# Supplementary material for: Coxiella burnetii manipulates the lysosomal protease cathepsin B to facilitate intracellular success
Source: Nat Commun. 2025 Apr 24;16:3844. doi: 10.1038/s41467-025-59283-3 (PMC12022341; doi:10.1038/s41467-025-59283-3)
Supplement: Supplementary file 3 — Supplementary Data 1 [file 41467_2025_59283_MOESM3_ESM.xlsx]

## Sheet: PXD052888 - WCL
THP-1 cells infected or not for 3d with WT C. burnetii at MOI 50
Whole cell
Raw data files available on PRIDE with unique identifier PXD052888
Uninfected_WCL_A MaxLFQ Intensity	Uninfected_WCL_B MaxLFQ Intensity	Uninfected_WCL_C MaxLFQ Intensity	Uninfected_WCL_D MaxLFQ Intensity	Infected_WCL_A MaxLFQ Intensity	Infected_WCL_B MaxLFQ Intensity	Infected_WCL_C MaxLFQ Intensity	Infected_WCL_D MaxLFQ Intensity	C: Student's T-test Significant WT_WCL_UI_WCLwtvui_wcl	C: Student's T-test significant	N: -Log Student's T-test p-value WT_WCL_UI_WCLwtvui_wcl	N: Student's T-test q-value WT_WCL_UI_WCLwtvui_wcl	N: Student's T-test Difference WT_WCL_UI_WCLwtvui_wcl	N: Student's T-test Test statistic WT_WCL_UI_WCLwtvui_wcl	T: Protein	T: Protein ID	T: Gene	T: Organism
28.8419	28.524	29.4077	29.1361	28.5548	28.7059	28.3266	28.8126			0.87514	0.272062	-0.377433	-1.73565	sp|A0A0B4J2D5|GAL3B_HUMAN	A0A0B4J2D5	GATD3B	Homo sapiens OX=9606
25.9442	27.3485	27.2873	25.8056	24.6414	27.6349	28.257	28.3302			0.26322	0.676036	0.619479	0.640556	sp|A0AV96|RBM47_HUMAN	A0AV96	RBM47	Homo sapiens OX=9606
30.8912	31.0073	30.9501	31.0336	30.8226	30.9486	30.8015	30.893			1.18595	0.16105	-0.104144	-2.25302	sp|A0AVT1|UBA6_HUMAN	A0AVT1	UBA6	Homo sapiens OX=9606
31.1914	31.2679	31.4481	31.2802	31.157	31.1788	31.052	31.0307			1.58159	0.0820117	-0.192276	-2.93236	sp|A0FGR8|ESYT2_HUMAN	A0FGR8	ESYT2	Homo sapiens OX=9606
28.7783	26.4205	29.0698	29.124	26.2757	29.0577	25.175	29.3737			0.301902	0.647164	-0.877578	-0.719307	sp|A0MZ66|SHOT1_HUMAN	A0MZ66	SHTN1	Homo sapiens OX=9606
27.7108	28.2591	28.0651	27.7823	27.7403	28.111	28.0589	28.4398			0.29001	0.657577	0.13317	0.695356	sp|A1A4S6|RHG10_HUMAN	A1A4S6	ARHGAP10	Homo sapiens OX=9606
29.5359	29.6326	29.7337	29.0401	29.58	29.8337	29.4356	29.2651			0.0793675	0.858601	0.0430274	0.220254	sp|A1L0T0|HACL2_HUMAN	A1L0T0	ILVBL	Homo sapiens OX=9606
28.2	27.9907	27.6858	25.4136	27.5451	27.4536	26.4035	25.1708			0.341888	0.612641	-0.67928	-0.798334	sp|A2RRP1|NBAS_HUMAN	A2RRP1	NBAS	Homo sapiens OX=9606
29.079	29.4112	26.2833	29.1814	28.9135	28.8481	29.2931	24.1589			0.188673	0.747018	-0.685279	-0.480887	sp|A2RUS2|DEND3_HUMAN	A2RUS2	DENND3	Homo sapiens OX=9606
28.1601	28.1804	28.7834	27.6185	28.6996	28.2721	28.5512	28.3007			0.472144	0.508042	0.27029	1.04291	sp|A4D1P6|WDR91_HUMAN	A4D1P6	WDR91	Homo sapiens OX=9606
29.0688	29.119	29.1995	29.4083	29.0005	28.9941	29.3247	29.23			0.220721	0.714859	-0.0616183	-0.550956	sp|A5YKK6|CNOT1_HUMAN	A5YKK6	CNOT1	Homo sapiens OX=9606
30.5117	30.6126	30.5622	30.7479	30.4003	30.5599	30.5719	30.6922			0.276731	0.666579	-0.0525031	-0.668343	sp|A6NDG6|PGP_HUMAN	A6NDG6	PGP	Homo sapiens OX=9606
25.1169	29.0398	28.895	28.5823	26.2042	28.8165	28.4681	28.7082			0.043705	0.915182	0.140738	0.125452	sp|A6NDU8|RIMC1_HUMAN	A6NDU8	RIMOC1	Homo sapiens OX=9606
28.4582	28.1146	28.0114	25.697	27.3768	25.8749	25.3413	27.9803			0.474579	0.507254	-0.926944	-1.04734	sp|A6NHR9|SMHD1_HUMAN	A6NHR9	SMCHD1	Homo sapiens OX=9606
29.2837	29.5641	29.4713	29.7542	30.6891	30.6698	30.5859	30.388	+	WT_WCL_UI_WCL	3.95001	0.000962264	1.06487	8.89876	sp|A6NI72|NCF1B_HUMAN	A6NI72	NCF1B	Homo sapiens OX=9606
28.5986	28.6741	28.8242	28.7046	28.9152	29.2327	29.2331	29.0877	+	WT_WCL_UI_WCL	2.4727	0.0127273	0.416758	4.68811	sp|A8K0Z3|WASH1_HUMAN	A8K0Z3	WASHC1	Homo sapiens OX=9606
30.7326	27.3276	31.2666	32.0538	25.227	31.0166	31.975	32.0142			0.0521841	0.899159	-0.286963	-0.148544	sp|A8MWD9|RUXGL_HUMAN	A8MWD9	SNRPGP15	Homo sapiens OX=9606
29.1707	29.1587	28.9226	28.4598	29.3439	29.1295	24.7521	28.3639			0.422877	0.546485	-1.03061	-0.952377	sp|B0I1T2|MYO1G_HUMAN	B0I1T2	MYO1G	Homo sapiens OX=9606
33.5983	33.5524	33.4988	33.4731	33.3545	33.3487	33.5187	33.6267			0.414742	0.549707	-0.068511	-0.937219	sp|E9PAV3|NACAM_HUMAN	E9PAV3	NACA	Homo sapiens OX=9606
28.6583	28.2391	28.5139	28.2714	27.6923	27.7733	26.3343	27.5404			1.66833	0.0694622	-1.0856	-3.08729	sp|G9CGD6|CNIPF_HUMAN	G9CGD6	CNK3/IPCEF1	Homo sapiens OX=9606
31.808	31.6239	31.5076	31.0165	31.3886	31.4367	31.394	31.5317			0.109949	0.822067	-0.0512424	-0.297196	sp|O00116|ADAS_HUMAN	O00116	AGPS	Homo sapiens OX=9606
28.5197	28.7916	28.7205	29.2066	28.5588	28.734	28.9574	28.9216			0.0335601	0.930933	-0.0166664	-0.0973286	sp|O00139|KIF2A_HUMAN	O00139	KIF2A	Homo sapiens OX=9606
30.5817	30.6038	30.7691	30.8635	30.6517	30.6734	30.7784	31.1927			0.36155	0.596682	0.119529	0.836416	sp|O00148|DX39A_HUMAN	O00148	DDX39A	Homo sapiens OX=9606
28.9426	29.9264	29.0925	29.4234	29.3727	30.0936	27.7703	28.6747			0.282494	0.662703	-0.36838	-0.680102	sp|O00151|PDLI1_HUMAN	O00151	PDLIM1	Homo sapiens OX=9606
30.8402	30.9859	30.91	30.8526	30.9615	30.9514	30.8619	30.7809			0.0538956	0.896906	-0.00825071	-0.153161	sp|O00154|BACH_HUMAN	O00154	ACOT7	Homo sapiens OX=9606
28.3718	28.302	28.1548	28.4075	28.6042	28.2597	27.6962	28.4757			0.0872299	0.846502	-0.0500584	-0.240389	sp|O00159|MYO1C_HUMAN	O00159	MYO1C	Homo sapiens OX=9606
31.6673	31.6975	31.6437	31.7474	31.932	31.9683	31.7554	31.9177	+	WT_WCL_UI_WCL	2.10352	0.0297367	0.204345	3.91146	sp|O00160|MYO1F_HUMAN	O00160	MYO1F	Homo sapiens OX=9606
30.145	30.6778	30.2763	31.2924	30.8609	30.7183	30.4295	30.1993			0.0542967	0.897351	-0.045835	-0.154241	sp|O00170|AIP_HUMAN	O00170	AIP	Homo sapiens OX=9606
29.7856	29.8921	29.9259	29.4787	29.5959	29.8539	29.8191	29.8549			0.0298516	0.936708	0.0103674	0.086907	sp|O00178|GTPB1_HUMAN	O00178	GTPBP1	Homo sapiens OX=9606
33.2715	33.1777	33.2093	32.8508	33.5469	33.2397	33.3537	33.2661			0.983313	0.219656	0.224281	1.91547	sp|O00182|LEG9_HUMAN	O00182	LGALS9	Homo sapiens OX=9606
29.8272	29.8776	29.8883	29.8162	29.9239	30.1642	30.2733	30.1235	+	WT_WCL_UI_WCL	1.93293	0.0418593	0.268921	3.57808	sp|O00186|STXB3_HUMAN	O00186	STXBP3	Homo sapiens OX=9606
30.6523	30.7546	30.6318	30.5028	30.5532	30.6062	30.6836	30.7295			0.041488	0.919954	0.00775337	0.119353	sp|O00203|AP3B1_HUMAN	O00203	AP3B1	Homo sapiens OX=9606
27.6961	27.8445	28.2768	27.7674	28.1505	28.2564	28.4974	28.4056			1.53279	0.0891132	0.431276	2.84632	sp|O00214|LEG8_HUMAN	O00214	LGALS8	Homo sapiens OX=9606
28.6799	28.4779	28.0352	27.9508	28.0835	27.7039	28.4538	28.663			0.0785973	0.860179	-0.0598731	-0.218268	sp|O00221|IKBE_HUMAN	O00221	NFKBIE	Homo sapiens OX=9606
30.2433	31.2559	30.0443	32.0517	31.585	30.589	31.5556	31.2694			0.279202	0.665033	0.35095	0.673392	sp|O00231|PSD11_HUMAN	O00231	PSMD11	Homo sapiens OX=9606
30.0448	30.9114	28.759	31.7692	31.143	30.2411	31.3223	31.1846			0.381328	0.582193	0.601663	0.874256	sp|O00232|PSD12_HUMAN	O00232	PSMD12	Homo sapiens OX=9606
25.4397	25.798	26.4008	26.5831	25.84	25.9412	26.2809	26.4241			0.0798484	0.858112	0.066196	0.221493	sp|O00233|PSMD9_HUMAN	O00233	PSMD9	Homo sapiens OX=9606
32.3189	32.9822	32.1673	32.0362	32.6956	32.6789	32.4594	32.2956			0.280823	0.664079	0.156187	0.676697	sp|O00244|ATOX1_HUMAN	O00244	ATOX1	Homo sapiens OX=9606
29.7606	29.04	29.5279	28.8585	29.3394	29.4386	29.1781	28.9937			0.093654	0.839625	-0.0592866	-0.256653	sp|O00267|SPT5H_HUMAN	O00267	SUPT5H	Homo sapiens OX=9606
35.0063	35.0786	34.9034	34.7982	34.7755	34.7804	34.3119	34.4428			1.4854	0.097833	-0.368991	-2.76347	sp|O00299|CLIC1_HUMAN	O00299	CLIC1	Homo sapiens OX=9606
31.999	32.0946	31.9947	31.9422	31.7208	31.9719	31.9339	32.1279			0.327174	0.622512	-0.0690074	-0.769512	sp|O00303|EIF3F_HUMAN	O00303	EIF3F	Homo sapiens OX=9606
29.3239	29.5322	29.0663	29.2051	29.2217	29.329	29.3182	29.2276			0.0258073	0.943447	-0.00775099	-0.0754525	sp|O00410|IPO5_HUMAN	O00410	IPO5	Homo sapiens OX=9606
31.285	31.3946	31.2898	31.3634	31.485	31.3737	31.4342	31.4624			1.56752	0.0839847	0.105626	2.90747	sp|O00429|DNM1L_HUMAN	O00429	DNM1L	Homo sapiens OX=9606
30.9546	30.9251	31.1031	30.9132	31.0392	31.094	30.9477	31.0456			0.491409	0.495773	0.0576434	1.07778	sp|O00442|RTCA_HUMAN	O00442	RTCA	Homo sapiens OX=9606
25.7282	25.7214	25.8422	25.5314	25.455	25.6042	26.0498	25.6989			0.0091074	0.978748	-0.00384521	-0.0271144	sp|O00461|GOLI4_HUMAN	O00461	GOLIM4	Homo sapiens OX=9606
25.0385	27.411	24.659	26.0907	28.5103	28.3906	28.065	28.854	+	WT_WCL_UI_WCL	2.22759	0.0225965	2.65514	4.16351	sp|O00462|MANBA_HUMAN	O00462	MANBA	Homo sapiens OX=9606
25.4142	30.4834	29.7095	30.9187	30.2069	29.38	30.3353	30.214			0.294019	0.653614	0.902574	0.703455	sp|O00483|NDUA4_HUMAN	O00483	NDUFA4	Homo sapiens OX=9606
31.4058	31.6047	31.3821	30.7261	31.4686	31.538	31.3022	31.2122			0.192824	0.741161	0.100592	0.490097	sp|O00487|PSDE_HUMAN	O00487	PSMD14	Homo sapiens OX=9606
30.9312	30.7559	30.8316	30.7224	29.739	29.8374	29.4652	29.3538	+	WT_WCL_UI_WCL	4.2083	0.000763819	-1.21141	-9.88404	sp|O00499|BIN1_HUMAN	O00499	BIN1	Homo sapiens OX=9606
27.6342	28.0588	28.9154	25.2592	27.8139	28.1268	25.6079	24.8325			0.328873	0.621279	-0.871643	-0.772855	sp|O00505|IMA4_HUMAN	O00505	KPNA3	Homo sapiens OX=9606
28.3919	24.0106	28.0503	27.891	24.4465	25.2578	25.6562	28.5421			0.350341	0.605625	-1.11029	-0.814765	sp|O00506|STK25_HUMAN	O00506	STK25	Homo sapiens OX=9606
24.3481	24.3599	24.7957	24.6211	24.9025	24.765	24.8945	25.4214			1.36946	0.121041	0.464658	2.56344	sp|O00534|VMA5A_HUMAN	O00534	VWA5A	Homo sapiens OX=9606
28.8212	29.0188	29.3015	29.5864	28.9446	29.2098	29.4085	29.5757			0.186957	0.74847	0.102687	0.477067	sp|O00541|PESC_HUMAN	O00541	PES1	Homo sapiens OX=9606
30.6969	30.949	30.3174	30.6677	32.0662	32.0033	32.1364	32.1902	+	WT_WCL_UI_WCL	4.37969	0.000835165	1.44128	10.5907	sp|O00560|SDCB1_HUMAN	O00560	SDCBP	Homo sapiens OX=9606
29.295	28.8727	28.8389	28.9927	29.2063	29.2839	29.3677	29.7446			1.35248	0.125141	0.400796	2.53441	sp|O00566|MPP10_HUMAN	O00566	MPHOSPH10	Homo sapiens OX=9606
30.2367	30.3885	30.4456	30.5006	30.0188	30.3046	30.3811	30.4722			0.379487	0.58387	-0.0986447	-0.870752	sp|O00567|NOP56_HUMAN	O00567	NOP56	Homo sapiens OX=9606
33.006	33.1545	33.2326	32.9931	33.0009	33.0775	32.9708	33.0046			0.634109	0.409393	-0.0831003	-1.32879	sp|O00571|DDX3X_HUMAN	O00571	DDX3X	Homo sapiens OX=9606
31.1062	31.5001	31.1911	31.9614	31.0523	31.4923	31.4553	31.5499			0.0843763	0.850442	-0.0522633	-0.233111	sp|O00584|RNT2_HUMAN	O00584	RNASET2	Homo sapiens OX=9606
29.5336	29.1628	29.5013	29.5027	29.9498	29.8293	29.961	30.0983	+	WT_WCL_UI_WCL	2.67922	0.00786159	0.534467	5.16081	sp|O00625|PIR_HUMAN	O00625	PIR	Homo sapiens OX=9606
30.7829	30.5298	30.5507	30.1864	30.6988	30.5354	30.2906	30.3005			0.13439	0.794612	-0.0561404	-0.356238	sp|O00629|IMA3_HUMAN	O00629	KPNA4	Homo sapiens OX=9606
31.8728	31.9408	32.0199	31.8104	31.8783	32.0022	32.1557	32.034			0.715135	0.361343	0.106564	1.46719	sp|O00754|MA2B1_HUMAN	O00754	MAN2B1	Homo sapiens OX=9606
31.5102	31.5598	31.6155	31.4713	31.8614	31.8451	32.0405	31.8396	+	WT_WCL_UI_WCL	3.10165	0.00414286	0.357465	6.2296	sp|O00764|PDXK_HUMAN	O00764	PDXK	Homo sapiens OX=9606
30.933	30.4063	30.8105	30.4608	31.044	30.99	30.3912	30.1689			0.00545643	0.987417	-0.00413275	-0.0163116	sp|O00767|SCD_HUMAN	O00767	SCD	Homo sapiens OX=9606
26.2637	27.8194	27.4123	27.2213	27.037	27.2324	26.7255	26.3473			0.394431	0.56871	-0.343618	-0.899085	sp|O14497|ARI1A_HUMAN	O14497	ARID1A	Homo sapiens OX=9606
27.0038	25.6455	26.6534	26.7965	27.5913	24.7413	26.6416	26.6909			0.0570857	0.892967	-0.108547	-0.161729	sp|O14523|C2C2L_HUMAN	O14523	C2CD2L	Homo sapiens OX=9606
24.5956	26.4118	26.8177	26.2179	26.3044	24.0634	25.2064	25.4644			0.513309	0.481568	-0.751091	-1.11708	sp|O14530|TXND9_HUMAN	O14530	TXNDC9	Homo sapiens OX=9606
25.4189	28.8106	24.2805	29.0621	28.5798	28.2044	28.9369	24.3692			0.149717	0.783065	0.629555	0.392279	sp|O14561|ACPM_HUMAN	O14561	NDUFAB1	Homo sapiens OX=9606
27.197	26.9248	27.0723	26.4263	26.9882	26.7579	25.2513	26.8752			0.442561	0.529459	-0.43698	-0.988801	sp|O14569|C56D2_HUMAN	O14569	CYB561D2	Homo sapiens OX=9606
31.4571	31.828	30.955	32.8688	32.2796	31.5485	32.2843	31.9619			0.218876	0.717233	0.241311	0.546985	sp|O14579|COPE_HUMAN	O14579	COPE	Homo sapiens OX=9606
30.3663	30.5017	30.2612	30.328	30.1515	30.2531	30.2533	30.5964			0.180508	0.754318	-0.050755	-0.462647	sp|O14617|AP3D1_HUMAN	O14617	AP3D1	Homo sapiens OX=9606
25.4156	26.1244	26.2689	25.3807	26.207	24.2618	25.955	25.9342			0.158544	0.774508	-0.207909	-0.412719	sp|O14641|DVL2_HUMAN	O14641	DVL2	Homo sapiens OX=9606
30.0115	30.0727	29.8688	24.7446	29.797	29.9272	30.2824	30.2073			0.475058	0.50729	1.37905	1.0482	sp|O14656|TOR1A_HUMAN	O14656	TOR1A	Homo sapiens OX=9606
30.3577	30.2423	30.1974	29.9586	30.0189	29.9012	29.8933	29.6845			1.55568	0.0865399	-0.314515	-2.88657	sp|O14672|ADA10_HUMAN	O14672	ADAM10	Homo sapiens OX=9606
26.487	26.4408	26.2368	26.6532	26.4809	26.2161	26.3065	26.0684			0.754275	0.339963	-0.186449	-1.53333	sp|O14730|RIOK3_HUMAN	O14730	RIOK3	Homo sapiens OX=9606
31.8699	32.1278	32.1651	31.7422	32.1257	32.0422	32.0857	32.1274			0.529308	0.469628	0.119037	1.14559	sp|O14744|ANM5_HUMAN	O14744	PRMT5	Homo sapiens OX=9606
34.4452	34.0463	34.289	34.3012	34.2293	34.0385	34.0458	33.9947			1.02193	0.206314	-0.193343	-1.97961	sp|O14773|TPP1_HUMAN	O14773	TPP1	Homo sapiens OX=9606
30.1997	30.437	24.3531	30.6609	30.3967	30.4216	30.3135	30.4509			0.434383	0.537898	1.48302	0.973712	sp|O14776|TCRG1_HUMAN	O14776	TCERG1	Homo sapiens OX=9606
25.8021	24.8724	28.4014	28.0652	30.2717	30.1784	28.85	29.3907			1.68905	0.0679573	2.88742	3.12471	sp|O14786|NRP1_HUMAN	O14786	NRP1	Homo sapiens OX=9606
32.6671	33.0414	32.9096	33.3119	32.9238	32.9561	33.24	33.1214			0.200614	0.734797	0.0778065	0.507269	sp|O14818|PSA7_HUMAN	O14818	PSMA7	Homo sapiens OX=9606
30.6866	30.5601	30.9581	30.4369	30.5205	30.6101	30.4228	30.5498			0.525543	0.472017	-0.134605	-1.1389	sp|O14828|SCAM3_HUMAN	O14828	SCAMP3	Homo sapiens OX=9606
30.2772	30.2416	30.3346	30.2593	30.4117	30.4432	30.3388	30.296			1.27767	0.142256	0.0942574	2.40736	sp|O14841|OPLA_HUMAN	O14841	OPLAH	Homo sapiens OX=9606
32.7156	32.0162	32.1115	31.9115	31.8198	31.1026	31.6692	31.8815			1.18652	0.161158	-0.570432	-2.25397	sp|O14880|MGST3_HUMAN	O14880	MGST3	Homo sapiens OX=9606
29.2768	25.2801	28.992	29.2932	23.9178	29.0535	29.2139	29.2788			0.0753719	0.864111	-0.344502	-0.209922	sp|O14908|GIPC1_HUMAN	O14908	GIPC1	Homo sapiens OX=9606
27.6974	27.7192	25.3614	26.1678	28.0357	27.2366	25.1798	26.5376			0.00434811	0.988807	0.0109558	0.0130146	sp|O14920|IKKB_HUMAN	O14920	IKBKB	Homo sapiens OX=9606
34.5198	34.6289	34.5342	34.7274	34.4235	34.6201	34.0622	34.3224			1.00636	0.213034	-0.245544	-1.95374	sp|O14950|ML12B_HUMAN	O14950	MYL12B	Homo sapiens OX=9606
28.7671	28.5656	28.2179	26.3279	26.0815	27.9175	27.7442	26.1063			0.640609	0.404207	-1.00726	-1.33998	sp|O14966|RAB7L_HUMAN	O14966	RAB29	Homo sapiens OX=9606
28.3936	28.0033	28.2224	27.9964	27.9275	27.7481	27.4397	27.7631			1.68134	0.0682038	-0.434286	-3.11076	sp|O14974|MYPT1_HUMAN	O14974	PPP1R12A	Homo sapiens OX=9606
30.1257	27.7562	29.2657	29.3362	29.5884	29.4716	29.5162	29.6479			0.382458	0.581324	0.435083	0.876406	sp|O14976|GAK_HUMAN	O14976	GAK	Homo sapiens OX=9606
32.7973	32.9199	32.8562	32.8627	32.571	32.9255	32.9223	32.9699			0.0428779	0.917061	-0.0118303	-0.12318	sp|O14979|HNRDL_HUMAN	O14979	HNRNPDL	Homo sapiens OX=9606
30.8643	31.1135	30.7945	31.0298	31.012	30.7185	30.9965	31.2326			0.113826	0.816352	0.0393691	0.306698	sp|O14980|XPO1_HUMAN	O14980	XPO1	Homo sapiens OX=9606
29.5601	29.3174	29.158	28.7832	29.1374	29.1854	29.1116	28.3689			0.448716	0.525771	-0.253857	-1.00012	sp|O15027|SC16A_HUMAN	O15027	SEC16A	Homo sapiens OX=9606
28.2728	28.6006	28.8483	29.0054	28.5111	28.8093	28.6218	28.1761			0.30835	0.642978	-0.152187	-0.732205	sp|O15031|PLXB2_HUMAN	O15031	PLXNB2	Homo sapiens OX=9606
29.4899	29.4389	29.6428	29.3382	28.9754	29.2538	29.2499	29.2726			1.6415	0.0726626	-0.289507	-3.03908	sp|O15042|SR140_HUMAN	O15042	U2SURP	Homo sapiens OX=9606
27.2815	26.9589	27.0331	27.0419	27.0044	26.9303	27.7273	27.9053			0.567763	0.447008	0.312977	1.21348	sp|O15061|SYNEM_HUMAN	O15061	SYNM	Homo sapiens OX=9606
29.7043	29.5122	29.2408	28.9668	29.1911	29.1003	29.087	29.3362			0.469852	0.509971	-0.177405	-1.03875	sp|O15067|PUR4_HUMAN	O15067	PFAS	Homo sapiens OX=9606
28.0352	27.7836	27.8964	27.9768	27.7229	25.8574	27.8719	27.8943			0.547934	0.454175	-0.586383	-1.17858	sp|O15111|IKKA_HUMAN	O15111	CHUK	Homo sapiens OX=9606
27.5525	25.2886	25.7404	24.6273	27.9885	28.0942	27.5436	28.9554			1.82967	0.0518483	2.34319	3.38302	sp|O15118|NPC1_HUMAN	O15118	NPC1	Homo sapiens OX=9606
28.8296	29.0313	29.1602	29.1732	29.4369	29.4349	28.9875	29.5122			1.0612	0.19369	0.294286	2.04488	sp|O15121|DEGS1_HUMAN	O15121	DEGS1	Homo sapiens OX=9606
30.6542	25.7893	25.2039	30.8787	30.9022	25.8147	30.723	30.7802			0.303278	0.645833	1.4235	0.722064	sp|O15127|SCAM2_HUMAN	O15127	SCAMP2	Homo sapiens OX=9606
33.3357	33.3629	33.3906	32.6052	33.3167	33.073	33.569	33.5387			0.39721	0.566061	0.20074	0.904327	sp|O15143|ARC1B_HUMAN	O15143	ARPC1B	Homo sapiens OX=9606
33.5471	33.7721	33.6889	33.9141	33.4809	33.6384	33.6689	33.6736			0.611319	0.419502	-0.115118	-1.28941	sp|O15144|ARPC2_HUMAN	O15144	ARPC2	Homo sapiens OX=9606
25.2574	32.3781	30.6632	33.2132	32.3906	31.8601	32.9131	32.356			0.510456	0.482159	2.00197	1.11198	sp|O15145|ARPC3_HUMAN	O15145	ARPC3	Homo sapiens OX=9606
27.3078	27.1886	25.2112	28.5329	28.2145	26.5411	27.9634	27.9906			0.334956	0.616414	0.617324	0.784792	sp|O15155|BET1_HUMAN	O15155	BET1	Homo sapiens OX=9606
29.7227	29.3285	29.2105	25.8694	29.1328	29.2174	29.1203	23.7881			0.172762	0.762071	-0.718128	-0.445185	sp|O15160|RPAC1_HUMAN	O15160	POLR1C	Homo sapiens OX=9606
30.4337	30.5901	24.8433	30.2555	30.5589	30.9034	31.293	25.4264			0.0957807	0.837394	0.514789	0.262002	sp|O15173|PGRC2_HUMAN	O15173	PGRMC2	Homo sapiens OX=9606
28.6096	28.7353	28.6298	28.7627	25.443	24.2501	28.4195	28.4445			0.987293	0.219547	-2.04507	-1.92208	sp|O15198|SMAD9_HUMAN	O15198	SMAD9	Homo sapiens OX=9606
27.5928	26.66	26.736	24.9862	27.6585	24.9925	25.782	24.6507			0.36083	0.596694	-0.722798	-0.835029	sp|O15213|WDR46_HUMAN	O15213	WDR46	Homo sapiens OX=9606
29.8881	29.7762	29.6222	29.6749	29.7451	29.6899	29.3917	29.4873			0.786747	0.320535	-0.161881	-1.58793	sp|O15254|ACOX3_HUMAN	O15254	ACOX3	Homo sapiens OX=9606
28.1015	28.0719	28.2921	27.4197	27.7962	27.6913	27.5825	27.6042			0.759569	0.336958	-0.302807	-1.54225	sp|O15258|RER1_HUMAN	O15258	RER1	Homo sapiens OX=9606
29.8776	30.0879	30.0887	29.9117	29.5986	29.5476	29.2639	29.5533	+	WT_WCL_UI_WCL	2.72452	0.00757597	-0.500598	-5.2686	sp|O15260|SURF4_HUMAN	O15260	SURF4	Homo sapiens OX=9606
29.5131	29.2634	28.7922	29.5253	28.8691	28.67	29.1439	29.1652			0.731537	0.353434	-0.311438	-1.49496	sp|O15294|OGT1_HUMAN	O15294	OGT	Homo sapiens OX=9606
30.5557	31.1014	30.7757	31.0076	31.875	31.745	31.7201	31.2741	+	WT_WCL_UI_WCL	2.35266	0.0182523	0.793466	4.42655	sp|O15355|PPM1G_HUMAN	O15355	PPM1G	Homo sapiens OX=9606
30.1495	30.2121	30.2801	30.2189	30.0369	30.2462	30.0189	29.9067			1.12695	0.174485	-0.16298	-2.15438	sp|O15357|SHIP2_HUMAN	O15357	INPPL1	Homo sapiens OX=9606
32.203	32.0878	32.1114	32.0742	32.0741	32.0259	32.1408	32.0662			0.519766	0.475229	-0.042366	-1.12861	sp|O15371|EIF3D_HUMAN	O15371	EIF3D	Homo sapiens OX=9606
30.5756	30.0406	30.2211	30.1747	30.3302	30.2664	30.11	29.9947			0.227989	0.711239	-0.0776587	-0.566533	sp|O15372|EIF3H_HUMAN	O15372	EIF3H	Homo sapiens OX=9606
29.7805	30.036	29.9873	30.9062	30.0296	30.225	30.541	30.5063			0.212861	0.723278	0.147985	0.533985	sp|O15382|BCAT2_HUMAN	O15382	BCAT2	Homo sapiens OX=9606
28.8007	28.5688	26.4408	28.3155	28.449	28.3101	28.0031	27.4049			0.00588105	0.986513	0.0103168	0.0175725	sp|O15397|IPO8_HUMAN	O15397	IPO8	Homo sapiens OX=9606
30.7235	30.607	30.8507	30.6718	30.7441	30.3136	30.9218	30.9379			0.0360422	0.928559	0.0160837	0.104261	sp|O15427|MOT4_HUMAN	O15427	SLC16A3	Homo sapiens OX=9606
28.759	28.6851	28.5159	30.0846	28.2936	28.5605	25.8229	24.6362			1.11598	0.176708	-2.18285	-2.13609	sp|O15431|COPT1_HUMAN	O15431	SLC31A1	Homo sapiens OX=9606
30.4261	30.668	30.3909	30.7206	30.5472	30.8485	31.1482	31.2751			1.15796	0.166744	0.403371	2.20618	sp|O15498|YKT6_HUMAN	O15498	YKT6	Homo sapiens OX=9606
33.5468	33.5787	33.464	33.5531	33.5163	33.584	33.3936	33.4999			0.341457	0.612978	-0.0371466	-0.797494	sp|O15511|ARPC5_HUMAN	O15511	ARPC5	Homo sapiens OX=9606
30.0443	29.5095	25.7614	24.6913	29.356	28.5606	25.2867	29.6232			0.162837	0.770093	0.70502	0.422581	sp|O15523|DDX3Y_HUMAN	O15523	DDX3Y	Homo sapiens OX=9606
33.6784	33.8332	33.3617	33.2993	33.7837	33.7288	33.4903	33.3914			0.131696	0.79764	0.0553751	0.349827	sp|O15533|TPSN_HUMAN	O15533	TAPBP	Homo sapiens OX=9606
29.1889	28.903	24.8294	28.7476	29.8939	29.8268	29.5671	29.8901			0.920825	0.247229	1.87727	1.81166	sp|O15554|KCNN4_HUMAN	O15554	KCNN4	Homo sapiens OX=9606
31.9831	31.9026	32.1117	32.0479	31.7972	31.8826	31.7322	31.8863			1.73854	0.0641079	-0.186741	-3.21472	sp|O43143|DHX15_HUMAN	O43143	DHX15	Homo sapiens OX=9606
29.0527	28.4932	28.7281	28.6489	29.1249	28.7437	28.0817	25.2541			0.477057	0.505739	-0.929634	-1.05183	sp|O43148|MCES_HUMAN	O43148	RNMT	Homo sapiens OX=9606
24.6732	24.2678	25.2384	28.189	28.182	28.2858	25.7077	28.0885			0.926781	0.244387	1.9739	1.82156	sp|O43159|RRP8_HUMAN	O43159	RRP8	Homo sapiens OX=9606
31.5754	31.2116	31.1896	31.7437	31.6582	31.128	24.3647	30.4289			0.558037	0.451208	-2.03511	-1.19639	sp|O43169|CYB5B_HUMAN	O43169	CYB5B	Homo sapiens OX=9606
28.2698	28.9932	28.7166	28.9457	28.3597	28.7443	29.2188	28.7564			0.056291	0.8951	0.0384998	0.159599	sp|O43172|PRP4_HUMAN	O43172	PRPF4	Homo sapiens OX=9606
31.1363	31.3648	31.6256	31.4618	31.3845	31.4041	31.4245	31.0698			0.232999	0.705264	-0.0763955	-0.577206	sp|O43175|SERA_HUMAN	O43175	PHGDH	Homo sapiens OX=9606
25.2238	29.2287	29.5301	29.5503	24.5497	29.316	25.8463	28.3725			0.390904	0.573176	-1.3621	-0.89242	sp|O43181|NDUS4_HUMAN	O43181	NDUFS4	Homo sapiens OX=9606
29.1723	29.2596	29.0309	24.6095	29.1691	29.0109	28.818	29.1754			0.394455	0.569359	1.02527	0.89913	sp|O43237|DC1L2_HUMAN	O43237	DYNC1LI2	Homo sapiens OX=9606
30.809	31.0589	30.474	31.5141	31.2871	30.7977	31.3934	31.1098			0.301282	0.647715	0.18301	0.718064	sp|O43242|PSMD3_HUMAN	O43242	PSMD3	Homo sapiens OX=9606
29.7183	29.6205	29.6645	29.6786	29.2547	29.539	29.9397	29.9203			0.0143266	0.968078	-0.00702906	-0.0424073	sp|O43252|PAPS1_HUMAN	O43252	PAPSS1	Homo sapiens OX=9606
28.926	28.511	28.5399	28.8434	28.68	28.6759	28.6138	28.4759			0.348272	0.607246	-0.0936451	-0.810752	sp|O43290|SNUT1_HUMAN	O43290	SART1	Homo sapiens OX=9606
31.0185	30.7577	30.8534	31.2513	30.8023	30.84	30.4151	30.5774			1.10502	0.180015	-0.311495	-2.11782	sp|O43312|MTSS1_HUMAN	O43312	MTSS1	Homo sapiens OX=9606
28.2961	28.1195	26.0238	28.3791	28.1045	28.3878	26.1928	28.3456			0.0235348	0.946724	0.0531068	0.0689744	sp|O43314|VIP2_HUMAN	O43314	PPIP5K2	Homo sapiens OX=9606
31.7435	31.8884	31.7673	31.5717	31.7712	31.9864	31.6813	31.815			0.329545	0.620662	0.0707612	0.774175	sp|O43390|HNRPR_HUMAN	O43390	HNRNPR	Homo sapiens OX=9606
28.668	28.4883	28.4518	28.0933	28.6267	27.48	28.2804	28.6219			0.237031	0.701964	-0.173096	-0.58576	sp|O43395|PRPF3_HUMAN	O43395	PRPF3	Homo sapiens OX=9606
31.252	31.1746	31.2817	24.8039	31.4401	30.9707	30.9371	30.8087			0.38131	0.581894	1.4111	0.874222	sp|O43396|TXNL1_HUMAN	O43396	TXNL1	Homo sapiens OX=9606
30.246	30.3476	30.1498	31.155	30.5789	30.5136	30.873	30.2742			0.122058	0.807993	0.0853462	0.3267	sp|O43399|TPD54_HUMAN	O43399	TPD52L2	Homo sapiens OX=9606
27.8637	28.1931	24.9011	28.0951	25.1315	24.5488	28.6776	28.4265			0.163425	0.76992	-0.56713	-0.423928	sp|O43402|EMC8_HUMAN	O43402	EMC8	Homo sapiens OX=9606
28.1338	26.1208	27.4246	27.6477	25.0541	28.384	28.0298	27.3847			0.0480628	0.907803	-0.11861	-0.137366	sp|O43432|IF4G3_HUMAN	O43432	EIF4G3	Homo sapiens OX=9606
29.4046	29.2357	29.7089	25.1647	24.8386	24.9924	29.5809	26.1797			0.60923	0.418762	-1.98058	-1.28579	sp|O43464|HTRA2_HUMAN	O43464	HTRA2	Homo sapiens OX=9606
32.7548	32.8176	32.9011	32.3623	32.5618	32.939	32.5282	31.0278			0.455701	0.520558	-0.444744	-1.01293	sp|O43488|ARK72_HUMAN	O43488	AKR7A2	Homo sapiens OX=9606
25.1553	28.4505	25.6647	25.3363	29.2228	29.3466	29.475	29.6254	+	WT_WCL_UI_WCL	2.2433	0.0220353	3.26576	4.19604	sp|O43491|E41L2_HUMAN	O43491	EPB41L2	Homo sapiens OX=9606
29.8781	29.9272	30.6204	29.9003	30.0749	30.5371	30.3014	30.0733			0.333442	0.617987	0.165128	0.781824	sp|O43504|LTOR5_HUMAN	O43504	LAMTOR5	Homo sapiens OX=9606
30.3974	30.4018	30.4677	30.4881	30.34	30.3846	30.0146	30.1471			1.29469	0.13914	-0.217157	-2.43617	sp|O43592|XPOT_HUMAN	O43592	XPOT	Homo sapiens OX=9606
32.2631	32.5865	32.0358	32.1417	32.6451	32.7192	33.0986	32.5758			1.62702	0.075065	0.502919	3.01317	sp|O43598|DNPH1_HUMAN	O43598	DNPH1	Homo sapiens OX=9606
31.3267	31.2142	31.2415	31.2488	31.2205	31.3945	31.2744	31.2285			0.180642	0.754725	0.021687	0.462948	sp|O43615|TIM44_HUMAN	O43615	TIMM44	Homo sapiens OX=9606
28.2485	28.0566	28.6439	28.701	28.0303	28.0737	28.903	28.8615			0.0680842	0.876807	0.0545912	0.190898	sp|O43660|PLRG1_HUMAN	O43660	PLRG1	Homo sapiens OX=9606
25.937	28.0369	24.8656	28.2076	28.0491	25.7552	27.5532	27.7995			0.217821	0.717844	0.527483	0.54471	sp|O43670|ZN207_HUMAN	O43670	ZNF207	Homo sapiens OX=9606
30.9837	31.2475	31.1073	31.3335	31.4372	31.4621	31.3739	31.3351			1.5298	0.0894022	0.234109	2.84106	sp|O43681|GET3_HUMAN	O43681	GET3	Homo sapiens OX=9606
28.8147	28.9976	29.2232	29.0408	28.1476	28.6176	28.9514	25.1927			0.730712	0.352765	-1.29174	-1.49356	sp|O43684|BUB3_HUMAN	O43684	BUB3	Homo sapiens OX=9606
34.5213	34.521	34.5471	34.5788	34.3219	34.3513	34.3298	34.3008	+	WT_WCL_UI_WCL	4.80587	0.000767123	-0.21611	-12.5533	sp|O43707|ACTN4_HUMAN	O43707	ACTN4	Homo sapiens OX=9606
27.4496	27.3223	27.6856	26.56	27.8407	26.8903	27.1416	27.0355			0.029127	0.937757	-0.0273318	-0.0848615	sp|O43719|HTSF1_HUMAN	O43719	HTATSF1	Homo sapiens OX=9606
29.8756	29.9082	30.0871	29.7701	29.7815	29.8103	29.8234	30.2967			0.0441739	0.914176	0.0177116	0.126739	sp|O43747|AP1G1_HUMAN	O43747	AP1G1	Homo sapiens OX=9606
30.8306	30.772	30.4959	25.0764	30.0944	30.6222	30.8129	24.7567			0.0381403	0.924195	-0.222199	-0.110095	sp|O43765|SGTA_HUMAN	O43765	SGTA	Homo sapiens OX=9606
31.8721	31.8355	31.8527	32.1104	32.0491	31.8441	31.6716	31.9253			0.171279	0.761885	-0.0451517	-0.441824	sp|O43776|SYNC_HUMAN	O43776	NARS1	Homo sapiens OX=9606
29.2967	29.4033	29.1663	28.9722	28.9073	28.8502	28.392	28.5274	+	WT_WCL_UI_WCL	1.8802	0.0458005	-0.54041	-3.47788	sp|O43795|MYO1B_HUMAN	O43795	MYO1B	Homo sapiens OX=9606
30.8891	31.1939	30.2887	31.4444	30.945	30.4279	30.779	31.2807			0.116611	0.813854	-0.0958705	-0.313491	sp|O43809|CPSF5_HUMAN	O43809	NUDT21	Homo sapiens OX=9606
29.4651	29.7721	23.8036	29.7243	29.7001	29.8229	27.1436	29.4867			0.211359	0.725468	0.847056	0.530728	sp|O43815|STRN_HUMAN	O43815	STRN	Homo sapiens OX=9606
29.6494	24.6561	25.6845	25.7763	29.3144	29.3112	29.269	25.9076			0.703493	0.366545	2.009	1.44744	sp|O43823|AKAP8_HUMAN	O43823	AKAP8	Homo sapiens OX=9606
30.9158	30.6499	30.5869	30.8492	30.8678	30.9158	30.6228	30.2393			0.203351	0.732497	-0.0890203	-0.51327	sp|O43837|IDH3B_HUMAN	O43837	IDH3B	Homo sapiens OX=9606
30.2068	30.2752	30.4211	30.5866	30.1774	30.1297	30.1307	30.5497			0.422667	0.546355	-0.125594	-0.951986	sp|O43847|NRDC_HUMAN	O43847	NRDC	Homo sapiens OX=9606
32.7534	32.6728	33.0059	33.0425	33.1234	33.0135	32.4501	32.4694			0.208377	0.727662	-0.104573	-0.524244	sp|O43852|CALU_HUMAN	O43852	CALU	Homo sapiens OX=9606
29.8003	30.008	29.8629	29.2769	29.9762	29.8661	30.0635	29.7162			0.424984	0.545295	0.168448	0.956292	sp|O43865|SAHH2_HUMAN	O43865	AHCYL1	Homo sapiens OX=9606
29.7018	29.8998	30.0049	30.0309	29.4822	29.5834	29.9014	30.1027			0.383936	0.579526	-0.141919	-0.879213	sp|O60216|RAD21_HUMAN	O60216	RAD21	Homo sapiens OX=9606
28.6392	28.7194	28.8108	28.2462	25.684	28.4996	28.368	28.3549			0.597896	0.42602	-0.877267	-1.26611	sp|O60231|DHX16_HUMAN	O60231	DHX16	Homo sapiens OX=9606
30.3978	30.5772	30.0815	30.4593	30.5907	30.5203	30.6336	30.6734			1.05521	0.194768	0.225555	2.03491	sp|O60256|KPRB_HUMAN	O60256	PRPSAP2	Homo sapiens OX=9606
29.2054	29.5735	29.6976	29.8733	29.495	29.6887	29.7578	29.4211			0.00656627	0.984642	0.0031786	0.0196048	sp|O60264|SMCA5_HUMAN	O60264	SMARCA5	Homo sapiens OX=9606
29.766	30.0506	29.8656	29.6389	30.4875	30.2262	30.4859	30.4444	+	WT_WCL_UI_WCL	2.79094	0.0060146	0.580756	5.42947	sp|O60271|JIP4_HUMAN	O60271	SPAG9	Homo sapiens OX=9606
29.5056	29.2355	29.5181	29.2784	29.5184	29.5609	29.4474	29.5467			0.859843	0.280699	0.133951	1.71016	sp|O60313|OPA1_HUMAN	O60313	OPA1	Homo sapiens OX=9606
24.9356	26.7922	26.6076	25.8033	26.3355	25.8721	26.4545	25.238			0.0409205	0.92022	-0.0596476	-0.117788	sp|O60331|PI51C_HUMAN	O60331	PIP5K1C	Homo sapiens OX=9606
30.0945	29.6223	29.8326	29.6664	29.2553	29.3631	29.6219	29.611			1.28815	0.139662	-0.341149	-2.4251	sp|O60341|KDM1A_HUMAN	O60341	KDM1A	Homo sapiens OX=9606
27.5658	25.5897	26.9454	26.3336	28.2163	27.7816	27.2699	27.6879			1.29122	0.139061	1.13028	2.43029	sp|O60443|GSDME_HUMAN	O60443	GSDME	Homo sapiens OX=9606
32.3344	32.5389	32.2734	32.252	32.5202	32.4444	32.3172	32.2188			0.0999459	0.832666	0.0254841	0.272426	sp|O60488|ACSL4_HUMAN	O60488	ACSL4	Homo sapiens OX=9606
26.0171	30.2585	25.4801	30.1441	30.7107	24.355	30.5306	30.6466			0.213098	0.723081	1.08579	0.5345	sp|O60493|SNX3_HUMAN	O60493	SNX3	Homo sapiens OX=9606
28.9938	29.1224	29.002	28.9431	28.6532	29.0244	29.145	29.1102			0.0988481	0.833734	-0.0321174	-0.269685	sp|O60502|OGA_HUMAN	O60502	OGA	Homo sapiens OX=9606
33.9639	33.653	33.9882	33.8981	34.0297	34.1739	33.777	34.0014			0.485006	0.49915	0.119721	1.06622	sp|O60506|HNRPQ_HUMAN	O60506	SYNCRIP	Homo sapiens OX=9606
25.5913	24.3148	27.7546	28.4425	27.4862	25.0602	28.4778	28.2316			0.262509	0.676103	0.78816	0.639086	sp|O60508|PRP17_HUMAN	O60508	CDC40	Homo sapiens OX=9606
27.4043	26.4256	26.6669	26.7749	26.3659	26.6541	26.8172	27.1072			0.117188	0.813204	-0.0818334	-0.314894	sp|O60524|NEMF_HUMAN	O60524	NEMF	Homo sapiens OX=9606
28.0825	27.626	27.887	27.6796	27.6077	27.6725	27.7765	28.0673			0.0946231	0.838091	-0.0377359	-0.259093	sp|O60547|GMDS_HUMAN	O60547	GMDS	Homo sapiens OX=9606
31.8452	31.7051	31.876	31.9476	31.7263	31.6486	32.0393	31.9295			0.0249842	0.944367	-0.0075593	-0.0731095	sp|O60568|PLOD3_HUMAN	O60568	PLOD3	Homo sapiens OX=9606
31.6788	31.7098	32.0019	31.8489	31.4589	31.7791	31.8951	31.7778			0.286369	0.66001	-0.0821371	-0.687977	sp|O60610|DIAP1_HUMAN	O60610	DIAPH1	Homo sapiens OX=9606
29.7961	29.6505	30.1361	29.4744	29.8307	29.6981	29.347	29.1032			0.583656	0.436214	-0.269485	-1.2413	sp|O60613|SEP15_HUMAN	O60613	SELENOF	Homo sapiens OX=9606
33.9464	33.8082	33.699	33.9132	33.9134	33.8691	33.5885	33.5584			0.455334	0.520555	-0.109344	-1.01226	sp|O60664|PLIN3_HUMAN	O60664	PLIN3	Homo sapiens OX=9606
29.5584	29.4695	29.5107	29.7271	29.3354	29.2106	29.2193	29.2116	+	WT_WCL_UI_WCL	2.6174	0.00908844	-0.322201	-5.01617	sp|O60684|IMA7_HUMAN	O60684	KPNA6	Homo sapiens OX=9606
31.1511	31.0489	31.2833	30.9511	31.2441	31.2491	31.1217	31.099			0.372932	0.587876	0.0698643	0.858248	sp|O60701|UGDH_HUMAN	O60701	UGDH	Homo sapiens OX=9606
29.6139	29.4524	29.5142	29.507	28.7577	28.8923	25.2442	25.8013			1.2989	0.137755	-2.34802	-2.44329	sp|O60704|TPST2_HUMAN	O60704	TPST2	Homo sapiens OX=9606
29.9234	29.7859	29.9926	25.4038	30.6759	30.6618	30.1538	30.0106			0.678593	0.380689	1.59907	1.40505	sp|O60711|LPXN_HUMAN	O60711	LPXN	Homo sapiens OX=9606
29.1177	29.3513	29.1606	29.0771	29.4873	29.6735	29.712	29.1772			1.311	0.135957	0.335814	2.46382	sp|O60716|CTND1_HUMAN	O60716	CTNND1	Homo sapiens OX=9606
29.7632	29.7368	30.0624	30.063	29.6135	30.1147	30.1177	30.3209			0.327602	0.622008	0.135359	0.770354	sp|O60749|SNX2_HUMAN	O60749	SNX2	Homo sapiens OX=9606
29.8398	29.8795	29.8024	30.073	29.7914	29.9839	30.0579	30.1495			0.448896	0.525851	0.097054	1.00045	sp|O60762|DPM1_HUMAN	O60762	DPM1	Homo sapiens OX=9606
32.1294	31.9634	32.3194	31.979	32.2442	32.0796	32.2182	32.0151			0.160661	0.772625	0.0414977	0.41759	sp|O60763|USO1_HUMAN	O60763	USO1	Homo sapiens OX=9606
29.4135	29.5069	29.4783	29.3234	29.665	29.6048	29.5235	29.5376			1.57207	0.0830615	0.152189	2.91551	sp|O60784|TOM1_HUMAN	O60784	TOM1	Homo sapiens OX=9606
35.0011	34.9993	35.3831	35.5398	34.7572	35.0903	35.2136	35.328			0.304638	0.644875	-0.133555	-0.724787	sp|O60814|H2B1K_HUMAN	O60814	H2BC12	Homo sapiens OX=9606
31.3454	31.2352	31.265	30.7533	31.2275	31.0783	31.0751	30.9727			0.164187	0.769808	-0.061327	-0.425672	sp|O60832|DKC1_HUMAN	O60832	DKC1	Homo sapiens OX=9606
31.6864	31.8323	31.7664	31.6484	31.5281	31.7253	31.78	31.793			0.137175	0.793169	-0.0267806	-0.362841	sp|O60841|IF2P_HUMAN	O60841	EIF5B	Homo sapiens OX=9606
30.4577	30.4737	30.817	30.7508	30.4179	30.596	31.0246	30.7338			0.166807	0.766571	0.0682845	0.431656	sp|O60884|DNJA2_HUMAN	O60884	DNAJA2	Homo sapiens OX=9606
28.1083	27.77	27.4917	27.3758	25.1121	27.6112	27.317	25.9418			1.0063	0.212783	-1.19093	-1.95365	sp|O75044|SRGP2_HUMAN	O75044	SRGAP2	Homo sapiens OX=9606
34.5536	34.5517	34.6834	34.4033	34.3625	34.3718	34.3677	34.3598			1.7224	0.0649646	-0.182554	-3.18525	sp|O75083|WDR1_HUMAN	O75083	WDR1	Homo sapiens OX=9606
30.7796	24.2594	30.7311	25.0178	30.8548	31.1786	31.0717	31.229			0.979088	0.220041	3.38653	1.90845	sp|O75131|CPNE3_HUMAN	O75131	CPNE3	Homo sapiens OX=9606
28.8454	28.8481	28.1704	28.7632	28.5198	28.241	26.0285	25.3518			1.03903	0.199787	-1.62154	-2.00802	sp|O75146|HIP1R_HUMAN	O75146	HIP1R	Homo sapiens OX=9606
26.856	27.0203	27.5089	26.8	27.0538	27.1244	27.0955	27.1418			0.133749	0.795506	0.0575652	0.354715	sp|O75153|CLU_HUMAN	O75153	CLUH	Homo sapiens OX=9606
29.5722	29.4761	29.4606	29.3097	29.6237	29.7532	29.7443	29.2814			0.552497	0.453	0.146007	1.18663	sp|O75165|DJC13_HUMAN	O75165	DNAJC13	Homo sapiens OX=9606
28.9777	28.7854	28.4253	28.9647	28.8905	28.7736	28.4354	28.659			0.249621	0.688823	-0.0986824	-0.612263	sp|O75179|ANR17_HUMAN	O75179	ANKRD17	Homo sapiens OX=9606
30.2996	30.6268	30.5853	31.0806	30.5248	30.483	30.6693	30.7453			0.0893628	0.843813	-0.0424619	-0.245807	sp|O75306|NDUS2_HUMAN	O75306	NDUFS2	Homo sapiens OX=9606
29.9134	30.1122	29.92	29.9109	30.0146	30.2641	30.0397	29.8116			0.268632	0.671802	0.0683761	0.651725	sp|O75312|ZPR1_HUMAN	O75312	ZPR1	Homo sapiens OX=9606
32.2003	32.3169	32.1801	32.7388	32.3079	32.4134	32.4385	32.4329			0.108273	0.82365	0.039176	0.29307	sp|O75340|PDCD6_HUMAN	O75340	PDCD6	Homo sapiens OX=9606
31.5783	31.6203	31.5945	31.604	31.768	31.6296	31.6923	31.6868			1.72628	0.0651136	0.0948987	3.19233	sp|O75351|VPS4B_HUMAN	O75351	VPS4B	Homo sapiens OX=9606
34.8039	34.5717	34.5922	34.5773	34.5766	34.988	34.5602	34.5177			0.0706253	0.872448	0.0243559	0.197559	sp|O75367|H2AY_HUMAN	O75367	MACROH2A1	Homo sapiens OX=9606
32.246	32.377	32.2245	32.6615	32.478	32.4965	32.2806	32.1688			0.0587854	0.888553	-0.021286	-0.166274	sp|O75368|SH3L1_HUMAN	O75368	SH3BGRL	Homo sapiens OX=9606
31.7902	31.7755	31.8287	31.7759	31.7293	31.8192	31.9478	31.9141			0.549044	0.453817	0.060029	1.18054	sp|O75369|FLNB_HUMAN	O75369	FLNB	Homo sapiens OX=9606
32.3144	32.3549	32.1657	32.4725	32.5403	32.3306	32.1695	32.037			0.178478	0.756245	-0.0575256	-0.458085	sp|O75390|CISY_HUMAN	O75390	CS	Homo sapiens OX=9606
30.7504	31.6824	30.6622	32.5845	31.8536	25.916	32.3764	32.1572			0.206742	0.730071	-0.844097	-0.520681	sp|O75396|SC22B_HUMAN	O75396	SEC22B	Homo sapiens OX=9606
28.9716	29.4393	29.4241	28.9598	29.0456	29.4983	28.994	29.3032			0.0220544	0.949654	0.0115628	0.064738	sp|O75400|PR40A_HUMAN	O75400	PRPF40A	Homo sapiens OX=9606
25.1487	25.2903	25.4805	25.1768	24.8973	25.1551	25.0685	25.0957			1.24593	0.149762	-0.219923	-2.35378	sp|O75410|TACC1_HUMAN	O75410	TACC1	Homo sapiens OX=9606
27.7488	24.9969	27.4717	27.7796	27.304	27.6021	28.1153	24.6709			0.0255235	0.944126	-0.0761933	-0.074645	sp|O75427|LRCH4_HUMAN	O75427	LRCH4	Homo sapiens OX=9606
29.6144	29.4819	29.9162	30.0706	29.9135	29.9719	29.7619	30.1272			0.513244	0.481383	0.172855	1.11697	sp|O75436|VP26A_HUMAN	O75436	VPS26A	Homo sapiens OX=9606
30.688	30.5923	30.6337	30.4033	30.7139	30.6521	30.4389	30.4146			0.0913718	0.840624	-0.0244336	-0.250894	sp|O75439|MPPB_HUMAN	O75439	PMPCB	Homo sapiens OX=9606
27.8183	27.0245	28.0322	27.6166	26.8598	27.0171	25.7526	26.0893			1.73052	0.0646607	-1.19318	-3.20005	sp|O75475|PSIP1_HUMAN	O75475	PSIP1	Homo sapiens OX=9606
29.6496	29.8582	29.867	29.6919	30.0994	30.168	29.6094	29.5242			0.187832	0.747694	0.0835543	0.479016	sp|O75487|GPC4_HUMAN	O75487	GPC4	Homo sapiens OX=9606
29.4406	29.6488	29.4503	30.1962	29.8458	29.5545	29.2106	29.3174			0.39028	0.573213	-0.201892	-0.891239	sp|O75489|NDUS3_HUMAN	O75489	NDUFS3	Homo sapiens OX=9606
31.3116	32.1993	31.7674	32.5949	32.2533	31.9232	31.8987	31.4395			0.101942	0.829293	-0.0896454	-0.277399	sp|O75531|BAF_HUMAN	O75531	BANF1	Homo sapiens OX=9606
30.4983	30.3323	30.3087	30.3954	30.3135	30.3114	30.4447	30.1415			0.490343	0.495599	-0.0809116	-1.07585	sp|O75533|SF3B1_HUMAN	O75533	SF3B1	Homo sapiens OX=9606
30.7937	30.7173	31.0059	30.6223	30.7356	30.7344	31.0597	30.9822			0.340292	0.613667	0.0931687	0.795222	sp|O75534|CSDE1_HUMAN	O75534	CSDE1	Homo sapiens OX=9606
29.8028	30.0589	29.9699	29.3816	25.355	30.1142	29.8037	30.1542			0.344013	0.610802	-0.946506	-0.802474	sp|O75569|PRKRA_HUMAN	O75569	PRKRA	Homo sapiens OX=9606
26.3461	25.9047	24.4335	26.0789	25.6767	26.3085	26.6771	26.5465			0.597953	0.42635	0.611418	1.26621	sp|O75592|MYCB2_HUMAN	O75592	MYCBP2	Homo sapiens OX=9606
30.1616	30.4863	30.4831	25.2702	30.3044	30.4217	29.4952	29.6748			0.278747	0.66523	0.873726	0.672464	sp|O75608|LYPA1_HUMAN	O75608	LYPLA1	Homo sapiens OX=9606
30.7426	30.7068	30.8197	30.4946	30.5904	30.7545	30.6703	30.8185			0.0734882	0.868375	0.0175252	0.205028	sp|O75643|U520_HUMAN	O75643	SNRNP200	Homo sapiens OX=9606
29.3015	28.9756	29.1224	29.0245	30.7842	30.662	30.8974	30.8589	+	WT_WCL_UI_WCL	5.87675	0.000746667	1.69464	19.1094	sp|O75688|PPM1B_HUMAN	O75688	PPM1B	Homo sapiens OX=9606
30.319	29.9752	30.1709	29.9469	29.7296	29.6352	29.4491	29.5383	+	WT_WCL_UI_WCL	2.53905	0.0114983	-0.514969	-4.83674	sp|O75694|NU155_HUMAN	O75694	NUP155	Homo sapiens OX=9606
27.9883	28.3487	27.7514	28.7626	28.0083	28.1839	28.8304	28.6845			0.304486	0.644759	0.214036	0.724483	sp|O75718|CRTAP_HUMAN	O75718	CRTAP	Homo sapiens OX=9606
26.3588	24.968	25.1039	24.7882	24.4788	27.5684	28.3295	29.2015			0.986607	0.21941	2.08982	1.92094	sp|O75787|RENR_HUMAN	O75787	ATP6AP2	Homo sapiens OX=9606
31.9558	31.7225	31.7106	31.2215	31.8282	31.6627	31.7877	31.73			0.257121	0.680924	0.0995393	0.627909	sp|O75821|EIF3G_HUMAN	O75821	EIF3G	Homo sapiens OX=9606
30.5997	30.5191	30.7416	30.2261	30.819	30.5842	30.2881	30.2574			0.071812	0.871543	-0.0344515	-0.200659	sp|O75822|EIF3J_HUMAN	O75822	EIF3J	Homo sapiens OX=9606
25.2568	27.0822	26.499	27.5986	26.2612	25.6633	27.0897	27.7169			0.0376602	0.925067	0.0736046	0.108762	sp|O75832|PSD10_HUMAN	O75832	PSMD10	Homo sapiens OX=9606
35.4335	35.2425	35.1263	35.0613	34.979	34.9974	35.0016	35.1146			1.15912	0.16692	-0.192746	-2.20811	sp|O75844|FACE1_HUMAN	O75844	ZMPSTE24	Homo sapiens OX=9606
31.2251	30.9125	31.3507	30.9424	30.9293	30.9161	30.8173	31.2362			0.419504	0.546422	-0.132936	-0.946099	sp|O75874|IDHC_HUMAN	O75874	IDH1	Homo sapiens OX=9606
28.0338	27.5597	25.451	24.7683	25.1916	27.9253	27.9748	27.933			0.324455	0.625624	0.802986	0.764154	sp|O75880|SCO1_HUMAN	O75880	SCO1	Homo sapiens OX=9606
24.4543	25.6132	25.2878	26.4313	24.1393	22.5401	23.2623	23.362	+	WT_WCL_UI_WCL	2.17177	0.0264323	-2.12074	-4.04906	sp|O75882|ATRN_HUMAN	O75882	ATRN	Homo sapiens OX=9606
29.8758	29.9484	29.5637	29.1439	29.6446	29.5765	29.5911	25.3388			0.455294	0.520362	-1.09521	-1.01218	sp|O75886|STAM2_HUMAN	O75886	STAM2	Homo sapiens OX=9606
29.919	30.8381	30.8332	30.7457	30.0837	25.4974	30.7131	25.4824			0.933734	0.241365	-2.63987	-1.83312	sp|O75911|DHRS3_HUMAN	O75911	DHRS3	Homo sapiens OX=9606
31.0744	30.9405	31.3504	31.2313	31.1393	31.3733	26.769	30.7956			0.466797	0.512474	-1.12989	-1.03319	sp|O75915|PRAF3_HUMAN	O75915	ARL6IP5	Homo sapiens OX=9606
27.0454	27.0538	27.8163	27.5172	26.7985	27.0381	27.4222	27.8707			0.0918265	0.840488	-0.0757899	-0.252043	sp|O75937|DNJC8_HUMAN	O75937	DNAJC8	Homo sapiens OX=9606
28.8362	29.7354	28.7218	30.3956	30.065	28.67	29.8158	29.2341			0.0161068	0.963105	0.0239754	0.0475841	sp|O75947|ATP5H_HUMAN	O75947	ATP5PD	Homo sapiens OX=9606
29.1593	28.9154	28.8917	28.6738	29.3978	29.168	29.3837	29.3947	+	WT_WCL_UI_WCL	2.01427	0.0356316	0.425996	3.73523	sp|O75955|FLOT1_HUMAN	O75955	FLOT1	Homo sapiens OX=9606
29.0689	29.6553	28.6775	30.5172	29.7053	28.826	29.9326	30.1118			0.125218	0.80493	0.164194	0.334316	sp|O75964|ATP5L_HUMAN	O75964	ATP5MG	Homo sapiens OX=9606
26.5881	25.1343	26.6683	25.6365	26.5856	27.0088	26.4324	26.406			0.73972	0.349163	0.601403	1.50878	sp|O75976|CBPD_HUMAN	O75976	CPD	Homo sapiens OX=9606
30.2361	29.8757	26.0133	25.2165	30.606	30.4595	30.6009	30.4211			1.07876	0.186827	2.68647	2.07408	sp|O76003|GLRX3_HUMAN	O76003	GLRX3	Homo sapiens OX=9606
29.9247	29.989	29.9179	29.7165	29.906	30.2041	30.1056	30.0687			1.12427	0.175222	0.184086	2.14991	sp|O76021|RL1D1_HUMAN	O76021	RSL1D1	Homo sapiens OX=9606
28.9519	28.6182	28.8074	28.9442	28.9433	29.4456	28.672	28.663			0.199228	0.734102	0.100547	0.504224	sp|O76031|CLPX_HUMAN	O76031	CLPX	Homo sapiens OX=9606
30.9053	30.6736	30.8121	30.5094	30.5943	30.7264	30.5697	30.4598			0.644787	0.402257	-0.137594	-1.34717	sp|O76094|SRP72_HUMAN	O76094	SRP72	Homo sapiens OX=9606
25.0915	25.8263	25.2432	24.7714	24.3873	29.6289	29.6358	29.9355			1.23314	0.151936	3.16379	2.33226	sp|O85387|RL22_COXBU	O85387	rplV	Coxiella burnetii (strain RSA 493 / Nine Mile phase I) OX=227377
25.2609	24.214	25.0789	26.0058	31.7311	31.6775	32.0085	31.9808	+	WT_WCL_UI_WCL	5.68964	0.000658824	6.70964	17.7655	sp|O85388|RS3_COXBU	O85388	rpsC	Coxiella burnetii (strain RSA 493 / Nine Mile phase I) OX=227377
26.5059	25.9299	25.122	25.3157	33.4893	33.2932	33.2251	33.287	+	WT_WCL_UI_WCL	6.44559	0	7.60526	23.8316	sp|O87712|DNAK_COXBU	O87712	dnaK	Coxiella burnetii (strain RSA 493 / Nine Mile phase I) OX=227377
30.8931	30.8408	30.6514	30.6606	25.6071	30.8897	30.9425	24.4349			0.808352	0.310012	-2.79296	-1.62415	sp|O94766|B3GA3_HUMAN	O94766	B3GAT3	Homo sapiens OX=9606
28.6786	28.5483	29.1107	27.9503	28.2423	28.4136	28.4217	28.1281			0.494274	0.494011	-0.270581	-1.08294	sp|O94776|MTA2_HUMAN	O94776	MTA2	Homo sapiens OX=9606
31.2239	30.9533	31.3473	31.017	31.3249	31.3526	31.2173	31.2848			0.832478	0.296221	0.159547	1.66449	sp|O94804|STK10_HUMAN	O94804	STK10	Homo sapiens OX=9606
29.3023	29.4178	28.9544	29.6325	29.4532	29.4004	29.9627	29.6957			0.778044	0.326178	0.301278	1.57332	sp|O94826|TOM70_HUMAN	O94826	TOMM70	Homo sapiens OX=9606
27.6042	28.3179	28.6839	25.4365	28.1391	28.4841	28.9263	29.2796			0.768378	0.332278	1.19664	1.55707	sp|O94855|SC24D_HUMAN	O94855	SEC24D	Homo sapiens OX=9606
30.7472	30.4755	30.2088	30.2839	30.5379	30.4287	30.3602	30.5497			0.116801	0.813756	0.0402932	0.313952	sp|O94874|UFL1_HUMAN	O94874	UFL1	Homo sapiens OX=9606
24.0721	24.1156	23.9747	23.6261	24.0045	23.7546	23.8104	24.0415			0.126396	0.8031	-0.0443764	-0.337147	sp|O94885|SASH1_HUMAN	O94885	SASH1	Homo sapiens OX=9606
28.0337	27.9958	28.3552	27.8161	28.3823	28.5867	28.4208	28.5924	+	WT_WCL_UI_WCL	1.92675	0.0421053	0.445356	3.56626	sp|O94888|UBXN7_HUMAN	O94888	UBXN7	Homo sapiens OX=9606
31.2012	31.3461	31.6288	31.6809	31.7973	31.7153	31.708	31.7128			1.22091	0.154443	0.269153	2.31169	sp|O94903|PLPHP_HUMAN	O94903	PLPBP	Homo sapiens OX=9606
31.4736	31.1883	31.2338	30.969	30.9996	30.8182	30.7152	30.7364			1.76795	0.0600907	-0.398794	-3.26866	sp|O94905|ERLN2_HUMAN	O94905	ERLIN2	Homo sapiens OX=9606
25.2076	28.1935	27.743	27.9852	27.8902	27.7431	24.5455	27.4394			0.135107	0.793694	-0.377775	-0.357939	sp|O94906|PRP6_HUMAN	O94906	PRPF6	Homo sapiens OX=9606
31.9617	31.75	31.8009	31.748	31.5467	31.6818	31.5358	31.5348	+	WT_WCL_UI_WCL	2.09367	0.0296399	-0.240414	-3.89181	sp|O94925|GLSK_HUMAN	O94925	GLS	Homo sapiens OX=9606
30.9815	31.0366	30.9808	30.9674	30.9088	30.8912	30.9349	31.138			0.150371	0.782632	-0.0233541	-0.393802	sp|O94973|AP2A2_HUMAN	O94973	AP2A2	Homo sapiens OX=9606
30.5885	30.5602	30.6378	30.5457	30.5961	30.7269	30.9195	30.9181			1.35628	0.124477	0.207087	2.5409	sp|O94979|SC31A_HUMAN	O94979	SEC31A	Homo sapiens OX=9606
28.2155	28.5685	28.6386	28.121	27.6579	24.8586	28.2121	25.9211			1.1518	0.168419	-1.72346	-2.19588	sp|O95163|ELP1_HUMAN	O95163	ELP1	Homo sapiens OX=9606
24.8226	28.4856	28.5621	28.569	25.1984	26.9138	25.788	28.6697			0.344919	0.610286	-0.96735	-0.804237	sp|O95197|RTN3_HUMAN	O95197	RTN3	Homo sapiens OX=9606
30.7129	30.9677	30.0065	31.6483	31.0124	30.742	31.3993	31.0789			0.250687	0.688257	0.224335	0.614493	sp|O95202|LETM1_HUMAN	O95202	LETM1	Homo sapiens OX=9606
26.9863	26.7614	26.8853	26.1555	26.7327	26.832	26.8843	24.8185			0.298285	0.650076	-0.380231	-0.712045	sp|O95210|STBD1_HUMAN	O95210	STBD1	Homo sapiens OX=9606
28.886	28.9556	28.8145	28.6144	25.1081	28.8042	28.1531	28.1435			0.746343	0.346438	-1.26538	-1.51996	sp|O95232|LC7L3_HUMAN	O95232	LUC7L3	Homo sapiens OX=9606
29.5602	29.4495	29.4378	29.6532	29.4696	29.5388	29.655	29.6206			0.29099	0.657001	0.0458159	0.697336	sp|O95319|CELF2_HUMAN	O95319	CELF2	Homo sapiens OX=9606
29.6052	30.6225	29.5341	31.3873	30.862	30.3602	31.1031	30.8199			0.483341	0.500589	0.499039	1.06321	sp|O95336|6PGL_HUMAN	O95336	PGLS	Homo sapiens OX=9606
29.6599	29.6969	29.8986	29.1673	29.9429	29.6752	29.4026	29.5658			0.0765673	0.862352	0.0409741	0.213021	sp|O95352|ATG7_HUMAN	O95352	ATG7	Homo sapiens OX=9606
25.9735	30.8583	30.3822	30.7414	30.6144	30.6503	30.5052	29.934			0.337039	0.616927	0.937117	0.788867	sp|O95372|LYPA2_HUMAN	O95372	LYPLA2	Homo sapiens OX=9606
31.3871	31.2471	31.2107	31.1979	31.1298	30.8137	30.6969	31.135			1.41942	0.110806	-0.31686	-2.64919	sp|O95373|IPO7_HUMAN	O95373	IPO7	Homo sapiens OX=9606
28.8826	28.8655	29.0896	28.7667	29.0862	28.9519	29.2235	29.2243			1.23941	0.151172	0.22039	2.34281	sp|O95394|AGM1_HUMAN	O95394	PGM3	Homo sapiens OX=9606
31.7679	31.6721	31.7813	31.6872	31.487	31.622	31.4405	31.4732	+	WT_WCL_UI_WCL	2.41115	0.015557	-0.221425	-4.55285	sp|O95433|AHSA1_HUMAN	O95433	AHSA1	Homo sapiens OX=9606
25.1171	24.2313	25.6251	25.8916	25.3351	25.7535	26.0658	26.6447			0.795159	0.316307	0.733547	1.60204	sp|O95453|PARN_HUMAN	O95453	PARN	Homo sapiens OX=9606
31.3522	31.458	31.4565	31.0223	31.4645	31.3201	31.0952	31.3986			0.00674593	0.984439	-0.00263119	-0.0201371	sp|O95466|FMNL1_HUMAN	O95466	FMNL1	Homo sapiens OX=9606
30.2394	30.3366	30.053	30.2619	30.4202	30.1839	30.3604	30.4859			0.782245	0.323958	0.139888	1.58038	sp|O95479|G6PE_HUMAN	O95479	H6PD	Homo sapiens OX=9606
29.4176	29.4045	29.4188	29.1551	29.4503	29.6487	29.3806	29.7839			0.989103	0.219499	0.21689	1.92508	sp|O95486|SC24A_HUMAN	O95486	SEC24A	Homo sapiens OX=9606
28.3366	28.1806	28.881	27.6973	28.2822	28.2543	27.4528	27.9885			0.394849	0.569076	-0.279464	-0.899874	sp|O95487|SC24B_HUMAN	O95487	SEC24B	Homo sapiens OX=9606
29.7767	29.9414	29.6295	30.0643	30.2995	30.0858	30.0639	30.0912			1.37323	0.120405	0.282167	2.56988	sp|O95563|MPC2_HUMAN	O95563	MPC2	Homo sapiens OX=9606
33.0455	33.1336	32.9934	32.6188	33.0009	32.9775	32.5594	32.6168			0.437152	0.534979	-0.159132	-0.978827	sp|O95571|ETHE1_HUMAN	O95571	ETHE1	Homo sapiens OX=9606
31.672	31.4553	31.8773	31.7288	31.8383	31.538	31.7319	31.8547			0.199135	0.733567	0.0573788	0.504021	sp|O95573|ACSL3_HUMAN	O95573	ACSL3	Homo sapiens OX=9606
25.5015	26.8295	24.9037	26.4643	25.8965	27.1119	26.6624	26.8204			0.65511	0.393723	0.698033	1.36489	sp|O95602|RPA1_HUMAN	O95602	POLR1A	Homo sapiens OX=9606
25.6339	25.5274	26.2581	25.9701	25.3128	25.537	25.2547	26.0607			0.580631	0.43823	-0.306094	-1.23601	sp|O95671|ASML_HUMAN	O95671	ASMTL	Homo sapiens OX=9606
30.1123	29.8252	30.0895	29.8004	29.7159	29.8591	29.6881	29.9844			0.641537	0.403777	-0.144957	-1.34158	sp|O95747|OXSR1_HUMAN	O95747	OXSR1	Homo sapiens OX=9606
30.1821	30.3211	29.9235	29.6993	30.0063	30.1268	29.6258	29.8888			0.284678	0.661391	-0.119557	-0.684544	sp|O95758|PTBP3_HUMAN	O95758	PTBP3	Homo sapiens OX=9606
31.3213	31.3556	31.1692	31.6048	31.4108	31.1858	31.2505	31.6129			0.00581809	0.986529	0.00228119	0.0173856	sp|O95777|LSM8_HUMAN	O95777	LSM8	Homo sapiens OX=9606
30.3517	30.5232	30.2673	30.5696	30.5173	30.4924	30.5217	30.6399			0.71348	0.361924	0.114849	1.46439	sp|O95782|AP2A1_HUMAN	O95782	AP2A1	Homo sapiens OX=9606
28.5463	28.6409	28.0332	27.871	27.8797	27.8876	27.6826	25.0972			0.797717	0.314238	-1.13608	-1.60633	sp|O95786|RIGI_HUMAN	O95786	RIGI	Homo sapiens OX=9606
25.808	30.4152	24.8758	30.9631	30.6207	29.5572	30.1061	29.7229			0.59403	0.427997	1.98617	1.25939	sp|O95816|BAG2_HUMAN	O95816	BAG2	Homo sapiens OX=9606
29.5172	29.2158	29.6654	28.9354	28.6823	29.4699	29.4662	29.2726			0.174252	0.760834	-0.110713	-0.448557	sp|O95817|BAG3_HUMAN	O95817	BAG3	Homo sapiens OX=9606
29.831	29.5678	29.784	29.9141	29.8301	29.4163	29.8621	29.6279			0.297142	0.650075	-0.0900874	-0.709747	sp|O95819|M4K4_HUMAN	O95819	MAP4K4	Homo sapiens OX=9606
32.9572	32.7701	33.2389	33.1446	32.8552	32.9912	32.9729	33.1419			0.116574	0.813515	-0.0374231	-0.313401	sp|O95831|AIFM1_HUMAN	O95831	AIFM1	Homo sapiens OX=9606
29.8662	25.6964	29.7718	29.6944	29.7589	25.9123	29.6988	29.8213			0.00972885	0.977538	0.0406046	0.0289446	sp|O95834|EMAL2_HUMAN	O95834	EML2	Homo sapiens OX=9606
28.3635	26.1163	25.8831	27.5996	25.7852	27.9434	27.6387	27.682			0.131981	0.798098	0.271695	0.350507	sp|O95848|NUD14_HUMAN	O95848	NUDT14	Homo sapiens OX=9606
30.8698	31.0635	30.8737	30.5547	30.8761	30.9415	30.9612	30.7175			0.104126	0.827834	0.0336714	0.282822	sp|O95861|BPNT1_HUMAN	O95861	BPNT1	Homo sapiens OX=9606
29.8921	30.2315	30.2804	25.9854	29.8156	30.0013	25.8988	24.949			0.371513	0.588739	-1.43117	-0.855535	sp|O95864|FADS2_HUMAN	O95864	FADS2	Homo sapiens OX=9606
30.1348	30.3876	30.5914	30.659	30.0012	30.3155	30.4709	30.4438			0.367561	0.591187	-0.135381	-0.847964	sp|O95870|ABHGA_HUMAN	O95870	ABHD16A	Homo sapiens OX=9606
31.8454	32.34	31.8742	32.436	31.8406	32.3032	32.1533	32.1163			0.0392916	0.922475	-0.0205722	-0.113285	sp|O95881|TXD12_HUMAN	O95881	TXNDC12	Homo sapiens OX=9606
29.3048	29.568	29.6322	29.6288	29.6668	29.7484	29.474	29.5639			0.350072	0.605873	0.079802	0.814243	sp|O95989|NUDT3_HUMAN	O95989	NUDT3	Homo sapiens OX=9606
29.9061	29.9506	29.8059	23.8102	29.6799	29.5488	29.9121	24.8517			0.0227502	0.948611	0.129951	0.0667307	sp|O96005|CLPT1_HUMAN	O96005	CLPTM1	Homo sapiens OX=9606
32.9838	33.0632	32.8184	32.8366	33.1147	33.041	32.7249	32.839			0.0137648	0.96815	0.00438023	0.0407696	sp|O96008|TOM40_HUMAN	O96008	TOMM40	Homo sapiens OX=9606
24.8353	26.5343	25.8524	27.1148	26.6235	25.296	26.5317	26.1452			0.0390747	0.922759	0.0648742	0.112685	sp|O96011|PX11B_HUMAN	O96011	PEX11B	Homo sapiens OX=9606
31.2745	31.0849	31.1068	30.8827	31.4274	31.0333	31.0157	30.6691			0.107509	0.823969	-0.0508189	-0.291186	sp|O96019|ACL6A_HUMAN	O96019	ACTL6A	Homo sapiens OX=9606
33.9609	33.9996	34.1509	34.1672	34.1313	34.1872	34.196	34.0442			0.511056	0.482879	0.0699968	1.11305	sp|P00338|LDHA_HUMAN	P00338	LDHA	Homo sapiens OX=9606
32.7896	32.7655	32.8432	32.6181	32.517	32.6391	32.5312	32.5906			1.79078	0.057123	-0.184637	-3.31078	sp|P00367|DHE3_HUMAN	P00367	GLUD1	Homo sapiens OX=9606
33.6412	33.4678	33.5481	33.4228	33.6356	33.519	33.1758	33.2279			0.48964	0.495331	-0.130405	-1.07459	sp|P00387|NB5R3_HUMAN	P00387	CYB5R3	Homo sapiens OX=9606
30.258	30.575	30.4095	30.6515	30.4539	30.4063	30.2798	30.5365			0.210118	0.726916	-0.0543408	-0.528031	sp|P00390|GSHR_HUMAN	P00390	GSR	Homo sapiens OX=9606
31.7935	31.6269	31.7434	31.9544	31.4336	31.4291	31.6473	31.5286			1.71473	0.0652402	-0.269916	-3.1713	sp|P00403|COX2_HUMAN	P00403	MT-CO2	Homo sapiens OX=9606
33.3151	33.3178	33.6208	33.374	33.3279	33.1988	33.2704	33.3131			0.827172	0.299513	-0.129369	-1.65563	sp|P00441|SODC_HUMAN	P00441	SOD1	Homo sapiens OX=9606
34.6537	34.6617	34.517	34.6527	34.767	34.5656	34.5229	34.6033			0.0356047	0.928891	-0.00656605	-0.103042	sp|P00491|PNPH_HUMAN	P00491	PNP	Homo sapiens OX=9606
31.49	31.6343	31.515	31.5044	31.283	31.4508	31.3383	31.3916	+	WT_WCL_UI_WCL	1.87854	0.0456893	-0.169985	-3.47474	sp|P00492|HPRT_HUMAN	P00492	HPRT1	Homo sapiens OX=9606
31.4509	31.4442	31.7943	31.758	31.3571	31.5743	31.6806	31.8038			0.0200283	0.953551	-0.00790977	-0.0589185	sp|P00505|AATM_HUMAN	P00505	GOT2	Homo sapiens OX=9606
35.9417	35.991	36.0267	36.1202	36.0218	35.9314	36.0723	36.0132			0.0771581	0.861835	-0.0102262	-0.21455	sp|P00558|PGK1_HUMAN	P00558	PGK1	Homo sapiens OX=9606
32.001	32.1779	32.0501	32.1451	32.003	31.8874	31.8085	31.6908			1.71706	0.0653333	-0.246097	-3.17553	sp|P00568|KAD1_HUMAN	P00568	AK1	Homo sapiens OX=9606
29.7963	29.9575	29.8167	29.5096	30.0753	30.1832	30.4359	30.1279	+	WT_WCL_UI_WCL	1.9091	0.0435852	0.435556	3.53263	sp|P00749|UROK_HUMAN	P00749	PLAU	Homo sapiens OX=9606
34.6461	33.9563	33.8635	34.3599	33.7046	33.9355	33.7607	33.5913			1.24057	0.150756	-0.458447	-2.34477	sp|P00761|TRYP_PIG	P00761		Sus scrofa OX=9823
32.7749	32.5271	32.7323	32.6844	32.4738	32.5514	32.7317	32.9767			0.0100424	0.976775	0.00370693	0.0298669	sp|P00918|CAH2_HUMAN	P00918	CA2	Homo sapiens OX=9606
33.876	34.1449	34.2457	34.1922	34.2157	34.286	34.2752	34.3296			0.970443	0.22437	0.161901	1.89409	sp|P00966|ASSY_HUMAN	P00966	ASS1	Homo sapiens OX=9606
31.2086	31.0681	30.8183	30.9703	31.056	31.0087	30.7028	30.8735			0.410529	0.552681	-0.106066	-0.929343	sp|P01023|A2MG_HUMAN	P01023	A2M	Homo sapiens OX=9606
30.2075	30.1635	30.3687	30.2672	30.0597	30.3236	30.7913	26.0538			0.374912	0.587101	-0.944633	-0.86203	sp|P01111|RASN_HUMAN	P01111	NRAS	Homo sapiens OX=9606
25.3627	24.6854	24.6182	25.6898	25.4401	25.7937	25.7759	26.4257			1.22224	0.154824	0.769814	2.31391	sp|P01130|LDLR_HUMAN	P01130	LDLR	Homo sapiens OX=9606
31.2444	30.8192	31.2987	30.769	30.3135	30.5282	30.3342	30.2506	+	WT_WCL_UI_WCL	2.37612	0.0171713	-0.676181	-4.47694	sp|P01137|TGFB1_HUMAN	P01137	TGFB1	Homo sapiens OX=9606
25.5418	25.6837	23.8292	29.1531	30.4446	25.4591	30.7937	30.6437			0.986782	0.219589	3.28335	1.92123	sp|P01584|IL1B_HUMAN	P01584	IL1B	Homo sapiens OX=9606
29.9592	30.5245	30.6419	30.8671	30.3414	30.5201	30.381	30.2866			0.234688	0.705487	-0.115881	-0.580794	sp|P01893|HLAH_HUMAN	P01893	HLA-H	Homo sapiens OX=9606
30.6312	31.4536	24.7179	31.6041	30.38	30.3591	31.0436	25.3464			0.0533007	0.897981	-0.319436	-0.151558	sp|P02144|MYG_HUMAN	P02144	MB	Homo sapiens OX=9606
35.6246	35.4227	35.5541	35.2826	35.2933	35.2859	35.3152	35.1206			1.31788	0.133202	-0.217279	-2.47551	sp|P02545|LMNA_HUMAN	P02545	LMNA	Homo sapiens OX=9606
24.4584	24.3476	25.3839	25.3505	24.4495	24.7168	24.7141	24.4233			0.483315	0.500368	-0.309135	-1.06316	sp|P02686|MBP_HUMAN	P02686	MBP	Homo sapiens OX=9606
33.8143	33.5817	33.1202	33.3215	33.7263	33.3704	32.9297	32.7133			0.453034	0.521964	-0.274525	-1.00804	sp|P02769|ALBU_BOVIN	P02769	ALB	Bos taurus OX=9913
31.2638	31.3093	31.4683	31.4396	31.211	31.3576	31.3964	31.3615			0.243572	0.69463	-0.0386114	-0.599567	sp|P02786|TFR1_HUMAN	P02786	TFRC	Homo sapiens OX=9606
25.8498	26.1766	25.9721	30.1084	31.1354	30.513	31.2141	30.7411	+	WT_WCL_UI_WCL	2.00422	0.036534	3.87418	3.71564	sp|P02792|FRIL_HUMAN	P02792	FTL	Homo sapiens OX=9606
29.6795	29.3004	25.5991	30.3458	30.625	30.3986	30.9235	30.6504			0.907863	0.254383	1.9182	1.79011	sp|P02794|FRIH_HUMAN	P02794	FTH1	Homo sapiens OX=9606
31.9369	31.7742	31.4628	31.3602	31.7631	31.7107	31.6249	31.4523			0.0094344	0.978009	0.00422144	0.0280777	sp|P04040|CATA_HUMAN	P04040	CAT	Homo sapiens OX=9606
31.6009	31.4089	31.6365	31.2899	31.455	31.9206	31.3752	31.652			0.340986	0.61329	0.116643	0.796576	sp|P04062|GBA1_HUMAN	P04062	GBA1	Homo sapiens OX=9606
36.544	36.5904	36.3594	36.2718	36.5707	36.4012	36.5608	36.5261			0.375775	0.5865	0.0733109	0.863676	sp|P04075|ALDOA_HUMAN	P04075	ALDOA	Homo sapiens OX=9606
32.9086	33.5569	32.9277	35.0276	34.857	34.1458	34.0722	33.8859			0.545197	0.456185	0.635054	1.17375	sp|P04080|CYTB_HUMAN	P04080	CSTB	Homo sapiens OX=9606
32.2511	32.8072	31.9401	33.4074	32.7381	32.5184	32.6983	32.5911			0.0370974	0.926223	0.0350404	0.107198	sp|P04083|ANXA1_HUMAN	P04083	ANXA1	Homo sapiens OX=9606
28.7741	28.4083	28.2028	28.0965	27.9431	27.5036	27.4895	27.767	+	WT_WCL_UI_WCL	2.02196	0.0348223	-0.694638	-3.75025	sp|P04150|GCR_HUMAN	P04150	NR3C1	Homo sapiens OX=9606
30.3439	29.5213	28.8368	29.6403	30.9636	30.7454	30.3256	30.8696			1.81863	0.0531415	1.14048	3.36246	sp|P04179|SODM_HUMAN	P04179	SOD2	Homo sapiens OX=9606
29.3047	29.4692	29.3474	29.1419	30.0851	30.2026	30.1164	30.0946	+	WT_WCL_UI_WCL	4.50135	0.000883721	0.808885	11.1199	sp|P04181|OAT_HUMAN	P04181	OAT	Homo sapiens OX=9606
30.8838	30.465	31.2798	32.0659	31.655	32.0753	30.6837	30.5211			0.0411952	0.920132	0.0601535	0.118546	sp|P04264|K2C1_HUMAN	P04264	KRT1	Homo sapiens OX=9606
37.421	37.3012	37.24	37.0384	37.2359	37.4585	37.5108	37.3803			0.713302	0.361873	0.14622	1.46409	sp|P04406|G3P_HUMAN	P04406	GAPDH	Homo sapiens OX=9606
29.317	29.549	29.6496	29.017	29.5663	29.4963	29.5969	29.5944			0.597833	0.42574	0.180368	1.266	sp|P04424|ARLY_HUMAN	P04424	ASL	Homo sapiens OX=9606
32.8913	32.9776	32.7521	32.7297	32.5843	32.4319	33.0002	29.6998			0.562034	0.450528	-0.908618	-1.20342	sp|P04439|HLAA_HUMAN	P04439	HLA-A	Homo sapiens OX=9606
31.3338	31.0869	31.3164	30.9848	31.1612	30.9061	30.6798	30.702			1.18634	0.160935	-0.318212	-2.25367	sp|P04632|CPNS1_HUMAN	P04632	CAPNS1	Homo sapiens OX=9606
35.3727	35.285	35.6258	35.4403	35.3763	35.3385	35.3128	35.2549			0.698582	0.369366	-0.110322	-1.4391	sp|P04792|HSPB1_HUMAN	P04792	HSPB1	Homo sapiens OX=9606
30.8507	31.1203	31.0496	30.5475	31.0414	31.0591	31.138	31.1751			0.793632	0.316817	0.21135	1.59948	sp|P04839|CY24B_HUMAN	P04839	CYBB	Homo sapiens OX=9606
33.512	33.4858	33.5645	33.4473	33.3148	33.3187	33.5204	33.5312			0.585181	0.435372	-0.0811148	-1.24396	sp|P04843|RPN1_HUMAN	P04843	RPN1	Homo sapiens OX=9606
33.9914	33.7608	33.9337	33.8829	33.6653	33.4905	33.4618	33.4592	+	WT_WCL_UI_WCL	2.7649	0.00641727	-0.372964	-5.366	sp|P04844|RPN2_HUMAN	P04844	RPN2	Homo sapiens OX=9606
33.1373	33.1583	32.7963	32.832	33.0398	32.8158	32.9257	32.9524			0.172132	0.763042	-0.0475426	-0.443758	sp|P04899|GNAI2_HUMAN	P04899	GNAI2	Homo sapiens OX=9606
25.6381	25.23	26.1092	25.2971	25.4782	25.5302	25.7476	25.8375			0.137969	0.792579	0.0797715	0.364718	sp|P04920|B3A2_HUMAN	P04920	SLC4A2	Homo sapiens OX=9606
31.837	31.513	31.7679	31.6737	31.7116	31.5979	31.5545	31.7155			0.269763	0.671174	-0.0530162	-0.654053	sp|P05023|AT1A1_HUMAN	P05023	ATP1A1	Homo sapiens OX=9606
27.4708	27.3786	26.8506	26.2311	27.727	27.7453	24.9669	26.9368			0.0694977	0.874532	-0.138768	-0.194607	sp|P05067|A4_HUMAN	P05067	APP	Homo sapiens OX=9606
25.3837	27.2821	25.0674	25.6448	27.5065	27.3838	27.584	27.826	+	WT_WCL_UI_WCL	1.86312	0.0476039	1.73061	3.44569	sp|P05091|ALDH2_HUMAN	P05091	ALDH2	Homo sapiens OX=9606
33.6594	33.9123	33.92	33.7001	33.4474	33.5323	33.1402	33.3829	+	WT_WCL_UI_WCL	2.08923	0.0294766	-0.422299	-3.88297	sp|P05107|ITB2_HUMAN	P05107	ITGB2	Homo sapiens OX=9606
35.8229	35.9101	36.1055	35.9948	35.6735	35.8824	35.8752	35.9565			0.61902	0.416064	-0.111434	-1.30274	sp|P05141|ADT2_HUMAN	P05141	SLC25A5	Homo sapiens OX=9606
31.5736	32.196	31.5898	31.7685	31.2461	31.1948	31.5178	31.2567			1.59139	0.080698	-0.478101	-2.94974	sp|P05161|ISG15_HUMAN	P05161	ISG15	Homo sapiens OX=9606
29.8799	29.6062	29.7539	29.311	29.6842	29.5501	29.4324	29.7043			0.121937	0.80785	-0.0450177	-0.326406	sp|P05165|PCCA_HUMAN	P05165	PCCA	Homo sapiens OX=9606
29.6131	29.5045	29.478	29.9174	29.6935	29.8532	29.7524	29.8659			0.732928	0.353099	0.162996	1.49731	sp|P05166|PCCB_HUMAN	P05166	PCCB	Homo sapiens OX=9606
30.2261	30.4107	29.9392	30.744	30.5929	30.1338	30.6098	30.5005			0.262892	0.675931	0.129243	0.639878	sp|P05198|IF2A_HUMAN	P05198	EIF2S1	Homo sapiens OX=9606
22.4163	22.4051	22.8479	23.1669	22.1915	22.4645	23.0284	23.2766			0.0347179	0.929958	0.0311975	0.100566	sp|P05204|HMGN2_HUMAN	P05204	HMGN2	Homo sapiens OX=9606
30.9603	30.6007	31.1145	30.3876	32.5884	32.5247	32.5457	32.4232	+	WT_WCL_UI_WCL	4.32406	0.000812834	1.7547	10.3565	sp|P05362|ICAM1_HUMAN	P05362	ICAM1	Homo sapiens OX=9606
33.723	33.5181	25.2107	33.5843	33.7265	24.8949	25.0815	33.4755			0.282597	0.662826	-2.21443	-0.680311	sp|P05386|RLA1_HUMAN	P05386	RPLP1	Homo sapiens OX=9606
34.3102	34.3455	34.2473	34.312	34.3323	34.4426	34.1361	34.0232			0.305283	0.644675	-0.070219	-0.726077	sp|P05387|RLA2_HUMAN	P05387	RPLP2	Homo sapiens OX=9606
34.6641	34.6623	34.5063	34.4644	34.3406	33.8734	33.576	34.5631			1.10671	0.179959	-0.485991	-2.12063	sp|P05388|RLA0_HUMAN	P05388	RPLP0	Homo sapiens OX=9606
32.359	32.4439	32.3032	32.3152	32.3237	32.3198	32.446	32.6333			0.416068	0.549415	0.0753765	0.939694	sp|P05455|LA_HUMAN	P05455	SSB	Homo sapiens OX=9606
33.4807	33.4682	33.2837	33.0855	33.5734	33.5202	33.3431	33.1797			0.233115	0.705436	0.0745411	0.577453	sp|P05556|ITB1_HUMAN	P05556	ITGB1	Homo sapiens OX=9606
29.5595	29.5531	29.395	29.585	30.0775	30.1324	29.9421	29.5621			1.61379	0.0772	0.405396	2.98957	sp|P06132|DCUP_HUMAN	P06132	UROD	Homo sapiens OX=9606
31.5322	30.9919	31.3737	30.6125	31.0076	31.0184	31.3795	31.395			0.116067	0.813319	0.0725541	0.312165	sp|P06280|AGAL_HUMAN	P06280	GLA	Homo sapiens OX=9606
36.098	36.102	36.2681	36.3067	36.2108	36.3614	36.4353	36.3886			1.10916	0.178946	0.15535	2.12471	sp|P06396|GELS_HUMAN	P06396	GSN	Homo sapiens OX=9606
26.6715	26.9303	26.8917	26.9277	26.0897	25.9626	26.5568	24.545			1.29387	0.138653	-1.06677	-2.43477	sp|P06400|RB_HUMAN	P06400	RB1	Homo sapiens OX=9606
33.3172	32.8414	33.4412	32.5339	33.0905	33.3385	33.0353	33.2734			0.281237	0.663858	0.150986	0.677542	sp|P06454|PTMA_HUMAN	P06454	PTMA	Homo sapiens OX=9606
31.0591	30.7239	30.7926	30.3719	30.0288	30.0533	25.3899	30.3753			0.72106	0.358872	-1.77506	-1.47723	sp|P06493|CDK1_HUMAN	P06493	CDK1	Homo sapiens OX=9606
35.7689	35.6197	35.6701	35.6691	35.6312	35.6499	35.532	35.4786			1.10859	0.178953	-0.109051	-2.12377	sp|P06576|ATPB_HUMAN	P06576	ATP5F1B	Homo sapiens OX=9606
31.0862	31.0199	31.0703	30.8702	31.1352	31.2568	31.5432	31.1894			1.39604	0.115841	0.269509	2.60898	sp|P06730|IF4E_HUMAN	P06730	EIF4E	Homo sapiens OX=9606
36.6795	36.7476	36.8821	36.6129	36.6683	36.71	37.0755	36.9342			0.471049	0.508917	0.116465	1.04092	sp|P06733|ENOA_HUMAN	P06733	ENO1	Homo sapiens OX=9606
30.9351	30.9915	31.0694	31.1313	31.1397	31.2578	30.9252	31.5192			0.653735	0.395101	0.17862	1.36253	sp|P06737|PYGL_HUMAN	P06737	PYGL	Homo sapiens OX=9606
33.4432	33.38	33.4202	33.1773	33.4086	33.5236	33.4803	33.2976			0.408181	0.555565	0.0723848	0.924947	sp|P06744|G6PI_HUMAN	P06744	GPI	Homo sapiens OX=9606
34.3211	34.1735	34.4453	34.1195	34.3401	34.414	34.3229	34.3155			0.492619	0.494999	0.0832453	1.07996	sp|P06748|NPM_HUMAN	P06748	NPM1	Homo sapiens OX=9606
32.6625	33.5892	32.22	35.1997	33.5526	33.3367	34.7876	34.0796			0.29747	0.650224	0.521304	0.710405	sp|P06753|TPM3_HUMAN	P06753	TPM3	Homo sapiens OX=9606
30.4022	29.9163	29.9654	29.8967	29.8005	29.7659	29.7962	29.6106			1.24811	0.149906	-0.301843	-2.35746	sp|P06756|ITAV_HUMAN	P06756	ITGAV	Homo sapiens OX=9606
30.051	29.9507	29.888	29.804	30.6495	30.8867	30.4663	30.6977	+	WT_WCL_UI_WCL	3.52111	0.00198261	0.751605	7.45094	sp|P06858|LIPL_HUMAN	P06858	LPL	Homo sapiens OX=9606
32.1392	32.0009	31.8528	32.097	31.9799	32.1911	32.2511	32.4294			0.850394	0.285722	0.190406	1.6944	sp|P06865|HEXA_HUMAN	P06865	HEXA	Homo sapiens OX=9606
30.8213	31.0919	31.0251	31.0093	30.6183	30.8493	30.6819	30.9216			1.2709	0.144582	-0.219156	-2.39592	sp|P07099|HYEP_HUMAN	P07099	EPHX1	Homo sapiens OX=9606
34.0876	34.765	33.9398	35.6321	35.1137	34.7186	35.7171	35.1794			0.627198	0.411273	0.576087	1.31687	sp|P07108|ACBP_HUMAN	P07108	DBI	Homo sapiens OX=9606
35.6813	35.5153	35.9045	35.7008	35.703	35.6096	35.5156	35.5976			0.48312	0.500445	-0.0940313	-1.06281	sp|P07195|LDHB_HUMAN	P07195	LDHB	Homo sapiens OX=9606
32.4625	32.7692	32.6053	32.8165	32.7461	32.6834	32.8567	32.9157			0.688846	0.37503	0.137101	1.42253	sp|P07203|GPX1_HUMAN	P07203	GPX1	Homo sapiens OX=9606
35.37	35.2296	35.3163	35.1964	35.2272	35.194	35.32	35.2265			0.317861	0.634839	-0.0361366	-0.751117	sp|P07237|PDIA1_HUMAN	P07237	P4HB	Homo sapiens OX=9606
33.2688	33.2083	33.5231	33.1498	33.0317	33.1592	33.0306	33.1133			1.22137	0.154665	-0.20379	-2.31245	sp|P07305|H10_HUMAN	P07305	H1-0	Homo sapiens OX=9606
33.3896	33.2504	33.4165	33.1212	34.3693	34.4811	34.3108	34.4566	+	WT_WCL_UI_WCL	5.098	0.000455285	1.11004	14.0893	sp|P07339|CATD_HUMAN	P07339	CTSD	Homo sapiens OX=9606
33.6879	34.1746	33.3162	34.6458	34.2926	34.2132	34.633	34.5053			0.729601	0.353061	0.454924	1.49169	sp|P07355|ANXA2_HUMAN	P07355	ANXA2	Homo sapiens OX=9606
32.1882	32.253	32.297	32.3043	32.2907	32.3369	32.1401	32.1485			0.224137	0.711626	-0.0315733	-0.558291	sp|P07384|CAN1_HUMAN	P07384	CAPN1	Homo sapiens OX=9606
36.528	36.3723	36.3209	36.1874	36.2337	36.0613	36.0998	36.2759			1.10231	0.180173	-0.184464	-2.11331	sp|P07437|TBB5_HUMAN	P07437	TUBB	Homo sapiens OX=9606
31.2929	31.5873	31.5094	31.5364	32.4399	32.4124	32.1085	31.6996	+	WT_WCL_UI_WCL	2.0019	0.036625	0.683591	3.71113	sp|P07602|SAP_HUMAN	P07602	PSAP	Homo sapiens OX=9606
32.2805	32.3778	32.3287	32.3661	32.4637	32.6591	32.1467	32.2438			0.128795	0.800651	0.0400438	0.342896	sp|P07686|HEXB_HUMAN	P07686	HEXB	Homo sapiens OX=9606
30.6988	30.7593	31.1676	25.1244	31.2294	30.7857	29.1658	31.4831			0.343565	0.611134	1.22849	0.801601	sp|P07711|CATL1_HUMAN	P07711	CTSL	Homo sapiens OX=9606
37.1393	37.1382	37.3237	37.3704	36.8875	37.106	37.1367	37.3774			0.442697	0.529951	-0.11601	-0.989053	sp|P07737|PROF1_HUMAN	P07737	PFN1	Homo sapiens OX=9606
32.3613	32.766	32.163	32.5153	32.656	32.3428	32.4862	32.7845			0.305027	0.644811	0.115931	0.725566	sp|P07741|APT_HUMAN	P07741	APRT	Homo sapiens OX=9606
32.0145	31.8132	32.3967	32.2365	32.1112	32.0562	31.8437	32.1757			0.182862	0.75218	-0.0685267	-0.467922	sp|P07814|SYEP_HUMAN	P07814	EPRS1	Homo sapiens OX=9606
33.0927	33.0306	33.2175	32.8543	31.1165	30.7215	30.9715	31.0808	+	WT_WCL_UI_WCL	5.68898	0.000651163	-2.07622	-17.7609	sp|P07858|CATB_HUMAN	P07858	CTSB	Homo sapiens OX=9606
36.1828	36.4056	36.4735	36.4286	36.1273	36.2717	36.4766	36.3959			0.218836	0.71702	-0.0547256	-0.546899	sp|P07900|HS90A_HUMAN	P07900	HSP90AA1	Homo sapiens OX=9606
25.6557	25.0912	28.8387	24.999	28.3911	28.969	29.4872	29.1248			1.64041	0.0727918	2.84688	3.03713	sp|P07902|GALT_HUMAN	P07902	GALT	Homo sapiens OX=9606
35.3884	35.1771	35.3523	35.191	35.0713	35.1671	35.1658	35.2227			0.985301	0.219733	-0.120473	-1.91877	sp|P07910|HNRPC_HUMAN	P07910	HNRNPC	Homo sapiens OX=9606
30.7426	30.8454	31.0052	30.7919	31.6329	31.6618	31.5844	31.659	+	WT_WCL_UI_WCL	4.93172	0.000823529	0.788208	13.1946	sp|P07948|LYN_HUMAN	P07948	LYN	Homo sapiens OX=9606
32.5423	32.4502	32.5114	32.5131	32.4433	32.5598	32.437	32.3547			0.558518	0.451796	-0.0555553	-1.19724	sp|P07954|FUMH_HUMAN	P07954	FH	Homo sapiens OX=9606
29.9549	29.9764	29.1889	30.6013	29.8667	29.925	30.3726	30.2031			0.204875	0.73147	0.161474	0.516603	sp|P08133|ANXA6_HUMAN	P08133	ANXA6	Homo sapiens OX=9606
32.8987	32.861	32.9958	24.9882	32.6407	32.5193	25.6096	32.0628			0.0299291	0.936877	-0.227784	-0.0871257	sp|P08134|RHOC_HUMAN	P08134	RHOC	Homo sapiens OX=9606
31.1234	30.8322	31.2988	31.1461	30.9612	30.833	30.5381	30.6539			1.39915	0.115613	-0.353597	-2.61433	sp|P08195|4F2_HUMAN	P08195	SLC3A2	Homo sapiens OX=9606
30.3915	30.5492	30.8705	30.8636	30.2634	30.5157	30.492	30.6023			0.69871	0.369628	-0.200369	-1.43931	sp|P08236|BGLR_HUMAN	P08236	GUSB	Homo sapiens OX=9606
36.0625	36.2282	36.3665	36.2291	36.2824	36.2906	36.2258	36.1854			0.138173	0.79282	0.0244579	0.3652	sp|P08238|HS90B_HUMAN	P08238	HSP90AB1	Homo sapiens OX=9606
31.7102	31.7519	31.8954	31.6722	31.5182	31.8482	31.8643	31.8785			0.0716751	0.871494	0.019906	0.200302	sp|P08240|SRPRA_HUMAN	P08240	SRPRA	Homo sapiens OX=9606
28.6098	28.817	24.5459	28.4998	27.9505	28.2092	25.0353	28.9189			0.0228738	0.948372	-0.089644	-0.0670845	sp|P08243|ASNS_HUMAN	P08243	ASNS	Homo sapiens OX=9606
28.2598	25.9667	27.7027	25.7204	28.1261	28.0805	28.563	28.4051			1.12948	0.173871	1.38128	2.15859	sp|P08397|HEM3_HUMAN	P08397	HMBS	Homo sapiens OX=9606
31.8082	31.7353	31.9683	31.7107	31.5398	31.8072	31.8601	31.8685			0.144051	0.787411	-0.0367193	-0.379039	sp|P08559|ODPA_HUMAN	P08559	PDHA1	Homo sapiens OX=9606
32.5224	32.8721	32.9142	32.6755	33.2102	33.2152	33.0386	33.1228	+	WT_WCL_UI_WCL	2.14984	0.0280457	0.400706	4.00457	sp|P08567|PLEK_HUMAN	P08567	PLEK	Homo sapiens OX=9606
30.2305	30.1377	30.3015	30.1444	25.6824	29.0876	29.05	28.9795			1.26402	0.147218	-2.00365	-2.38429	sp|P08571|CD14_HUMAN	P08571	CD14	Homo sapiens OX=9606
30.1593	30.052	29.8793	30.8717	30.0397	30.1832	30.4898	30.4912			0.0893453	0.843472	0.0604043	0.245763	sp|P08574|CY1_HUMAN	P08574	CYC1	Homo sapiens OX=9606
31.3461	31.3346	31.3425	31.2508	31.2482	31.1893	31.2896	31.2143			1.41763	0.110855	-0.0831637	-2.6461	sp|P08575|PTPRC_HUMAN	P08575	PTPRC	Homo sapiens OX=9606
31.0539	31.3454	31.4999	31.2666	31.0271	31.4508	31.3465	31.7275			0.225543	0.711087	0.096487	0.561303	sp|P08621|RU17_HUMAN	P08621	SNRNP70	Homo sapiens OX=9606
31.5011	31.2438	31.0252	31.0938	31.2012	31.0782	31.0463	31.0209			0.530125	0.469464	-0.129327	-1.14705	sp|P08648|ITA5_HUMAN	P08648	ITGA5	Homo sapiens OX=9606
35.8536	35.6254	35.7104	35.7461	35.6311	35.9415	35.874	36.0619			0.675584	0.382316	0.14325	1.39992	sp|P08670|VIME_HUMAN	P08670	VIM	Homo sapiens OX=9606
32.5048	32.9853	32.4563	32.8971	33.0169	32.9233	33.12	33.1343			1.24788	0.149565	0.337741	2.35708	sp|P08708|RS17_HUMAN	P08708	RPS17	Homo sapiens OX=9606
26.4296	25.5909	30.6365	25.9082	31.0852	24.829	30.485	30.3801			0.499922	0.489433	2.05353	1.0931	sp|P08754|GNAI3_HUMAN	P08754	GNAI3	Homo sapiens OX=9606
33.6149	33.9887	33.5873	34.3365	34.2546	34.0411	34.4933	34.7573			1.12398	0.175113	0.504738	2.14943	sp|P08758|ANXA5_HUMAN	P08758	ANXA5	Homo sapiens OX=9606
34.6596	34.7624	34.7615	34.6525	34.5437	34.7502	34.8812	34.9182			0.299587	0.649057	0.06429	0.714662	sp|P08865|RSSA_HUMAN	P08865	RPSA	Homo sapiens OX=9606
27.7566	27.4415	27.6467	27.2698	27.933	27.5558	27.1584	25.6192			0.38965	0.572901	-0.46204	-0.890047	sp|P09001|RM03_HUMAN	P09001	MRPL3	Homo sapiens OX=9606
25.1416	28.8794	28.2985	29.1659	26.7841	28.6894	29.7216	29.4295			0.28692	0.659893	0.784803	0.689094	sp|P09012|SNRPA_HUMAN	P09012	SNRPA	Homo sapiens OX=9606
29.7399	29.7152	29.8725	29.5511	29.7396	29.8241	29.6055	29.5845			0.135791	0.794191	-0.0312943	-0.359563	sp|P09110|THIK_HUMAN	P09110	ACAA1	Homo sapiens OX=9606
34.681	34.9365	34.7374	35.2364	35.0738	34.9803	35.1676	35.1446			0.713246	0.361554	0.193712	1.46399	sp|P09211|GSTP1_HUMAN	P09211	GSTP1	Homo sapiens OX=9606
36.392	36.8353	36.8956	36.604	36.3568	36.8576	36.8219	36.7712			0.042777	0.917107	0.0201283	0.122902	sp|P09382|LEG1_HUMAN	P09382	LGALS1	Homo sapiens OX=9606
30.3684	30.4159	30.519	31.1288	30.508	30.0973	30.2798	26.5005			0.618944	0.415555	-1.26163	-1.30261	sp|P09417|DHPR_HUMAN	P09417	QDPR	Homo sapiens OX=9606
32.4376	32.0606	32.4466	32.4589	31.7935	31.8891	32.2892	32.0156			1.30058	0.138	-0.354065	-2.44616	sp|P09429|HMGB1_HUMAN	P09429	HMGB1	Homo sapiens OX=9606
28.1386	24.2964	28.1692	26.5055	28.7658	28.6837	29.0146	28.919			1.18777	0.161165	2.06834	2.25607	sp|P09467|F16P1_HUMAN	P09467	FBP1	Homo sapiens OX=9606
25.477	23.8923	25.9086	25.9052	28.0965	24.9506	28.2297	28.2614			1.16371	0.165918	2.08879	2.21578	sp|P09488|GSTM1_HUMAN	P09488	GSTM1	Homo sapiens OX=9606
32.9252	33.0619	32.8664	33.1768	33.2859	33.1876	33.3782	33.2873	+	WT_WCL_UI_WCL	1.87726	0.0455787	0.277188	3.47233	sp|P09525|ANXA4_HUMAN	P09525	ANXA4	Homo sapiens OX=9606
30.1697	29.9546	30.3154	30.6528	29.824	30.0825	30.0752	29.9932			0.891413	0.261887	-0.279383	-1.76275	sp|P09543|CN37_HUMAN	P09543	CNP	Homo sapiens OX=9606
32.0917	32.0865	32.2122	32.0606	32.1666	32.2829	32.4744	32.3168			1.47439	0.0984782	0.197438	2.74431	sp|P09622|DLDH_HUMAN	P09622	DLD	Homo sapiens OX=9606
35.4288	35.342	35.6705	35.4643	35.0641	35.3282	35.444	35.6081			0.374274	0.587127	-0.115304	-0.860811	sp|P09651|ROA1_HUMAN	P09651	HNRNPA1	Homo sapiens OX=9606
29.0994	28.8898	29.2116	29.1138	28.8131	28.9912	29.404	29.4917			0.218781	0.716793	0.0963364	0.54678	sp|P09668|CATH_HUMAN	P09668	CTSH	Homo sapiens OX=9606
29.5074	28.5591	25.0566	25.5353	30.6102	29.8336	29.9843	30.4694			1.4726	0.0987596	3.05976	2.74121	sp|P09769|FGR_HUMAN	P09769	FGR	Homo sapiens OX=9606
32.7291	32.8854	32.6157	32.5823	32.5516	32.8008	32.6685	32.4442			0.366102	0.592276	-0.0868559	-0.845166	sp|P09874|PARP1_HUMAN	P09874	PARP1	Homo sapiens OX=9606
29.0085	29.4465	28.5905	28.9177	28.3534	28.3327	28.5295	28.6194			1.51	0.0938011	-0.532063	-2.80638	sp|P09914|IFIT1_HUMAN	P09914	IFIT1	Homo sapiens OX=9606
30.6841	30.6123	30.7738	30.4639	30.8798	30.9675	30.7911	30.8301			1.6662	0.0695681	0.233574	3.08346	sp|P09960|LKHA4_HUMAN	P09960	LTA4H	Homo sapiens OX=9606
31.4438	30.4768	30.6904	31.2052	31.6464	30.9105	31.5555	31.0242			0.524272	0.471645	0.330124	1.13664	sp|P09972|ALDOC_HUMAN	P09972	ALDOC	Homo sapiens OX=9606
31.0925	31.6782	31.35	32.1502	31.1697	25.7767	32.4608	32.3027			0.300116	0.649037	-1.14024	-0.715724	sp|P0C0S5|H2AZ_HUMAN	P0C0S5	H2AZ1	Homo sapiens OX=9606
25.6006	25.6278	25.0613	25.2928	31.7832	31.7247	31.7264	31.7079	+	WT_WCL_UI_WCL	8.18769	0	6.33992	46.6634	sp|P0C8S4|RPOB_COXBU	P0C8S4	rpoB	Coxiella burnetii (strain RSA 493 / Nine Mile phase I) OX=227377
32.5325	32.6258	32.7998	32.91	32.5768	32.7121	32.6997	32.6278			0.289538	0.657671	-0.0629311	-0.694399	sp|P0DMV8|HS71A_HUMAN	P0DMV8	HSPA1A	Homo sapiens OX=9606
31.475	31.799	31.9067	32.6037	32.3676	32.06	31.9712	31.8723			0.182367	0.752667	0.121664	0.466813	sp|P0DP23|CALM1_HUMAN	P0DP23	CALM1	Homo sapiens OX=9606
30.926	31.0343	31.0539	31.0958	30.876	31.0879	30.8758	30.8806			0.749732	0.343805	-0.0974336	-1.52568	sp|P10155|RO60_HUMAN	P10155	RO60	Homo sapiens OX=9606
31.549	31.5305	31.5807	31.4797	31.4676	31.304	31.3487	31.4476			1.73607	0.0639284	-0.142991	-3.2102	sp|P10253|LYAG_HUMAN	P10253	GAA	Homo sapiens OX=9606
25.1033	30.0845	30.1157	29.0759	30.023	24.1131	26.1377	24.5169			0.63702	0.406824	-2.39718	-1.3338	sp|P10301|RRAS_HUMAN	P10301	RRAS	Homo sapiens OX=9606
31.8051	32.1449	32.946	33.2645	31.8419	32.2599	33.2443	33.1835			0.0677893	0.877432	0.0922914	0.190124	sp|P10321|HLAC_HUMAN	P10321	HLA-C	Homo sapiens OX=9606
29.1119	29.1256	28.4852	28.5315	29.2205	29.052	29.4921	28.8882			0.793778	0.31701	0.349646	1.59973	sp|P10398|ARAF_HUMAN	P10398	ARAF	Homo sapiens OX=9606
32.805	32.6028	32.731	32.3316	32.2612	32.2086	32.3395	32.4403			1.41334	0.112141	-0.305183	-2.63872	sp|P10412|H14_HUMAN	P10412	H1-4	Homo sapiens OX=9606
31.7248	31.6841	31.1448	31.6035	31.1859	31.673	24.0609	29.7947			0.642783	0.403017	-2.36068	-1.34372	sp|P10451|OSTP_HUMAN	P10451	SPP1	Homo sapiens OX=9606
32.3022	31.9906	31.894	32.2472	32.2338	32.2609	31.9808	31.9502			0.00545333	0.98706	-0.00208855	-0.0163024	sp|P10515|ODP2_HUMAN	P10515	DLAT	Homo sapiens OX=9606
33.9796	34.4664	34.4344	34.656	34.6612	34.5362	34.4508	34.4717			0.429972	0.542489	0.145843	0.965548	sp|P10599|THIO_HUMAN	P10599	TXN	Homo sapiens OX=9606
28.7998	29.096	29.1419	29.6831	29.2759	29.6275	29.5155	30.058			0.903646	0.255783	0.439023	1.7831	sp|P10619|PPGB_HUMAN	P10619	CTSA	Homo sapiens OX=9606
29.4852	29.7037	30.5198	29.0678	30.5285	30.0095	29.952	30.1603			0.683111	0.377361	0.468472	1.41276	sp|P10644|KAP0_HUMAN	P10644	PRKAR1A	Homo sapiens OX=9606
32.7725	32.6285	32.4439	32.4309	32.7363	32.5397	32.3044	32.2743			0.330318	0.619828	-0.105265	-0.775695	sp|P10768|ESTD_HUMAN	P10768	ESD	Homo sapiens OX=9606
35.9198	35.7828	36.035	35.978	35.9122	36.0957	35.7249	34.5365			0.457231	0.519972	-0.361579	-1.01573	sp|P10809|CH60_HUMAN	P10809	HSPD1	Homo sapiens OX=9606
36.1117	36.0597	36.1361	36.1406	36.1067	36.0661	35.9338	35.9376			1.09564	0.181348	-0.100965	-2.10219	sp|P11021|BIP_HUMAN	P11021	HSPA5	Homo sapiens OX=9606
29.0789	28.9452	29.3199	29.1206	29.4615	29.7265	29.7195	29.969	+	WT_WCL_UI_WCL	2.45935	0.0135208	0.603	4.65856	sp|P11117|PPAL_HUMAN	P11117	ACP2	Homo sapiens OX=9606
36.3364	36.3828	36.6475	36.4332	36.5193	36.5609	36.6081	36.5298			0.71151	0.362641	0.104557	1.46105	sp|P11142|HSP7C_HUMAN	P11142	HSPA8	Homo sapiens OX=9606
29.3358	29.4461	29.3782	29.5985	25.4034	29.6218	29.8722	25.3065			0.726676	0.355181	-1.88869	-1.48674	sp|P11172|UMPS_HUMAN	P11172	UMPS	Homo sapiens OX=9606
31.4312	31.5176	31.5763	31.4755	31.5268	31.6118	31.4433	31.6784			0.496958	0.491916	0.0649462	1.08777	sp|P11177|ODPB_HUMAN	P11177	PDHB	Homo sapiens OX=9606
29.857	30.0181	30.1493	29.8506	29.9317	30.2548	30.3531	30.1947			0.954147	0.230825	0.214818	1.86703	sp|P11182|ODB2_HUMAN	P11182	DBT	Homo sapiens OX=9606
31.2589	31.2512	31.1541	31.0936	31.1971	31.3786	31.4096	31.2854			1.06602	0.19202	0.128219	2.05289	sp|P11215|ITAM_HUMAN	P11215	ITGAM	Homo sapiens OX=9606
32.6218	32.8592	32.9129	33.0156	32.6939	32.6713	32.758	32.8848			0.472393	0.508654	-0.100388	-1.04336	sp|P11216|PYGB_HUMAN	P11216	PYGB	Homo sapiens OX=9606
30.3475	30.2704	30.4215	30.9351	30.8633	30.7839	31.132	30.8613			1.31499	0.134746	0.41651	2.4706	sp|P11233|RALA_HUMAN	P11233	RALA	Homo sapiens OX=9606
29.3006	22.6194	26.521	25.1752	29.4961	29.5983	26.4191	29.3933			0.898553	0.258178	2.82264	1.77463	sp|P11234|RALB_HUMAN	P11234	RALB	Homo sapiens OX=9606
30.2337	30.1592	30.4624	30.1225	30.2271	30.1008	30.39	30.4455			0.163489	0.770152	0.046412	0.424073	sp|P11279|LAMP1_HUMAN	P11279	LAMP1	Homo sapiens OX=9606
31.466	31.1691	31.3338	31.0313	30.886	31.0995	31.2301	31.0557			0.756639	0.339049	-0.18223	-1.53731	sp|P11310|ACADM_HUMAN	P11310	ACADM	Homo sapiens OX=9606
31.6306	31.6856	31.7863	31.4212	31.5972	31.4736	31.4978	31.6135			0.453845	0.521824	-0.0853925	-1.00953	sp|P11387|TOP1_HUMAN	P11387	TOP1	Homo sapiens OX=9606
28.0942	27.9029	27.7043	27.7594	24.692	26.0919	25.5761	24.0872	+	WT_WCL_UI_WCL	3.03106	0.00424806	-2.75344	-6.0406	sp|P11388|TOP2A_HUMAN	P11388	TOP2A	Homo sapiens OX=9606
32.4814	32.6984	32.4459	32.5846	32.7547	32.7104	32.7045	32.7866			1.67847	0.0683467	0.186488	3.10559	sp|P11413|G6PD_HUMAN	P11413	G6PD	Homo sapiens OX=9606
29.4931	29.1189	29.4613	29.3791	29.1738	29.7129	29.4367	29.3462			0.146685	0.786009	0.0543079	0.385205	sp|P11498|PYC_HUMAN	P11498	PC	Homo sapiens OX=9606
31.7382	31.5866	31.6535	31.5027	31.4865	31.7716	31.8531	31.7812			0.493399	0.494611	0.102853	1.08136	sp|P11586|C1TC_HUMAN	P11586	MTHFD1	Homo sapiens OX=9606
30.8041	30.6703	30.908	30.5913	30.2549	30.6752	30.8182	30.7499			0.353428	0.60341	-0.118852	-0.820743	sp|P11717|MPRI_HUMAN	P11717	IGF2R	Homo sapiens OX=9606
32.4409	32.1903	31.8975	32.1839	32.1544	32.0466	31.5287	31.3049			0.918381	0.248518	-0.419514	-1.8076	sp|P11766|ADHX_HUMAN	P11766	ADH5	Homo sapiens OX=9606
31.6342	31.4728	31.2432	31.1354	31.1639	31.2145	31.2676	31.2034			0.670163	0.385703	-0.159028	-1.39066	sp|P11908|PRPS2_HUMAN	P11908	PRPS2	Homo sapiens OX=9606
32.2594	32.3154	32.3076	32.3339	32.1869	32.3486	32.5382	32.4929			0.493963	0.494332	0.0875578	1.08238	sp|P11940|PABP1_HUMAN	P11940	PABPC1	Homo sapiens OX=9606
31.0062	30.9177	31.109	30.6716	30.2143	30.5059	30.4603	29.5829			1.71238	0.0649565	-0.735246	-3.16703	sp|P12004|PCNA_HUMAN	P12004	PCNA	Homo sapiens OX=9606
30.9214	30.9654	30.5535	30.9845	31.0123	30.7199	30.651	30.6141			0.335326	0.616803	-0.106895	-0.785516	sp|P12081|HARS1_HUMAN	P12081	HARS1	Homo sapiens OX=9606
30.5175	30.6004	30.6039	30.49	30.6622	30.8363	30.9088	30.8517	+	WT_WCL_UI_WCL	2.30417	0.020012	0.2618	4.32346	sp|P12109|CO6A1_HUMAN	P12109	COL6A1	Homo sapiens OX=9606
34.8444	34.2734	34.5643	34.3451	34.1635	34.3804	35.0253	34.7047			0.0991055	0.833496	0.0616722	0.270328	sp|P12236|ADT3_HUMAN	P12236	SLC25A6	Homo sapiens OX=9606
31.3013	30.9499	31.3547	31.1686	31.1091	31.1012	30.9821	30.8957			0.827069	0.29927	-0.171607	-1.65546	sp|P12268|IMDH2_HUMAN	P12268	IMPDH2	Homo sapiens OX=9606
29.9712	29.7516	29.6865	29.7486	29.6015	29.4626	29.5704	29.4783	+	WT_WCL_UI_WCL	1.9832	0.0382784	-0.261286	-3.67482	sp|P12270|TPR_HUMAN	P12270	TPR	Homo sapiens OX=9606
33.7268	33.6725	33.4253	33.5672	33.7398	33.5924	33.5572	33.5468			0.0486158	0.907471	0.0111141	0.138871	sp|P12814|ACTN1_HUMAN	P12814	ACTN1	Homo sapiens OX=9606
30.9334	30.985	30.8129	30.7957	31.1952	31.0685	31.0474	30.9489			1.43583	0.105912	0.183275	2.6775	sp|P12955|PEPD_HUMAN	P12955	PEPD	Homo sapiens OX=9606
32.6357	32.7239	32.6415	32.8365	32.7523	32.63	32.8606	32.7095			0.164808	0.769221	0.0286818	0.42709	sp|P12956|XRCC6_HUMAN	P12956	XRCC6	Homo sapiens OX=9606
32.6433	32.5287	32.6777	32.6538	32.8158	32.6615	32.6174	32.6956			0.633857	0.409148	0.071661	1.32836	sp|P13010|XRCC5_HUMAN	P13010	XRCC5	Homo sapiens OX=9606
25.6418	27.7094	27.741	27.9303	28.1402	27.6245	25.8603	27.8216			0.0499604	0.90457	0.106032	0.142523	sp|P13073|COX41_HUMAN	P13073	COX4I1	Homo sapiens OX=9606
28.7874	29.7702	28.9899	29.7952	29.5462	29.4611	30.3868	29.6215			0.582371	0.436434	0.418215	1.23905	sp|P13284|GILT_HUMAN	P13284	IFI30	Homo sapiens OX=9606
32.1759	31.4195	31.7169	32.1481	32.2177	32.5143	32.5077	32.9956			1.53717	0.0881937	0.693721	2.854	sp|P13473|LAMP2_HUMAN	P13473	LAMP2	Homo sapiens OX=9606
32.6342	32.8347	32.6395	32.7009	32.8258	32.8281	32.502	32.4215			0.196246	0.736583	-0.0579576	-0.497658	sp|P13489|RINI_HUMAN	P13489	RNH1	Homo sapiens OX=9606
25.9722	25.5635	25.9719	24.618	26.5881	25.4457	26.2434	28.0271			0.833462	0.295489	1.04467	1.66614	sp|P13591|NCAM1_HUMAN	P13591	NCAM1	Homo sapiens OX=9606
34.9364	35.0414	35.1053	34.8497	34.9962	35.1306	35.1038	35.0398			0.626192	0.41138	0.0844107	1.31514	sp|P13639|EF2_HUMAN	P13639	EEF2	Homo sapiens OX=9606
28.7849	28.6586	29.4056	29.7222	29.8522	29.608	28.9419	28.2252			0.0105827	0.976657	0.0139747	0.0314549	sp|P13645|K1C10_HUMAN	P13645	KRT10	Homo sapiens OX=9606
32.9053	32.7236	32.8253	33.0193	32.7018	32.704	32.9039	32.7904			0.552795	0.453575	-0.0933552	-1.18716	sp|P13667|PDIA4_HUMAN	P13667	PDIA4	Homo sapiens OX=9606
29.0249	29.1696	29.2126	29.0701	29.124	29.2044	29.0115	28.9254			0.29468	0.652884	-0.0529828	-0.704786	sp|P13674|P4HA1_HUMAN	P13674	P4HA1	Homo sapiens OX=9606
33.1612	33.4022	33.795	33.9349	33.4663	33.6171	33.4341	33.4387			0.179662	0.754912	-0.0842695	-0.460746	sp|P13693|TCTP_HUMAN	P13693	TPT1	Homo sapiens OX=9606
31.2159	31.1513	31.1172	31.1508	31.1475	31.2011	31.0924	30.9537			0.478686	0.503873	-0.0601506	-1.05478	sp|P13716|HEM2_HUMAN	P13716	ALAD	Homo sapiens OX=9606
35.9326	36.0793	36.152	36.0941	36.1551	36.1965	36.0315	35.8957			0.0214846	0.950926	0.00519276	0.0631037	sp|P13796|PLSL_HUMAN	P13796	LCP1	Homo sapiens OX=9606
30.1348	30.3685	30.4417	30.5272	30.5345	30.3901	30.1272	30.3165			0.0781155	0.860695	-0.0259323	-0.217024	sp|P13797|PLST_HUMAN	P13797	PLS3	Homo sapiens OX=9606
31.5715	31.474	31.6804	31.5418	31.5376	31.5021	31.4927	31.628			0.20029	0.734759	-0.026803	-0.506559	sp|P13798|ACPH_HUMAN	P13798	APEH	Homo sapiens OX=9606
32.2861	32.1809	32.3167	31.9437	32.1263	32.0931	32.0139	31.9344			0.720367	0.358785	-0.139936	-1.47606	sp|P13804|ETFA_HUMAN	P13804	ETFA	Homo sapiens OX=9606
29.5833	29.4393	29.3683	30.0628	29.7782	29.7776	29.5118	29.5454			0.0837047	0.851595	0.0398517	0.231393	sp|P13807|GYS1_HUMAN	P13807	GYS1	Homo sapiens OX=9606
31.9298	31.8363	31.804	31.5576	31.7555	31.6805	31.5808	31.731			0.490053	0.495607	-0.0949697	-1.07533	sp|P13861|KAP2_HUMAN	P13861	PRKAR2A	Homo sapiens OX=9606
30.1573	29.7375	30.3319	29.9252	30.0008	29.9161	29.7825	30.0033			0.343323	0.611119	-0.112329	-0.801129	sp|P13995|MTDC_HUMAN	P13995	MTHFD2	Homo sapiens OX=9606
35.0313	35.418	35.3092	35.5555	35.4164	35.4665	35.5744	35.1466			0.199454	0.734754	0.0724907	0.504722	sp|P14174|MIF_HUMAN	P14174	MIF	Homo sapiens OX=9606
26.0659	25.8811	26.431	25.5942	24.5269	25.3301	24.2618	25.5799			1.59882	0.0790277	-1.06836	-2.96293	sp|P14209|CD99_HUMAN	P14209	CD99	Homo sapiens OX=9606
33.1792	33.0881	33.2608	33.1841	33.0236	33.0608	33.1827	32.8532			0.992237	0.217556	-0.148004	-1.93029	sp|P14314|GLU2B_HUMAN	P14314	PRKCSH	Homo sapiens OX=9606
31.3205	31.293	31.5106	31.2252	31.4845	31.4729	31.5642	31.4688			1.30919	0.135907	0.160277	2.46076	sp|P14317|HCLS1_HUMAN	P14317	HCLS1	Homo sapiens OX=9606
31.9545	24.8513	25.7213	32.4383	32.4499	32.2264	32.5383	32.3969			0.928933	0.243369	3.66155	1.82514	sp|P14324|FPPS_HUMAN	P14324	FDPS	Homo sapiens OX=9606
31.1865	31.6064	30.9901	31.9566	32.189	31.9255	32.3752	32.2093			1.69924	0.0663054	0.739837	3.14315	sp|P14550|AK1A1_HUMAN	P14550	AKR1A1	Homo sapiens OX=9606
36.2939	36.336	36.6419	36.4595	36.3996	36.5855	36.6882	36.525			0.55107	0.452533	0.11676	1.18412	sp|P14618|KPYM_HUMAN	P14618	PKM	Homo sapiens OX=9606
27.7123	27.8928	28.1007	25.0336	27.5259	27.9199	28.0814	24.8067			0.0331524	0.931143	-0.101341	-0.0961865	sp|P14621|ACYP2_HUMAN	P14621	ACYP2	Homo sapiens OX=9606
34.9187	35.0193	34.9492	34.9034	35.0453	34.9272	34.4757	34.4847			0.691325	0.374309	-0.214411	-1.42675	sp|P14625|ENPL_HUMAN	P14625	HSP90B1	Homo sapiens OX=9606
32.3884	32.6461	32.588	32.2948	32.1842	32.6057	32.492	32.5564			0.0553815	0.895273	-0.0197535	-0.157158	sp|P14678|RSMB_HUMAN	P14678	SNRPB	Homo sapiens OX=9606
28.1988	28.1848	28.3341	28.359	28.3017	28.392	28.5828	28.657			1.20333	0.15747	0.214215	2.28217	sp|P14735|IDE_HUMAN	P14735	IDE	Homo sapiens OX=9606
25.4784	28.9912	28.6301	25.4553	29.644	29.8399	29.9399	29.8427			1.48368	0.0977841	2.6779	2.76048	sp|P14780|MMP9_HUMAN	P14780	MMP9	Homo sapiens OX=9606
30.3516	31.4368	30.8767	31.3463	31.0147	31.295	29.8714	30.8066			0.265449	0.673617	-0.255937	-0.645163	sp|P14854|CX6B1_HUMAN	P14854	COX6B1	Homo sapiens OX=9606
33.054	33.0429	33.0041	32.914	32.9929	33.0057	33.0472	32.9584			0.0250174	0.944516	-0.00268459	-0.073204	sp|P14866|HNRPL_HUMAN	P14866	HNRNPL	Homo sapiens OX=9606
31.279	31.2776	31.1808	31.2763	31.3186	31.2834	31.3741	31.3187			1.21077	0.156	0.0702529	2.29465	sp|P14868|SYDC_HUMAN	P14868	DARS1	Homo sapiens OX=9606
30.7153	32.4289	30.3289	29.9352	30.2532	30.2814	30.591	29.6098			0.525716	0.472073	-0.668258	-1.13921	sp|P15090|FABP4_HUMAN	P15090	FABP4	Homo sapiens OX=9606
29.1327	28.945	28.1857	29.1361	29.9561	28.764	25.231	28.6019			0.284594	0.661235	-0.711648	-0.684373	sp|P15121|ALDR_HUMAN	P15121	AKR1B1	Homo sapiens OX=9606
33.5009	33.3985	33.5359	33.3852	33.8621	33.9066	33.9203	33.8194	+	WT_WCL_UI_WCL	4.14596	0.000745098	0.421988	9.63771	sp|P15144|AMPN_HUMAN	P15144	ANPEP	Homo sapiens OX=9606
33.4241	33.6164	33.6089	33.6262	33.7244	33.6751	33.3715	33.3834			0.105998	0.826307	-0.0302925	-0.287456	sp|P15153|RAC2_HUMAN	P15153	RAC2	Homo sapiens OX=9606
29.2833	29.9242	29.2879	29.8757	30.1133	29.898	29.9555	30.0624			1.18393	0.1616	0.414552	2.24963	sp|P15170|ERF3A_HUMAN	P15170	GSPT1	Homo sapiens OX=9606
29.8808	30.0316	30.0485	29.8579	30.2255	30.4006	29.8821	30.0998			0.8218	0.302441	0.197336	1.64665	sp|P15289|ARSA_HUMAN	P15289	ARSA	Homo sapiens OX=9606
29.8896	30.2075	30.2384	29.6904	29.9541	25.0015	24.4168	25.2577			1.61772	0.0768978	-3.84894	-2.99657	sp|P15309|PPAP_HUMAN	P15309	ACP3	Homo sapiens OX=9606
31.5866	31.7392	31.8036	32.2163	31.8275	31.7343	31.971	32.1379			0.199742	0.734742	0.0812707	0.505355	sp|P15311|EZRI_HUMAN	P15311	EZR	Homo sapiens OX=9606
24.5418	23.9649	24.7538	24.6697	23.8633	24.0947	25.9407	25.5919			0.295376	0.652196	0.390116	0.70619	sp|P15336|ATF2_HUMAN	P15336	ATF2	Homo sapiens OX=9606
30.7203	30.7226	30.5609	30.6478	30.7588	30.7946	30.5345	30.3634			0.180652	0.755067	-0.0500441	-0.462969	sp|P15374|UCHL3_HUMAN	P15374	UCHL3	Homo sapiens OX=9606
29.2329	24.1403	24.8813	25.3204	24.7516	30.477	31.0949	30.9624			0.912348	0.251566	3.42778	1.79757	sp|P15498|VAV_HUMAN	P15498	VAV1	Homo sapiens OX=9606
32.4751	32.2184	31.5841	32.3711	32.2166	32.133	32.0505	32.4978			0.103168	0.827939	0.0623059	0.280444	sp|P15531|NDKA_HUMAN	P15531	NME1	Homo sapiens OX=9606
30.8246	30.9798	31.1579	31.0715	30.2439	30.818	31.6572	31.6361			0.0829992	0.851984	0.0803761	0.229587	sp|P15559|NQO1_HUMAN	P15559	NQO1	Homo sapiens OX=9606
32.8106	32.6689	33.1217	32.9034	33.1575	33.3369	33.3011	33.3237	+	WT_WCL_UI_WCL	2.09523	0.0297222	0.403691	3.89491	sp|P15586|GNS_HUMAN	P15586	GNS	Homo sapiens OX=9606
33.2004	33.4635	33.4404	33.3487	33.0791	33.3668	33.4812	33.3088			0.208493	0.727778	-0.0542927	-0.524496	sp|P15880|RS2_HUMAN	P15880	RPS2	Homo sapiens OX=9606
33.8682	33.9406	33.9356	33.6482	32.941	33.504	33.7727	33.6517			0.998346	0.215631	-0.380834	-1.94043	sp|P16070|CD44_HUMAN	P16070	CD44	Homo sapiens OX=9606
29.5102	29.499	26.1148	29.7186	29.3014	29.5361	25.3403	29.9603			0.0445193	0.913812	-0.176165	-0.127686	sp|P16083|NQO2_HUMAN	P16083	NQO2	Homo sapiens OX=9606
26.1214	30.2002	30.2644	30.7207	29.8969	30.0593	30.905	31.035			0.465523	0.512628	1.14734	1.03086	sp|P16150|LEUK_HUMAN	P16150	SPN	Homo sapiens OX=9606
31.3787	31.2889	31.252	30.8368	31.1514	31.0207	30.9749	30.9122			0.63737	0.407016	-0.174315	-1.33441	sp|P16152|CBR1_HUMAN	P16152	CBR1	Homo sapiens OX=9606
29.0818	29.0992	29.2825	25.5635	25.1808	28.976	26.423	29.495			0.21577	0.720632	-0.738045	-0.540282	sp|P16219|ACADS_HUMAN	P16219	ACADS	Homo sapiens OX=9606
31.38	31.483	31.8083	31.6381	30.9961	31.3412	31.5791	31.5865			0.56298	0.450145	-0.201632	-1.20508	sp|P16278|BGAL_HUMAN	P16278	GLB1	Homo sapiens OX=9606
30.6224	30.6369	30.4265	30.4122	30.8553	30.3469	30.8823	30.8836			0.733196	0.353169	0.217526	1.49776	sp|P16284|PECA1_HUMAN	P16284	PECAM1	Homo sapiens OX=9606
29.6409	29.3092	30.2319	24.9656	28.8679	29.4716	25.9305	28.8025			0.0663014	0.878399	-0.268772	-0.186208	sp|P16333|NCK1_HUMAN	P16333	NCK1	Homo sapiens OX=9606
25.5598	29.6418	29.8982	29.9321	29.6808	29.6205	29.996	29.8683			0.429386	0.542467	1.03342	0.964462	sp|P16401|H15_HUMAN	P16401	H1-5	Homo sapiens OX=9606
30.1603	30.2315	30.2886	30.332	30.4232	30.5246	30.6531	30.6156	+	WT_WCL_UI_WCL	2.50153	0.0123541	0.301023	4.75232	sp|P16435|NCPR_HUMAN	P16435	POR	Homo sapiens OX=9606
33.1129	32.8681	32.8199	32.5084	32.8321	32.6478	32.4333	32.2897			0.798277	0.314924	-0.276608	-1.60727	sp|P16615|AT2A2_HUMAN	P16615	ATP2A2	Homo sapiens OX=9606
30.6347	30.9548	30.8249	30.0597	31.0101	30.9676	30.8546	30.5164			0.428739	0.541819	0.218653	0.963261	sp|P16671|CD36_HUMAN	P16671	CD36	Homo sapiens OX=9606
30.4829	30.3451	30.4029	30.4676	30.3445	30.2716	30.4338	30.2429			0.979723	0.219759	-0.101408	-1.90951	sp|P16885|PLCG2_HUMAN	P16885	PLCG2	Homo sapiens OX=9606
30.5345	30.5859	30.5266	30.2919	30.4618	30.5081	30.3907	30.7114			0.131782	0.797729	0.0332861	0.350033	sp|P16930|FAAA_HUMAN	P16930	FAH	Homo sapiens OX=9606
28.47	25.3334	27.9262	27.4476	25.9472	27.6466	28.0087	27.8118			0.0242727	0.945672	0.0593042	0.0710813	sp|P17050|NAGAB_HUMAN	P17050	NAGA	Homo sapiens OX=9606
26.3779	26.1659	26.2955	26.7034	26.4374	26.3667	25.8704	26.7501			0.0479908	0.907719	-0.0295067	-0.13717	sp|P17096|HMGA1_HUMAN	P17096	HMGA1	Homo sapiens OX=9606
30.014	29.9819	29.8147	29.967	29.627	29.6466	29.0569	24.7437			0.68487	0.376616	-1.67587	-1.41576	sp|P17480|UBF1_HUMAN	P17480	UBTF	Homo sapiens OX=9606
28.2691	29.1941	28.8472	28.4109	28.6196	28.9019	28.0678	28.6187			0.183204	0.752091	-0.128316	-0.468687	sp|P17612|KAPCA_HUMAN	P17612	PRKACA	Homo sapiens OX=9606
31.1233	31.0631	31.012	30.9768	31.0284	30.8758	30.9274	30.9898			0.977973	0.220726	-0.0884647	-1.9066	sp|P17655|CAN2_HUMAN	P17655	CAPN2	Homo sapiens OX=9606
31.5408	31.5395	31.6514	31.1047	31.3988	31.2451	31.2295	31.2322			0.693357	0.372439	-0.182723	-1.43021	sp|P17812|PYRG1_HUMAN	P17812	CTPS1	Homo sapiens OX=9606
29.5628	29.5326	29.0927	29.2998	29.9825	30.0297	29.7354	29.6162			1.71374	0.065098	0.468977	3.1695	sp|P17813|EGLN_HUMAN	P17813	ENG	Homo sapiens OX=9606
32.8443	32.9145	32.9882	32.877	32.7118	32.8656	32.6989	32.715			1.70758	0.0653477	-0.158175	-3.15829	sp|P17844|DDX5_HUMAN	P17844	DDX5	Homo sapiens OX=9606
31.7886	31.7879	32.2151	31.7988	31.9103	31.8886	32.1069	32.1234			0.390834	0.572895	0.10972	0.892287	sp|P17858|PFKAL_HUMAN	P17858	PFKL	Homo sapiens OX=9606
24.7082	24.879	26.0649	25.6028	30.0397	29.8778	30.2018	30.5468	+	WT_WCL_UI_WCL	5.07578	0.000451613	4.85282	13.9666	sp|P17900|SAP3_HUMAN	P17900	GM2A	Homo sapiens OX=9606
31.7253	32.3467	32.4182	32.7058	32.542	32.5747	33.2193	32.9985			1.04736	0.197288	0.534648	2.02187	sp|P17931|LEG3_HUMAN	P17931	LGALS3	Homo sapiens OX=9606
31.2258	31.3578	31.251	31.1486	31.3908	31.3117	31.0732	31.0469			0.160809	0.773019	-0.040143	-0.41793	sp|P17980|PRS6A_HUMAN	P17980	PSMC3	Homo sapiens OX=9606
33.3548	33.3983	33.1494	33.4536	33.2881	33.2986	33.4652	33.157			0.153892	0.780375	-0.0368271	-0.401976	sp|P17987|TCPA_HUMAN	P17987	TCP1	Homo sapiens OX=9606
29.8188	29.8927	29.8598	29.6687	29.8159	29.8633	29.5522	29.5816			0.525718	0.472407	-0.106726	-1.13921	sp|P18031|PTN1_HUMAN	P18031	PTPN1	Homo sapiens OX=9606
30.6924	30.5161	30.3542	30.2157	30.1133	30.2425	29.7004	30.4857			0.790675	0.318501	-0.309109	-1.59452	sp|P18084|ITB5_HUMAN	P18084	ITGB5	Homo sapiens OX=9606
31.7163	32.0139	31.7164	31.999	31.6261	31.4953	31.6313	31.7795			1.17809	0.162481	-0.228357	-2.23986	sp|P18085|ARF4_HUMAN	P18085	ARF4	Homo sapiens OX=9606
33.893	33.993	34.4519	34.1317	34.0093	34.1177	33.9584	34.2008			0.129162	0.80105	-0.0458469	-0.343776	sp|P18124|RL7_HUMAN	P18124	RPL7	Homo sapiens OX=9606
31.948	32.0822	31.6957	32.7338	32.0937	32.0022	32.3073	32.3815			0.127828	0.80084	0.0812225	0.340581	sp|P18206|VINC_HUMAN	P18206	VCL	Homo sapiens OX=9606
32.9326	31.8244	31.4064	26.5184	31.9519	32.04	31.4564	26.126			0.0480804	0.908132	-0.276858	-0.137414	sp|P18510|IL1RA_HUMAN	P18510	IL1RN	Homo sapiens OX=9606
33.1904	33.4118	33.1447	33.6123	33.2253	33.5152	33.6825	33.6813			0.572323	0.442821	0.186251	1.22148	sp|P18621|RL17_HUMAN	P18621	RPL17	Homo sapiens OX=9606
33.9624	34.1632	33.9404	34.5932	34.4038	34.4121	34.5462	34.4677			0.967971	0.225216	0.292672	1.88999	sp|P18669|PGAM1_HUMAN	P18669	PGAM1	Homo sapiens OX=9606
31.4772	31.2782	31.117	31.0152	31.0558	31.1611	31.201	31.1399			0.333722	0.617789	-0.0824776	-0.782373	sp|P18754|RCC1_HUMAN	P18754	RCC1	Homo sapiens OX=9606
25.6905	23.9528	25.0233	25.637	30.1707	29.8887	29.8916	29.9545	+	WT_WCL_UI_WCL	4.68696	0.000713376	4.90045	11.9743	sp|P18789|CISY_COXBU	P18789	gltA	Coxiella burnetii (strain RSA 493 / Nine Mile phase I) OX=227377
24.5088	24.2946	24.1845	26.6567	24.9134	24.7106	25.3751	25.6419			0.152934	0.780605	0.24907	0.399755	sp|P18858|DNLI1_HUMAN	P18858	LIG1	Homo sapiens OX=9606
34.1779	34.1569	34.3293	34.2841	34.2096	34.3132	34.2143	33.8187			0.362848	0.59494	-0.0981455	-0.838913	sp|P19338|NUCL_HUMAN	P19338	NCL	Homo sapiens OX=9606
28.5391	28.5505	28.4804	27.45	28.2841	28.335	28.3225	24.6786			0.393219	0.569929	-0.849968	-0.896795	sp|P19367|HXK1_HUMAN	P19367	HK1	Homo sapiens OX=9606
24.5092	25.2476	25.0139	25.6292	35.1286	35.067	35.1852	35.0576	+	WT_WCL_UI_WCL	7.93833	0	10.0096	42.3941	sp|P19421|CH60_COXBU	P19421	groEL	Coxiella burnetii (strain RSA 493 / Nine Mile phase I) OX=227377
26.1412	25.8707	26.1771	25.3243	31.8562	31.4739	31.6601	31.9262	+	WT_WCL_UI_WCL	6.7082	0	5.85078	26.3806	sp|P19422|CH10_COXBU	P19422	groES	Coxiella burnetii (strain RSA 493 / Nine Mile phase I) OX=227377
29.3446	24.3495	28.9902	29.7598	29.8541	29.1633	29.2343	25.4177			0.0674489	0.877181	0.306331	0.189229	sp|P19440|GGT1_HUMAN	P19440	GGT1	Homo sapiens OX=9606
29.8961	29.9667	29.9469	29.6072	29.3322	29.8426	29.8471	29.7561			0.490641	0.495668	-0.159734	-1.07639	sp|P19474|RO52_HUMAN	P19474	TRIM21	Homo sapiens OX=9606
30.8599	31.1771	30.7974	30.7284	30.7774	30.7986	30.6884	30.673			0.736095	0.350212	-0.156328	-1.50266	sp|P19525|E2AK2_HUMAN	P19525	EIF2AK2	Homo sapiens OX=9606
31.0984	31.319	31.3325	31.0496	31.07	31.1294	31.1329	31.0505			0.655502	0.393721	-0.104218	-1.36556	sp|P19623|SPEE_HUMAN	P19623	SRM	Homo sapiens OX=9606
24.6129	24.8736	25.4786	25.1126	31.5529	31.2817	31.5403	31.5705	+	WT_WCL_UI_WCL	7.28399	0	6.46689	32.9485	sp|P19685|SODF_COXBU	P19685	sodB	Coxiella burnetii (strain RSA 493 / Nine Mile phase I) OX=227377
29.5167	29.821	29.2595	30.2556	29.7323	29.9212	30.0372	29.9366			0.377455	0.585426	0.193642	0.866882	sp|P19784|CSK22_HUMAN	P19784	CSNK2A2	Homo sapiens OX=9606
30.2543	30.0407	29.919	29.4298	30.4569	30.185	30.4892	30.4221			1.35591	0.12447	0.47733	2.54027	sp|P19971|TYPH_HUMAN	P19971	TYMP	Homo sapiens OX=9606
30.2682	30.2613	29.976	29.7157	30.5259	30.4171	30.1623	30.1545			0.797868	0.314541	0.259631	1.60658	sp|P20020|AT2B1_HUMAN	P20020	ATP2B1	Homo sapiens OX=9606
29.9455	30.0947	30.3057	30.1992	30.0217	29.968	29.6785	29.8598			1.24809	0.149685	-0.254286	-2.35742	sp|P20042|IF2B_HUMAN	P20042	EIF2S2	Homo sapiens OX=9606
30.0836	30.3323	29.5193	30.5326	30.6149	30.1561	30.5655	30.2588			0.527567	0.471459	0.281873	1.1425	sp|P20073|ANXA7_HUMAN	P20073	ANXA7	Homo sapiens OX=9606
28.3245	28.0794	28.286	28.363	25.2584	25.9953	28.8431	28.4416			0.599503	0.426159	-1.12863	-1.26891	sp|P20138|CD33_HUMAN	P20138	CD33	Homo sapiens OX=9606
33.111	33.0194	32.5479	32.5624	33.2262	32.9059	32.8323	32.8717			0.37199	0.58862	0.148816	0.856447	sp|P20290|BTF3_HUMAN	P20290	BTF3	Homo sapiens OX=9606
30.2934	31.1094	30.7658	31.3555	30.9851	30.5709	31.5106	31.5214			0.35239	0.604311	0.265964	0.818733	sp|P20339|RAB5A_HUMAN	P20339	RAB5A	Homo sapiens OX=9606
31.0492	31.8802	24.694	31.3457	31.9275	31.103	31.5214	31.7943			0.494893	0.493761	1.84427	1.08405	sp|P20340|RAB6A_HUMAN	P20340	RAB6A	Homo sapiens OX=9606
33.7179	33.8378	33.7777	33.3004	33.7244	33.5826	33.7016	33.4952			0.0887385	0.843849	-0.0325041	-0.244223	sp|P20618|PSB1_HUMAN	P20618	PSMB1	Homo sapiens OX=9606
29.3928	29.8077	29.7813	29.9123	29.4729	25.5121	30.1113	29.9833			0.377257	0.585457	-0.95364	-0.866503	sp|P20645|MPRD_HUMAN	P20645	M6PR	Homo sapiens OX=9606
25.2656	31.463	25.5033	31.609	31.5062	31.4938	32.2632	32.2553			0.980054	0.219859	3.41937	1.91006	sp|P20674|COX5A_HUMAN	P20674	COX5A	Homo sapiens OX=9606
33.4878	33.4266	33.7691	33.4414	33.2503	33.2385	33.1329	33.1139	+	WT_WCL_UI_WCL	2.12695	0.0291493	-0.34733	-3.95841	sp|P20700|LMNB1_HUMAN	P20700	LMNB1	Homo sapiens OX=9606
29.6625	29.3581	29.0577	28.7361	29.6256	29.4143	29.5447	29.7358			0.909445	0.253466	0.376517	1.79274	sp|P20702|ITAX_HUMAN	P20702	ITGAX	Homo sapiens OX=9606
24.9402	29.0337	29.1561	30.4705	30.0531	25.5353	24.7219	24.9968			0.557605	0.451456	-2.07338	-1.19563	sp|P20810|ICAL_HUMAN	P20810	CAST	Homo sapiens OX=9606
28.817	24.4666	25.306	26.0685	27.9105	27.2446	26.97	25.7713			0.33047	0.619968	0.809577	0.775992	sp|P20839|IMDH1_HUMAN	P20839	IMPDH1	Homo sapiens OX=9606
24.9556	24.4548	26.7207	24.8024	25.6806	24.4994	24.6078	25.1182			0.173614	0.760734	-0.256867	-0.447115	sp|P20933|ASPG_HUMAN	P20933	AGA	Homo sapiens OX=9606
32.9944	33.0484	32.9916	33.1011	32.4476	32.5375	32.4479	32.5737	+	WT_WCL_UI_WCL	4.87854	0.0008	-0.532224	-12.9199	sp|P20936|RASA1_HUMAN	P20936	RASA1	Homo sapiens OX=9606
29.7397	25.0234	30.162	24.6185	30.0511	30.1777	30.1093	30.4235			0.964852	0.226101	2.80447	1.88481	sp|P21127|CD11B_HUMAN	P21127	CDK11B	Homo sapiens OX=9606
28.2448	29.0104	25.461	30.8115	25.6346	25.5772	25.0457	28.8747			0.724887	0.355711	-2.09893	-1.48371	sp|P21266|GSTM3_HUMAN	P21266	GSTM3	Homo sapiens OX=9606
32.1948	32.4506	32.437	32.4256	32.7534	32.7445	32.654	32.635	+	WT_WCL_UI_WCL	2.47486	0.0128105	0.319722	4.6929	sp|P21281|VATB2_HUMAN	P21281	ATP6V1B2	Homo sapiens OX=9606
25.8623	29.4941	28.3809	29.363	29.8086	28.9298	29.2706	29.5269			0.609372	0.418999	1.10892	1.28604	sp|P21283|VATC1_HUMAN	P21283	ATP6V1C1	Homo sapiens OX=9606
32.2281	32.2798	32.2238	31.8995	32.2718	32.1499	31.4438	31.6872			0.597773	0.425442	-0.269626	-1.2659	sp|P21291|CSRP1_HUMAN	P21291	CSRP1	Homo sapiens OX=9606
28.2734	27.9587	25.6234	27.5227	24.7662	25.357	27.1505	27.2814			0.668526	0.386283	-1.2058	-1.38786	sp|P21359|NF1_HUMAN	P21359	NF1	Homo sapiens OX=9606
29.9914	30.0841	30.1838	30.0655	30.5033	30.5784	30.5937	30.531	+	WT_WCL_UI_WCL	4.35757	0.000821622	0.470381	10.497	sp|P21399|ACOHC_HUMAN	P21399	ACO1	Homo sapiens OX=9606
26.5506	25.6697	26.1422	27.1491	25.0595	26.1706	25.9707	25.9767			0.708482	0.364088	-0.583518	-1.45591	sp|P21580|TNAP3_HUMAN	P21580	TNFAIP3	Homo sapiens OX=9606
30.2168	30.4257	29.8478	30.3847	29.9984	30.2363	29.9416	29.8116			0.673447	0.384462	-0.221751	-1.39627	sp|P21589|5NTD_HUMAN	P21589	NT5E	Homo sapiens OX=9606
25.9977	25.608	25.0336	25.4214	26.066	25.9974	25.9662	25.9075			1.21926	0.154175	0.469054	2.30891	sp|P21757|MSRE_HUMAN	P21757	MSR1	Homo sapiens OX=9606
35.6576	35.497	35.4973	35.3435	35.3646	35.4049	35.4736	35.5522			0.270795	0.671126	-0.0500031	-0.656174	sp|P21796|VDAC1_HUMAN	P21796	VDAC1	Homo sapiens OX=9606
29.0304	28.8897	28.5629	29.0219	26.3204	28.141	28.0259	28.2089			1.37965	0.118403	-1.20216	-2.58087	sp|P21912|SDHB_HUMAN	P21912	SDHB	Homo sapiens OX=9606
33.2895	33.6613	33.3088	33.3937	33.425	33.3825	33.2756	33.3844			0.200881	0.734828	-0.0464439	-0.507856	sp|P21964|COMT_HUMAN	P21964	COMT	Homo sapiens OX=9606
30.825	30.8395	30.822	30.5898	31.0051	31.0624	31.1413	30.9998	+	WT_WCL_UI_WCL	2.21722	0.0229535	0.28306	4.14211	sp|P21980|TGM2_HUMAN	P21980	TGM2	Homo sapiens OX=9606
29.2814	29.0805	29.6371	29.4175	29.2471	29.2168	25.8665	29.2806			0.51189	0.482962	-0.951355	-1.11455	sp|P22033|MUTA_HUMAN	P22033	MMUT	Homo sapiens OX=9606
30.3974	30.3356	30.4771	30.3748	30.3777	30.4055	29.9282	30.1215			0.798315	0.315467	-0.188022	-1.60733	sp|P22059|OSBP1_HUMAN	P22059	OSBP	Homo sapiens OX=9606
32.2138	32.4462	32.1038	32.6241	32.3679	32.5227	32.7134	32.5786			0.705733	0.365842	0.198661	1.45124	sp|P22061|PIMT_HUMAN	P22061	PCMT1	Homo sapiens OX=9606
31.8339	31.7457	31.8837	31.8472	31.4845	31.8302	31.8909	32.0738			0.0209062	0.952029	-0.00777912	-0.0614431	sp|P22087|FBRL_HUMAN	P22087	FBL	Homo sapiens OX=9606
30.9272	30.9498	30.8627	30.0818	30.737	30.5515	26.3152	30.0119			0.574781	0.442091	-1.30143	-1.22578	sp|P22090|RS4Y1_HUMAN	P22090	RPS4Y1	Homo sapiens OX=9606
31.2039	31.1527	31.3183	31.0087	31.1404	31.4002	31.4325	31.398			0.937076	0.239925	0.171843	1.83867	sp|P22102|PUR2_HUMAN	P22102	GART	Homo sapiens OX=9606
32.2088	32.5896	32.2512	31.8246	32.2787	32.4403	31.7898	31.8627			0.227201	0.711103	-0.125689	-0.564849	sp|P22234|PUR6_HUMAN	P22234	PAICS	Homo sapiens OX=9606
33.0023	33.1256	33.2272	33.1734	33.2936	33.3931	33.3976	33.4562	+	WT_WCL_UI_WCL	2.29979	0.0201437	0.253014	4.3142	sp|P22307|SCP2_HUMAN	P22307	SCP2	Homo sapiens OX=9606
33.8883	33.9082	33.9633	33.7179	33.9845	33.9792	33.8908	33.8563			0.416696	0.549102	0.0582409	0.940865	sp|P22314|UBA1_HUMAN	P22314	UBA1	Homo sapiens OX=9606
33.4477	33.5882	33.657	33.652	33.4225	33.7063	33.7631	33.8183			0.398794	0.565287	0.0913076	0.907311	sp|P22392|NDKB_HUMAN	P22392	NME2	Homo sapiens OX=9606
35.2603	35.1644	35.6608	35.2863	35.1101	35.2383	35.2926	35.5618			0.107768	0.823729	-0.0422421	-0.291826	sp|P22626|ROA2_HUMAN	P22626	HNRNPA2B1	Homo sapiens OX=9606
30.584	30.4394	30.4024	30.3006	30.5284	30.5313	29.8878	30.0912			0.449233	0.525534	-0.171929	-1.00107	sp|P22681|CBL_HUMAN	P22681	CBL	Homo sapiens OX=9606
33.8497	33.7153	33.7041	33.6259	33.6694	33.7161	33.69	33.8189			0.000911729	0.997598	-0.000156403	-0.00273969	sp|P22695|QCR2_HUMAN	P22695	UQCRC2	Homo sapiens OX=9606
31.1667	31.2291	31.2369	30.8403	31.392	31.3514	30.8067	31.1104			0.1053	0.826645	0.0469208	0.285729	sp|P23141|EST1_HUMAN	P23141	CES1	Homo sapiens OX=9606
33.5905	33.3323	33.4263	33.5226	33.2671	33.1721	32.8879	33.2867			1.5716	0.0829021	-0.314457	-2.91468	sp|P23219|PGH1_HUMAN	P23219	PTGS1	Homo sapiens OX=9606
33.9946	33.8787	33.9445	33.5614	33.804	33.8623	33.8542	33.5828			0.237545	0.7015	-0.0689249	-0.586849	sp|P23246|SFPQ_HUMAN	P23246	SFPQ	Homo sapiens OX=9606
30.0299	29.6116	29.7405	30.1181	29.56	29.7638	29.3939	29.3749			1.24514	0.14948	-0.351912	-2.35246	sp|P23258|TBG1_HUMAN	P23258	TUBG1	Homo sapiens OX=9606
33.2924	33.3396	33.5296	33.9529	33.2984	33.3043	33.2775	32.9452			0.94584	0.235792	-0.322274	-1.85323	sp|P23284|PPIB_HUMAN	P23284	PPIB	Homo sapiens OX=9606
30.9274	31.135	30.8737	30.9893	31.2423	31.2179	31.0717	30.9776			0.874364	0.272179	0.146044	1.73436	sp|P23368|MAOM_HUMAN	P23368	ME2	Homo sapiens OX=9606
34.0013	34.1989	34.4209	34.2838	34.5156	34.515	34.8967	34.6586			1.80792	0.05526	0.420268	3.34254	sp|P23381|SYWC_HUMAN	P23381	WARS1	Homo sapiens OX=9606
35.1124	35.19	35.3228	35.1223	35.0731	35.0865	34.9799	35.1568			0.95054	0.232478	-0.112799	-1.86104	sp|P23396|RS3_HUMAN	P23396	RPS3	Homo sapiens OX=9606
30.2216	30.2283	30.4591	30.4079	30.4469	30.536	30.8637	30.8908			1.48595	0.0978007	0.355102	2.76441	sp|P23469|PTPRE_HUMAN	P23469	PTPRE	Homo sapiens OX=9606
27.166	26.9156	27.3272	26.4347	26.7126	26.5778	26.8199	26.6768			0.625345	0.41209	-0.264142	-1.31367	sp|P23497|SP100_HUMAN	P23497	SP100	Homo sapiens OX=9606
31.7719	31.5659	31.7399	31.4027	31.8874	31.7927	31.7225	31.556			0.494333	0.494254	0.119561	1.08305	sp|P23526|SAHH_HUMAN	P23526	AHCY	Homo sapiens OX=9606
37.5181	37.9459	37.6211	37.6752	37.8956	37.5781	37.7435	37.7295			0.15992	0.773094	0.0465746	0.415886	sp|P23528|COF1_HUMAN	P23528	CFL1	Homo sapiens OX=9606
27.8838	27.9465	23.8385	28.8417	25.3879	24.7337	27.9655	25.3701			0.4223	0.546607	-1.26334	-0.951303	sp|P23588|IF4B_HUMAN	P23588	EIF4B	Homo sapiens OX=9606
31.9536	31.9122	32.0164	31.7879	32.0613	31.9216	31.7323	31.7365			0.237728	0.701353	-0.0545921	-0.587234	sp|P23786|CPT2_HUMAN	P23786	CPT2	Homo sapiens OX=9606
30.9596	30.953	29.8953	30.7901	30.6157	30.426	30.7346	30.4589			0.128875	0.800864	-0.0906982	-0.343089	sp|P23919|KTHY_HUMAN	P23919	DTYMK	Homo sapiens OX=9606
25.9044	29.4993	29.1027	28.6242	25.8405	25.4955	24.9807	24.7033	+	WT_WCL_UI_WCL	1.92064	0.0429327	-3.02764	-3.55461	sp|P23921|RIR1_HUMAN	P23921	RRM1	Homo sapiens OX=9606
35.1644	35.1621	35.1505	35.1649	35.0564	35.1813	35.1259	35.1227			0.739598	0.349016	-0.0389023	-1.50858	sp|P24534|EF1B_HUMAN	P24534	EEF1B2	Homo sapiens OX=9606
24.6822	29.5607	29.9241	29.4831	29.1625	29.7115	29.7887	29.4021			0.383872	0.57932	1.1037	0.879091	sp|P24666|PPAC_HUMAN	P24666	ACP1	Homo sapiens OX=9606
32.8725	32.9292	32.9048	32.8085	32.8548	32.9671	33.0725	32.9574			0.812649	0.309428	0.0841875	1.63134	sp|P24752|THIL_HUMAN	P24752	ACAT1	Homo sapiens OX=9606
26.3195	24.5474	26.7239	26.0146	25.9244	26.8023	25.6631	25.7135			0.0828396	0.852175	0.124473	0.229178	sp|P24928|RPB1_HUMAN	P24928	POLR2A	Homo sapiens OX=9606
29.6732	29.3807	29.5488	29.5684	29.3291	29.247	29.1871	29.2814	+	WT_WCL_UI_WCL	2.23144	0.0223695	-0.281594	-4.17147	sp|P25098|ARBK1_HUMAN	P25098	GRK2	Homo sapiens OX=9606
30.9212	30.8174	30.8039	30.678	30.0774	30.3234	29.8835	29.9732	+	WT_WCL_UI_WCL	3.34136	0.0030084	-0.74077	-6.90604	sp|P25205|MCM3_HUMAN	P25205	MCM3	Homo sapiens OX=9606
30.2911	30.0428	29.8151	29.2947	30.1458	30.1013	29.6952	30.1468			0.280249	0.664468	0.161375	0.675528	sp|P25325|THTM_HUMAN	P25325	MPST	Homo sapiens OX=9606
33.1406	33.5056	33.0752	32.9751	33.2157	33.3419	33.115	32.8667			0.093454	0.83957	-0.0392742	-0.256149	sp|P25398|RS12_HUMAN	P25398	RPS12	Homo sapiens OX=9606
28.1479	27.4756	27.6482	27.4097	24.0872	26.126	24.6227	25.618	+	WT_WCL_UI_WCL	2.69309	0.00776307	-2.55686	-5.19366	sp|P25490|TYY1_HUMAN	P25490	YY1	Homo sapiens OX=9606
35.7372	35.6238	35.7258	35.5574	35.6143	35.5845	35.6268	35.629			0.48875	0.495764	-0.0473537	-1.07298	sp|P25705|ATPA_HUMAN	P25705	ATP5F1A	Homo sapiens OX=9606
30.5163	30.7479	30.9435	30.8944	31.2436	31.3778	31.4271	31.4188	+	WT_WCL_UI_WCL	2.87575	0.00541264	0.591301	5.6399	sp|P25774|CATS_HUMAN	P25774	CTSS	Homo sapiens OX=9606
30.52	31.0606	30.8009	31.2639	30.7014	30.9325	31.4372	31.3063			0.334248	0.617114	0.183025	0.783404	sp|P25786|PSA1_HUMAN	P25786	PSMA1	Homo sapiens OX=9606
31.8665	31.6926	31.7934	31.942	31.731	31.6719	31.6918	31.7717			0.948978	0.233473	-0.107024	-1.85844	sp|P25787|PSA2_HUMAN	P25787	PSMA2	Homo sapiens OX=9606
32.3635	32.2547	32.177	31.6868	32.0596	32.1315	31.8853	32.5261			0.0525011	0.89974	0.0301399	0.149401	sp|P25788|PSA3_HUMAN	P25788	PSMA3	Homo sapiens OX=9606
33.1875	33.3157	33.1625	33.1799	33.1221	33.0997	33.0554	32.8302			1.29682	0.137502	-0.18459	-2.43978	sp|P25789|PSA4_HUMAN	P25789	PSMA4	Homo sapiens OX=9606
27.3863	24.7707	28.1681	26.7919	26.9982	27.5012	28.1178	27.9085			0.509756	0.481762	0.852156	1.11073	sp|P26006|ITA3_HUMAN	P26006	ITGA3	Homo sapiens OX=9606
30.0862	30.0837	30.178	30.2484	29.341	29.2971	29.2453	28.9959	+	WT_WCL_UI_WCL	4.4071	0.000844444	-0.92926	-10.7079	sp|P26010|ITB7_HUMAN	P26010	ITGB7	Homo sapiens OX=9606
35.4582	35.4259	35.6049	35.6398	35.5824	35.4965	35.7361	35.7347			0.631619	0.409531	0.105216	1.3245	sp|P26038|MOES_HUMAN	P26038	MSN	Homo sapiens OX=9606
31.6969	31.5506	31.5238	31.5295	31.757	31.5209	31.4338	31.3768			0.229348	0.710591	-0.0530672	-0.569433	sp|P26196|DDX6_HUMAN	P26196	DDX6	Homo sapiens OX=9606
29.2864	29.1146	28.9323	29.0194	28.8898	28.8519	26.0825	29.348			0.482236	0.500819	-0.795139	-1.06121	sp|P26358|DNMT1_HUMAN	P26358	DNMT1	Homo sapiens OX=9606
33.0055	32.9561	33.1699	33.2087	32.8258	32.8572	32.7774	33.0281			1.38463	0.117255	-0.212938	-2.5894	sp|P26368|U2AF2_HUMAN	P26368	U2AF2	Homo sapiens OX=9606
31.0152	31.4734	31.4678	31.9739	31.2044	31.7095	32.1377	31.8204			0.371074	0.589246	0.235442	0.854694	sp|P26373|RL13_HUMAN	P26373	RPL13	Homo sapiens OX=9606
28.3329	28.5122	28.8382	29.0989	28.4074	28.4464	28.5865	24.5869			0.56132	0.450688	-1.18875	-1.20217	sp|P26440|IVD_HUMAN	P26440	IVD	Homo sapiens OX=9606
35.0062	35.7041	34.8422	36.0297	35.2846	35.0641	35.7478	35.384			0.0275727	0.941408	-0.0254335	-0.080464	sp|P26447|S10A4_HUMAN	P26447	S100A4	Homo sapiens OX=9606
30.4345	30.2144	30.2613	29.3598	30.7591	29.5272	29.6907	30.1958			0.0225573	0.948431	-0.024323	-0.0661786	sp|P26572|MGAT1_HUMAN	P26572	MGAT1	Homo sapiens OX=9606
27.7787	27.9925	28.3713	27.6807	27.2289	27.5135	27.2287	27.1756	+	WT_WCL_UI_WCL	2.10263	0.0296536	-0.669122	-3.90968	sp|P26583|HMGB2_HUMAN	P26583	HMGB2	Homo sapiens OX=9606
33.3497	33.5505	33.6078	33.5537	33.4197	33.5774	33.5372	33.6254			0.12829	0.800606	0.0245314	0.341688	sp|P26599|PTBP1_HUMAN	P26599	PTBP1	Homo sapiens OX=9606
33.0583	33.0654	33.25	33.0177	32.9695	33.1169	32.7775	32.9888			0.761934	0.335746	-0.13465	-1.54623	sp|P26639|SYTC_HUMAN	P26639	TARS1	Homo sapiens OX=9606
32.5357	32.5321	32.5597	32.3521	32.3502	32.4039	32.2958	32.46			1.01693	0.20773	-0.11739	-1.97131	sp|P26640|SYVC_HUMAN	P26640	VARS1	Homo sapiens OX=9606
33.7753	33.872	34.0108	34.1059	33.8289	33.8975	34.0934	34.1351			0.178216	0.756366	0.0477142	0.457497	sp|P26641|EF1G_HUMAN	P26641	EEF1G	Homo sapiens OX=9606
28.3079	28.1346	28.5789	29.1049	27.8638	28.4628	29.2621	29.4537			0.215365	0.720246	0.229033	0.539407	sp|P26885|FKBP2_HUMAN	P26885	FKBP2	Homo sapiens OX=9606
31.151	30.8005	31.0084	30.8435	31.2323	31.0208	30.7619	31.1696			0.303433	0.645899	0.0952992	0.722374	sp|P27105|STOM_HUMAN	P27105	STOM	Homo sapiens OX=9606
29.2017	29.9526	29.242	30.1888	29.8705	29.5104	29.6231	29.4882			0.0301001	0.937245	-0.0231981	-0.0876077	sp|P27348|1433T_HUMAN	P27348	YWHAQ	Homo sapiens OX=9606
25.22	32.3214	32.371	32.9192	32.9368	32.4574	32.5884	32.697			0.485982	0.499011	1.96201	1.06798	sp|P27449|VATL_HUMAN	P27449	ATP6V0C	Homo sapiens OX=9606
30.2217	24.9167	29.8646	30.5741	29.4377	24.082	24.0597	25.3276			0.864945	0.278126	-3.16755	-1.71867	sp|P27482|CALL3_HUMAN	P27482	CALML3	Homo sapiens OX=9606
32.4452	32.3505	32.1094	32.3304	32.165	32.1473	32.1134	31.7388			1.13212	0.17353	-0.267738	-2.16301	sp|P27635|RL10_HUMAN	P27635	RPL10	Homo sapiens OX=9606
30.3965	30.2323	30.3092	30.2646	29.9648	30.0825	29.5325	29.8261	+	WT_WCL_UI_WCL	1.95938	0.0402443	-0.449162	-3.62884	sp|P27694|RFA1_HUMAN	P27694	RPA1	Homo sapiens OX=9606
33.6598	33.5718	33.6757	32.6465	33.2757	33.5679	33.3397	32.9148			0.154202	0.779921	-0.113894	-0.402693	sp|P27695|APEX1_HUMAN	P27695	APEX1	Homo sapiens OX=9606
30.5719	25.588	30.704	29.7786	31.2955	30.8347	26.2571	29.9304			0.0917208	0.840386	0.418795	0.251776	sp|P27701|CD82_HUMAN	P27701	CD82	Homo sapiens OX=9606
30.6573	30.5767	30.6134	30.4304	30.3703	30.3779	30.4537	30.5003			1.31442	0.134679	-0.14391	-2.46963	sp|P27708|PYR1_HUMAN	P27708	CAD	Homo sapiens OX=9606
35.5205	35.2612	35.4649	35.3662	35.2697	35.2171	35.0915	35.0745			1.74537	0.0634685	-0.239983	-3.22721	sp|P27797|CALR_HUMAN	P27797	CALR	Homo sapiens OX=9606
30.3105	29.6485	30.0888	29.934	30.2747	29.9672	29.7734	29.862			0.0518402	0.899801	-0.0261045	-0.147615	sp|P27816|MAP4_HUMAN	P27816	MAP4	Homo sapiens OX=9606
35.322	35.3299	35.6109	35.4136	35.3727	35.3176	35.5615	35.5775			0.15568	0.778479	0.0382004	0.406113	sp|P27824|CALX_HUMAN	P27824	CANX	Homo sapiens OX=9606
28.1535	27.7595	28.0359	27.1888	27.6685	27.881	25.8519	28.1168			0.303565	0.646021	-0.404882	-0.72264	sp|P27986|P85A_HUMAN	P27986	PIK3R1	Homo sapiens OX=9606
30.8411	30.6045	30.8436	30.6385	30.3845	30.4081	30.9484	30.8614			0.199335	0.734285	-0.0813613	-0.504459	sp|P28062|PSB8_HUMAN	P28062	PSMB8	Homo sapiens OX=9606
30.7939	30.9023	31.2267	29.5092	30.1802	30.6016	25.8843	30.9169			0.436884	0.535253	-1.21227	-0.978332	sp|P28065|PSB9_HUMAN	P28065	PSMB9	Homo sapiens OX=9606
32.5536	31.9624	32.2983	32.4457	32.4178	32.3209	32.2002	32.5926			0.172013	0.762844	0.0678654	0.443488	sp|P28066|PSA5_HUMAN	P28066	PSMA5	Homo sapiens OX=9606
32.4128	32.4362	32.3687	32.055	32.4501	32.3142	31.9597	32.1588			0.295811	0.651438	-0.0974636	-0.707066	sp|P28070|PSB4_HUMAN	P28070	PSMB4	Homo sapiens OX=9606
27.9668	28.5245	28.163	28.7354	27.5734	27.9024	28.1657	28.9266			0.248861	0.689654	-0.205404	-0.610671	sp|P28074|PSB5_HUMAN	P28074	PSMB5	Homo sapiens OX=9606
29.5535	29.6208	29.4914	29.9987	29.6051	29.6631	30.0511	30.2546			0.547325	0.454533	0.227347	1.17751	sp|P28288|ABCD3_HUMAN	P28288	ABCD3	Homo sapiens OX=9606
28.1201	28.0539	27.9743	27.7487	27.5678	27.6588	27.1683	26.6607			1.58682	0.0813203	-0.710365	-2.94162	sp|P28290|ITPI2_HUMAN	P28290	ITPRID2	Homo sapiens OX=9606
31.117	31.0582	31.2614	31.1125	30.4912	30.7893	30.3295	30.5474	+	WT_WCL_UI_WCL	2.90373	0.00543284	-0.597939	-5.7106	sp|P28331|NDUS1_HUMAN	P28331	NDUFS1	Homo sapiens OX=9606
30.8596	30.9233	30.9491	30.9465	30.8134	30.7143	30.034	30.1714			1.32825	0.131558	-0.486366	-2.49314	sp|P28482|MK01_HUMAN	P28482	MAPK1	Homo sapiens OX=9606
25.1889	25.0892	29.2319	28.8835	29.8344	30.0993	29.7849	29.6381			1.27868	0.142275	2.74082	2.40907	sp|P28799|GRN_HUMAN	P28799	GRN	Homo sapiens OX=9606
32.9881	33.0426	32.964	32.7991	32.7773	32.8857	32.9599	33.0843			0.0950952	0.838259	-0.021636	-0.26028	sp|P28838|AMPL_HUMAN	P28838	LAP3	Homo sapiens OX=9606
31.6924	31.6507	31.6218	31.4842	31.4177	31.4511	31.3285	31.465	+	WT_WCL_UI_WCL	1.94872	0.0405657	-0.196755	-3.60835	sp|P29144|TPP2_HUMAN	P29144	TPP2	Homo sapiens OX=9606
30.9672	30.6326	30.4963	30.2907	30.8639	30.4902	30.1495	30.252			0.31278	0.639104	-0.157819	-0.74103	sp|P29218|IMPA1_HUMAN	P29218	IMPA1	Homo sapiens OX=9606
33.061	32.9624	33.2929	33.0751	33.0735	33.1549	33.3315	32.9957			0.157252	0.776164	0.0410442	0.409743	sp|P29350|PTN6_HUMAN	P29350	PTPN6	Homo sapiens OX=9606
33.4357	33.4046	33.7105	33.5942	33.4753	33.5732	33.6652	33.4953			0.0685527	0.876359	0.0160322	0.192128	sp|P29401|TKT_HUMAN	P29401	TKT	Homo sapiens OX=9606
33.399	33.501	32.6927	33.8872	33.4533	33.2386	33.4573	33.1364			0.0660888	0.878168	-0.0485649	-0.185648	sp|P29692|EF1D_HUMAN	P29692	EEF1D	Homo sapiens OX=9606
29.6273	29.2345	29.1218	29.1152	25.1876	28.5924	28.775	28.7791			0.804112	0.312779	-1.4412	-1.61705	sp|P29728|OAS2_HUMAN	P29728	OAS2	Homo sapiens OX=9606
26.5803	25.6983	26.3591	24.2566	26.2219	25.2023	24.7893	24.7381			0.330048	0.619735	-0.48569	-0.775164	sp|P30038|AL4A1_HUMAN	P30038	ALDH4A1	Homo sapiens OX=9606
32.4804	32.8445	32.3147	33.0506	32.8323	32.7862	32.7904	32.6931			0.246033	0.69253	0.102948	0.604742	sp|P30040|ERP29_HUMAN	P30040	ERP29	Homo sapiens OX=9606
34.4023	34.8295	33.9347	35.1377	34.6835	34.4144	34.929	35.0091			0.254396	0.684785	0.182924	0.622236	sp|P30041|PRDX6_HUMAN	P30041	PRDX6	Homo sapiens OX=9606
31.2312	31.5494	31.741	31.5723	31.7873	31.9153	31.6592	31.8741			1.255	0.148326	0.285482	2.36908	sp|P30043|BLVRB_HUMAN	P30043	BLVRB	Homo sapiens OX=9606
32.3914	32.6336	32.4996	33.1726	32.7751	32.8549	32.7141	32.7525			0.228537	0.71096	0.0998354	0.567704	sp|P30044|PRDX5_HUMAN	P30044	PRDX5	Homo sapiens OX=9606
33.7339	33.8543	33.8885	33.86	33.8011	33.8786	33.8863	33.9882			0.479479	0.504042	0.0543451	1.05622	sp|P30046|DOPD_HUMAN	P30046	DDT	Homo sapiens OX=9606
34.9569	34.9032	34.9358	34.7121	34.9236	35.0348	34.9741	34.9035			0.614948	0.416686	0.0819893	1.2957	sp|P30048|PRDX3_HUMAN	P30048	PRDX3	Homo sapiens OX=9606
32.1146	31.6521	31.8218	31.3689	31.63	26.1694	31.1485	25.2714			0.987157	0.21951	-3.18452	-1.92185	sp|P30049|ATPD_HUMAN	P30049	ATP5F1D	Homo sapiens OX=9606
34.0194	34.1422	33.8645	33.6459	33.9555	34.0358	33.9515	33.9532			0.203545	0.733064	0.0559874	0.513694	sp|P30050|RL12_HUMAN	P30050	RPL12	Homo sapiens OX=9606
32.8422	33.1828	32.9076	33.1864	33.1929	33.1468	33.455	33.2731			1.0932	0.181585	0.237193	2.09812	sp|P30084|ECHM_HUMAN	P30084	ECHS1	Homo sapiens OX=9606
32.6525	33.0555	32.3827	32.9231	33.0305	32.697	32.6662	32.914			0.163719	0.770096	0.0734835	0.4246	sp|P30085|KCY_HUMAN	P30085	CMPK1	Homo sapiens OX=9606
32.9667	33.1424	32.7415	33.2144	32.9133	33.0578	33.2641	33.2205			0.311007	0.640513	0.097661	0.737502	sp|P30086|PEBP1_HUMAN	P30086	PEBP1	Homo sapiens OX=9606
35.1187	35.0973	35.2575	35.0309	35.0651	35.078	34.9175	34.9975			0.945525	0.235757	-0.111554	-1.85271	sp|P30101|PDIA3_HUMAN	P30101	PDIA3	Homo sapiens OX=9606
32.251	32.5557	31.9612	33.0515	32.8811	32.7209	32.7052	33.013			0.756518	0.338736	0.375197	1.53711	sp|P30153|2AAA_HUMAN	P30153	PPP2R1A	Homo sapiens OX=9606
33.5498	33.389	33.312	33.2268	33.8322	33.5775	33.4975	33.5695			1.32516	0.131704	0.249774	2.48789	sp|P30405|PPIF_HUMAN	P30405	PPIF	Homo sapiens OX=9606
30.6975	30.6612	30.8371	30.7562	30.8922	31.061	30.7764	30.7804			0.920245	0.247555	0.139485	1.8107	sp|P30419|NMT1_HUMAN	P30419	NMT1	Homo sapiens OX=9606
28.9129	28.6511	27.8295	24.6713	28.9007	28.1666	28.9321	28.8602			0.564138	0.449711	1.19872	1.20712	sp|P30519|HMOX2_HUMAN	P30519	HMOX2	Homo sapiens OX=9606
31.0219	31.0416	30.7982	31.1395	31.1838	31.1405	31.142	31.359			1.22537	0.153962	0.206014	2.31918	sp|P30520|PURA2_HUMAN	P30520	ADSS2	Homo sapiens OX=9606
31.7016	31.6411	31.7663	31.6183	31.4931	31.5963	32.1644	31.9525			0.317908	0.635177	0.119763	0.751211	sp|P30533|AMRP_HUMAN	P30533	LRPAP1	Homo sapiens OX=9606
28.4792	27.583	28.325	27.3708	28.1943	28.1864	27.6442	27.6765			0.0153208	0.965843	-0.0141559	-0.045301	sp|P30622|CLIP1_HUMAN	P30622	CLIP1	Homo sapiens OX=9606
31.9449	31.7045	31.614	31.3896	31.7497	31.605	31.8213	31.7844			0.252673	0.685827	0.0768671	0.618643	sp|P30740|ILEU_HUMAN	P30740	SERPINB1	Homo sapiens OX=9606
28.7739	28.5251	28.6446	28.7469	28.5603	28.7677	28.7003	28.8795			0.254058	0.685199	0.054337	0.621532	sp|P30876|RPB2_HUMAN	P30876	POLR2B	Homo sapiens OX=9606
31.1837	31.4411	31.6847	31.6533	31.4063	31.7358	32.0531	31.6522			0.589414	0.43196	0.22112	1.25134	sp|P31040|SDHA_HUMAN	P31040	SDHA	Homo sapiens OX=9606
32.4719	32.4186	32.8162	32.4879	32.0151	32.0973	32.2208	32.3415			1.78349	0.0587685	-0.379953	-3.2973	sp|P31146|COR1A_HUMAN	P31146	CORO1A	Homo sapiens OX=9606
31.2654	31.0241	31.2749	31.0724	31.3431	31.2333	30.8476	30.7566			0.304735	0.645012	-0.114038	-0.724981	sp|P31150|GDIA_HUMAN	P31150	GDI1	Homo sapiens OX=9606
30.916	30.7622	30.8832	30.5532	30.6916	30.7767	31.0146	31.0644			0.387537	0.574384	0.108216	0.886044	sp|P31153|METK2_HUMAN	P31153	MAT2A	Homo sapiens OX=9606
25.969	29.2017	28.9429	30.013	24.2093	25.3922	25.9626	28.4882			1.03048	0.203165	-2.51857	-1.99381	sp|P31350|RIR2_HUMAN	P31350	RRM2	Homo sapiens OX=9606
29.6843	29.8129	29.8452	30.0495	29.3778	29.7536	30	29.9909			0.157433	0.776278	-0.0674	-0.41016	sp|P31689|DNJA1_HUMAN	P31689	DNAJA1	Homo sapiens OX=9606
32.4384	32.3625	32.3125	32.3184	32.4566	32.4174	32.4644	32.5002			1.6316	0.0744521	0.101664	3.02136	sp|P31930|QCR1_HUMAN	P31930	UQCRC1	Homo sapiens OX=9606
28.9506	28.9462	28.9688	29.7833	28.6584	29.1774	29.6859	29.5358			0.123978	0.806738	0.102154	0.331331	sp|P31937|3HIDH_HUMAN	P31937	HIBADH	Homo sapiens OX=9606
31.6874	31.4485	31.6125	31.4211	31.3635	31.5686	31.6995	31.4937			0.0401563	0.921905	-0.0110121	-0.115677	sp|P31939|PUR9_HUMAN	P31939	ATIC	Homo sapiens OX=9606
31.0453	31.0088	31.1459	30.9522	30.7372	30.9757	31.162	31.0983			0.16962	0.763714	-0.044755	-0.438057	sp|P31942|HNRH3_HUMAN	P31942	HNRNPH3	Homo sapiens OX=9606
33.8204	33.801	33.9733	33.7877	33.7998	33.755	33.7594	33.6103			0.982004	0.219219	-0.114474	-1.91329	sp|P31943|HNRH1_HUMAN	P31943	HNRNPH1	Homo sapiens OX=9606
30.2715	30.8045	29.8603	31.4911	30.9938	30.2895	30.4635	30.2384			0.103651	0.827808	-0.110543	-0.281643	sp|P31946|1433B_HUMAN	P31946	YWHAB	Homo sapiens OX=9606
33.6381	33.8063	33.3854	33.8887	33.8086	33.9948	33.7672	33.5947			0.347258	0.608309	0.111729	0.808783	sp|P31948|STIP1_HUMAN	P31948	STIP1	Homo sapiens OX=9606
32.7526	33.3139	32.189	33.5895	33.1973	33.0731	33.2169	33.2177			0.28612	0.660033	0.214982	0.687471	sp|P31949|S10AB_HUMAN	P31949	S100A11	Homo sapiens OX=9606
32.1042	32.1524	32.1442	31.7544	32.202	32.117	32.1692	32.0756			0.463833	0.513675	0.10216	1.02778	sp|P32119|PRDX2_HUMAN	P32119	PRDX2	Homo sapiens OX=9606
29.727	29.2207	29.4554	29.2659	29.1937	29.1056	29.4205	29.6443			0.177829	0.756379	-0.0762177	-0.456625	sp|P32121|ARRB2_HUMAN	P32121	ARRB2	Homo sapiens OX=9606
29.2054	29.4239	29.5363	29.3245	29.683	29.8164	29.8263	29.8407	+	WT_WCL_UI_WCL	2.72741	0.00730496	0.419081	5.27555	sp|P32189|GLPK_HUMAN	P32189	GK	Homo sapiens OX=9606
30.0542	30.0039	29.8208	29.6378	29.8192	29.8075	29.8834	30.0399			0.0262181	0.943946	0.00834084	0.0766204	sp|P32321|DCTD_HUMAN	P32321	DCTD	Homo sapiens OX=9606
27.4788	27.6101	28.5037	27.3631	27.6158	27.6053	27.5901	25.5062			0.51888	0.475857	-0.659608	-1.12703	sp|P32322|P5CR1_HUMAN	P32322	PYCR1	Homo sapiens OX=9606
26.9067	26.7176	26.5737	26.8668	25.8328	26.2341	26.1338	25.877	+	WT_WCL_UI_WCL	3.02978	0.00423166	-0.746769	-6.0372	sp|P32455|GBP1_HUMAN	P32455	GBP1	Homo sapiens OX=9606
34.705	34.7011	34.9591	34.6031	34.6424	34.6902	34.7533	34.9079			0.022689	0.948462	0.00636005	0.0665557	sp|P32969|RL9_HUMAN	P32969	RPL9P9	Homo sapiens OX=9606
28.8889	29.1734	29.2468	29.0479	29.3647	29.8176	29.7519	29.7502	+	WT_WCL_UI_WCL	2.38004	0.01705	0.58187	4.48539	sp|P33121|ACSL1_HUMAN	P33121	ACSL1	Homo sapiens OX=9606
32.0444	31.9894	32.1829	32.0536	32.0055	32.0399	32.0809	32.1511			0.011502	0.974237	0.00176096	0.0341525	sp|P33176|KINH_HUMAN	P33176	KIF5B	Homo sapiens OX=9606
30.3326	30.0161	30.1111	29.8206	29.9079	29.6598	29.5416	29.3534			1.55582	0.0867048	-0.454452	-2.88682	sp|P33241|LSP1_HUMAN	P33241	LSP1	Homo sapiens OX=9606
31.7898	31.3692	31.2221	30.843	29.9854	30.513	29.4925	29.864	+	WT_WCL_UI_WCL	2.46222	0.0134277	-1.34232	-4.66491	sp|P33316|DUT_HUMAN	P33316	DUT	Homo sapiens OX=9606
30.119	30.1422	30.129	29.7895	30.3107	30.0024	29.9164	30.1267			0.138193	0.793141	0.0441203	0.365248	sp|P33897|ABCD1_HUMAN	P33897	ABCD1	Homo sapiens OX=9606
30.3501	30.3162	30.26	30.4882	29.7285	29.7484	29.2151	24.8856			0.832457	0.295924	-1.95923	-1.66446	sp|P33991|MCM4_HUMAN	P33991	MCM4	Homo sapiens OX=9606
30.9942	30.8755	30.7519	30.63	29.8273	30.165	29.7976	30.034	+	WT_WCL_UI_WCL	3.47233	0.00194872	-0.856919	-7.29969	sp|P33992|MCM5_HUMAN	P33992	MCM5	Homo sapiens OX=9606
31.0305	31.0439	30.799	30.9581	30.2158	30.5196	30.0604	29.7113	+	WT_WCL_UI_WCL	2.47245	0.0126861	-0.831116	-4.68755	sp|P33993|MCM7_HUMAN	P33993	MCM7	Homo sapiens OX=9606
33.089	32.9686	33.0876	32.9577	33.0003	33.1135	33.1718	33.2325			0.850372	0.285496	0.103827	1.69437	sp|P34897|GLYM_HUMAN	P34897	SHMT2	Homo sapiens OX=9606
31.9625	31.783	31.8892	31.6571	31.9459	31.7996	31.5546	31.5953			0.3829	0.580905	-0.099113	-0.877245	sp|P34910|EVI2B_HUMAN	P34910	EVI2B	Homo sapiens OX=9606
32.9824	33.0061	32.9046	32.7657	33.1644	32.9094	32.8366	32.701			0.0369052	0.926228	-0.011879	-0.106663	sp|P34932|HSP74_HUMAN	P34932	HSPA4	Homo sapiens OX=9606
29.0677	29.3785	28.7411	25.1881	25.0378	29.0535	29.3726	29.4454			0.0317595	0.934312	0.13349	0.0922782	sp|P34949|MPI_HUMAN	P34949	MPI	Homo sapiens OX=9606
24.7022	24.6014	28.1704	28.1781	28.1134	27.6797	27.953	25.8379			0.372863	0.587567	0.982975	0.858116	sp|P35221|CTNA1_HUMAN	P35221	CTNNA1	Homo sapiens OX=9606
32.5175	32.7576	32.528	32.8249	32.8636	32.6319	32.7769	32.7109			0.425372	0.544951	0.0888462	0.957013	sp|P35232|PHB1_HUMAN	P35232	PHB1	Homo sapiens OX=9606
24.2974	28.8668	29.1414	28.8682	28.0634	28.9714	28.9717	29.0388			0.349545	0.606032	0.967898	0.81322	sp|P35236|PTN7_HUMAN	P35236	PTPN7	Homo sapiens OX=9606
30.4857	30.172	30.489	30.7296	30.8467	30.7335	30.0164	30.3171			0.0141829	0.967785	0.00936556	0.0419887	sp|P35237|SPB6_HUMAN	P35237	SERPINB6	Homo sapiens OX=9606
29.6947	29.6988	29.4812	29.8634	30.2192	30.1188	29.6755	29.7388			0.805879	0.311914	0.253584	1.62	sp|P35241|RADI_HUMAN	P35241	RDX	Homo sapiens OX=9606
30.5962	30.9953	30.4104	30.1196	30.8755	24.5724	24.8611	30.5025			0.810868	0.310207	-2.82754	-1.62836	sp|P35244|RFA3_HUMAN	P35244	RPA3	Homo sapiens OX=9606
31.0819	31.2577	31.4906	31.3001	31.1147	31.2994	31.3568	31.2983			0.0542348	0.897166	-0.0152626	-0.154075	sp|P35268|RL22_HUMAN	P35268	RPL22	Homo sapiens OX=9606
24.9361	28.8565	28.5533	28.9808	28.9354	28.773	28.9292	26.0034			0.099824	0.832586	0.328573	0.272122	sp|P35270|SPRE_HUMAN	P35270	SPR	Homo sapiens OX=9606
28.7273	27.3005	27.5214	29.77	29.3457	29.6449	28.1554	28.3204			0.336031	0.61597	0.536807	0.786896	sp|P35527|K1C9_HUMAN	P35527	KRT9	Homo sapiens OX=9606
27.6455	27.7293	28.2484	27.4287	27.6509	27.785	27.6789	27.6892			0.132482	0.797425	-0.0619655	-0.3517	sp|P35573|GDE_HUMAN	P35573	AGL	Homo sapiens OX=9606
35.12	35.0806	35.0204	35.117	35.0908	34.9282	34.9979	34.8948			1.13571	0.172906	-0.106565	-2.16901	sp|P35579|MYH9_HUMAN	P35579	MYH9	Homo sapiens OX=9606
31.8892	31.8491	31.9299	31.853	31.5033	31.7469	31.8841	31.8276			0.809326	0.309148	-0.139838	-1.62578	sp|P35606|COPB2_HUMAN	P35606	COPB2	Homo sapiens OX=9606
32.5797	32.195	32.2303	31.9142	32.3828	32.2219	32.1653	31.9194			0.129484	0.800876	-0.0574841	-0.344546	sp|P35613|BASI_HUMAN	P35613	BSG	Homo sapiens OX=9606
32.9544	32.5889	32.5463	32.2596	32.6642	32.5316	32.4758	32.1794			0.297188	0.650301	-0.124582	-0.709838	sp|P35637|FUS_HUMAN	P35637	FUS	Homo sapiens OX=9606
28.7527	28.7353	28.7636	28.6581	28.9761	28.5238	28.6669	28.1811			0.364797	0.59352	-0.140445	-0.842659	sp|P35658|NU214_HUMAN	P35658	NUP214	Homo sapiens OX=9606
30.8117	31.0102	31.233	31.7225	29.7673	30.8728	31.2546	31.3382			0.415765	0.549083	-0.386138	-0.939128	sp|P35659|DEK_HUMAN	P35659	DEK	Homo sapiens OX=9606
24.6179	24.5735	24.9788	29.2163	30.0991	30.1186	30.3187	30.1784	+	WT_WCL_UI_WCL	2.0679	0.0308913	4.33208	3.84063	sp|P35813|PPM1A_HUMAN	P35813	PPM1A	Homo sapiens OX=9606
29.4368	29.2611	29.3849	29.9886	29.4782	29.9964	29.468	28.0468			0.245078	0.693217	-0.270463	-0.602736	sp|P35908|K22E_HUMAN	P35908	KRT2	Homo sapiens OX=9606
30.1346	29.9518	30.164	29.7025	30.0312	30.0463	30.07	29.8861			0.0629234	0.882552	0.0202141	0.177282	sp|P35914|HMGCL_HUMAN	P35914	HMGCL	Homo sapiens OX=9606
31.4562	31.9872	31.8545	32.0577	31.9524	31.9438	32.0594	31.6871			0.179444	0.754862	0.0717382	0.460257	sp|P35998|PRS7_HUMAN	P35998	PSMC2	Homo sapiens OX=9606
32.6347	32.9561	33.1183	32.7723	33.5373	33.3046	33.6966	33.6454	+	WT_WCL_UI_WCL	2.58214	0.00979866	0.675606	4.93489	sp|P36222|CH3L1_HUMAN	P36222	CHI3L1	Homo sapiens OX=9606
29.4545	29.6701	29.5623	29.8213	29.6176	29.587	29.6566	25.9504			0.45055	0.524462	-0.924145	-1.00349	sp|P36405|ARL3_HUMAN	P36405	ARL3	Homo sapiens OX=9606
29.7816	29.7673	30.0407	30.4025	29.7832	29.7895	29.4722	29.4774			1.10283	0.180219	-0.367488	-2.11417	sp|P36507|MP2K2_HUMAN	P36507	MAP2K2	Homo sapiens OX=9606
33.7724	33.9159	33.859	33.748	33.5159	33.7297	33.9481	34.051			0.0349305	0.930301	-0.0126686	-0.10116	sp|P36542|ATPG_HUMAN	P36542	ATP5F1C	Homo sapiens OX=9606
29.6083	30.9027	29.5379	31.4837	31.8259	30.8742	31.7423	31.2126			0.994906	0.216754	1.03063	1.93472	sp|P36543|VATE1_HUMAN	P36543	ATP6V1E1	Homo sapiens OX=9606
29.5924	29.7561	29.8178	29.815	29.6385	29.8333	29.8113	29.7015			0.00383004	0.989627	0.000804424	0.0114707	sp|P36551|HEM6_HUMAN	P36551	CPOX	Homo sapiens OX=9606
34.515	34.6551	34.6683	34.6457	34.778	34.6738	34.652	34.5565			0.323749	0.626433	0.0440435	0.762761	sp|P36578|RL4_HUMAN	P36578	RPL4	Homo sapiens OX=9606
29.0933	28.9632	28.8363	25.0736	28.9539	23.7839	24.7897	27.4049			0.529671	0.469713	-1.7585	-1.14624	sp|P36639|8ODP_HUMAN	P36639	NUDT1	Homo sapiens OX=9606
32.3259	32.1907	32.3894	32.3257	32.5552	32.5324	32.2584	32.1705			0.279861	0.664575	0.0712042	0.674737	sp|P36776|LONM_HUMAN	P36776	LONP1	Homo sapiens OX=9606
27.6125	27.5263	27.8312	27.4474	27.6282	27.6931	27.8381	27.5723			0.332831	0.618197	0.0785866	0.780626	sp|P36871|PGM1_HUMAN	P36871	PGM1	Homo sapiens OX=9606
32.0694	32.1773	32.1056	32.1181	32.0791	32.1296	31.8766	31.9599			0.870564	0.275378	-0.106285	-1.72803	sp|P36873|PP1G_HUMAN	P36873	PPP1CC	Homo sapiens OX=9606
25.9452	25.6337	28.2955	24.5774	26.329	28.0186	28.7416	25.2417			0.378246	0.584278	0.969737	0.868389	sp|P36915|GNL1_HUMAN	P36915	GNL1	Homo sapiens OX=9606
31.5918	31.7004	31.4885	31.7852	31.7819	31.8986	31.8187	31.5541			0.584195	0.435899	0.121863	1.24224	sp|P36957|ODO2_HUMAN	P36957	DLST	Homo sapiens OX=9606
31.4407	31.7422	31.7777	31.8202	25.5541	31.6288	31.6768	31.6208			0.466779	0.512221	-1.57505	-1.03315	sp|P37108|SRP14_HUMAN	P37108	SRP14	Homo sapiens OX=9606
31.1648	30.8353	30.8506	30.6843	30.5302	30.6869	30.8571	30.7829			0.661704	0.390864	-0.169461	-1.37619	sp|P37198|NUP62_HUMAN	P37198	NUP62	Homo sapiens OX=9606
33.414	33.1793	33.3292	33.6877	33.3265	33.3348	33.3036	33.2794			0.369226	0.59107	-0.0914612	-0.851156	sp|P37235|HPCL1_HUMAN	P37235	HPCAL1	Homo sapiens OX=9606
33.4301	34.1403	33.4862	34.6537	34.1183	33.8048	34.4731	34.0888			0.245039	0.692913	0.193707	0.602653	sp|P37802|TAGL2_HUMAN	P37802	TAGLN2	Homo sapiens OX=9606
32.6825	32.6146	32.3924	32.4846	32.947	32.3706	32.6316	32.859			0.502788	0.487198	0.158561	1.09824	sp|P37837|TALDO_HUMAN	P37837	TALDO1	Homo sapiens OX=9606
30.0039	30.3595	29.9901	30.279	30.5291	30.1992	30.7137	30.464			1.17584	0.16306	0.318347	2.23609	sp|P38117|ETFB_HUMAN	P38117	ETFB	Homo sapiens OX=9606
32.8873	33.0258	32.9738	32.9222	32.777	33.0493	33.1336	32.9564			0.121708	0.807728	0.0267982	0.325853	sp|P38159|RBMX_HUMAN	P38159	RBMX	Homo sapiens OX=9606
30.4568	30.843	31.0081	24.8422	31.34	32.2904	31.7769	31.9502			0.854906	0.283963	2.55181	1.70193	sp|P38571|LICH_HUMAN	P38571	LIPA	Homo sapiens OX=9606
32.584	32.6633	32.5704	32.3818	33.0286	32.9644	33.0297	32.8905	+	WT_WCL_UI_WCL	3.12173	0.00392	0.428432	6.2842	sp|P38606|VATA_HUMAN	P38606	ATP6V1A	Homo sapiens OX=9606
35.1069	35.1053	35.2529	34.9465	35.0638	35.1824	35.2199	35.099			0.211673	0.725265	0.0383959	0.53141	sp|P38646|GRP75_HUMAN	P38646	HSPA9	Homo sapiens OX=9606
32.0113	31.7281	31.7333	31.7828	31.6537	31.8064	32.0529	32.0493			0.2665	0.673296	0.0767112	0.647331	sp|P38919|IF4A3_HUMAN	P38919	EIF4A3	Homo sapiens OX=9606
31.8805	32.0856	32.1865	32.619	31.8813	32.17	32.3393	32.441			0.0259614	0.943563	0.0150261	0.0758907	sp|P39019|RS19_HUMAN	P39019	RPS19	Homo sapiens OX=9606
35.1379	35.0701	35.0375	34.806	34.9113	35.0602	35.2134	35.1236			0.276764	0.666784	0.0642385	0.668412	sp|P39023|RL3_HUMAN	P39023	RPL3	Homo sapiens OX=9606
34.4407	34.2871	34.3673	34.1667	33.9385	33.9924	33.9619	34.2425			1.65965	0.07115	-0.281584	-3.07167	sp|P39656|OST48_HUMAN	P39656	DDOST	Homo sapiens OX=9606
34.1891	34.3149	34.2801	34.083	33.9836	34.1794	33.987	33.8246			1.33248	0.130295	-0.223098	-2.50033	sp|P39687|AN32A_HUMAN	P39687	ANP32A	Homo sapiens OX=9606
31.1081	30.7507	30.8989	30.8432	30.5162	30.5668	26.8173	24.0763			0.940699	0.238535	-2.9061	-1.84469	sp|P39748|FEN1_HUMAN	P39748	FEN1	Homo sapiens OX=9606
25.3074	25.6406	25.2823	23.9754	30.3792	25.275	30.5967	30.8842			1.64497	0.0724682	4.23239	3.0453	sp|P39917|LOLA_COXBU	P39917	lolA	Coxiella burnetii (strain RSA 493 / Nine Mile phase I) OX=227377
35.3929	35.2436	35.3691	34.847	35.644	35.5471	35.4321	35.3327			0.988106	0.219699	0.275785	1.92343	sp|P40121|CAPG_HUMAN	P40121	CAPG	Homo sapiens OX=9606
30.4671	30.2046	30.5412	30.3732	30.4815	30.6644	30.8585	30.8287			1.48024	0.0980845	0.311714	2.75448	sp|P40123|CAP2_HUMAN	P40123	CAP2	Homo sapiens OX=9606
33.3698	33.611	33.2251	33.8369	33.6095	33.2995	33.3333	33.6457			0.0864264	0.846774	-0.0386724	-0.238343	sp|P40227|TCPZ_HUMAN	P40227	CCT6A	Homo sapiens OX=9606
29.8762	30.1446	30.1478	29.8058	29.7253	29.537	30.0981	29.7643			0.702318	0.367107	-0.212409	-1.44545	sp|P40306|PSB10_HUMAN	P40306	PSMB10	Homo sapiens OX=9606
33.044	33.3321	33.0338	33.1193	33.0878	33.0542	33.1438	33.0072			0.33612	0.616603	-0.0590343	-0.78707	sp|P40429|RL13A_HUMAN	P40429	RPL13A	Homo sapiens OX=9606
32.0197	31.7441	31.5696	31.3211	31.6892	31.6378	31.3721	31.5731			0.237972	0.701323	-0.0955744	-0.587752	sp|P40616|ARL1_HUMAN	P40616	ARL1	Homo sapiens OX=9606
30.7898	30.4097	30.497	30.3842	29.7574	30.0062	29.8538	29.9947	+	WT_WCL_UI_WCL	2.85323	0.00568266	-0.617124	-5.58345	sp|P40763|STAT3_HUMAN	P40763	STAT3	Homo sapiens OX=9606
24.4568	26.1604	25.8996	27.423	26.9636	26.5589	26.519	24.7017			0.092632	0.840326	0.200852	0.254077	sp|P40855|PEX19_HUMAN	P40855	PEX19	Homo sapiens OX=9606
33.3017	33.2035	33.3134	33.1767	33.5372	33.3408	33.1644	33.1794			0.246251	0.692451	0.0566063	0.605199	sp|P40925|MDHC_HUMAN	P40925	MDH1	Homo sapiens OX=9606
35.5414	35.605	35.7256	35.5143	35.535	35.6543	35.732	35.6778			0.367491	0.590934	0.0532103	0.84783	sp|P40926|MDHM_HUMAN	P40926	MDH2	Homo sapiens OX=9606
34.1548	34.174	34.1311	34.0709	34.2532	34.2883	34.0134	34.0189			0.0488767	0.907159	0.0107727	0.13958	sp|P40939|ECHA_HUMAN	P40939	HADHA	Homo sapiens OX=9606
31.3618	31.3649	31.3166	31.3074	31.1489	31.3483	31.6116	31.4303			0.190571	0.744858	0.0471087	0.485103	sp|P41091|IF2G_HUMAN	P41091	EIF2S3	Homo sapiens OX=9606
29.3815	29.1112	28.9413	28.5914	28.6351	28.3503	28.4946	28.6642			1.39488	0.115808	-0.470309	-2.60698	sp|P41226|UBA7_HUMAN	P41226	UBA7	Homo sapiens OX=9606
27.4451	27.6639	25.8284	27.2549	27.3939	27.7009	27.9264	27.7834			0.745612	0.34685	0.653104	1.51873	sp|P41227|NAA10_HUMAN	P41227	NAA10	Homo sapiens OX=9606
28.0589	26.2884	26.1928	27.6198	24.7402	27.7804	27.5836	27.5235			0.0542155	0.896879	-0.133036	-0.154023	sp|P41236|IPP2_HUMAN	P41236	PPP1R2	Homo sapiens OX=9606
30.8236	30.9336	30.8987	30.5788	30.6589	30.6449	30.5384	30.5561			1.29801	0.137535	-0.209083	-2.4418	sp|P41240|CSK_HUMAN	P41240	CSK	Homo sapiens OX=9606
32.0799	32.0552	32.2908	32.019	32.155	32.1775	32.0801	32.08			0.0642575	0.881176	0.0119648	0.180813	sp|P41250|GARS_HUMAN	P41250	GARS1	Homo sapiens OX=9606
31.7745	31.5577	31.977	31.7004	31.7269	31.814	31.6722	31.6826			0.113325	0.816714	-0.0284429	-0.305471	sp|P41252|SYIC_HUMAN	P41252	IARS1	Homo sapiens OX=9606
30.3292	31.2749	30.7938	31.5427	31.2346	31.2567	30.953	30.7749			0.086456	0.847076	0.0696292	0.238418	sp|P41567|EIF1_HUMAN	P41567	EIF1	Homo sapiens OX=9606
29.9159	29.7107	29.9372	30.1866	26.2342	29.831	24.7229	30.1808			0.810809	0.310051	-2.19536	-1.62826	sp|P42126|ECI1_HUMAN	P42126	ECI1	Homo sapiens OX=9606
30.2632	30.0493	30.6334	30.2569	29.9557	29.9658	30.0431	30.1671			1.06116	0.193506	-0.267775	-2.04481	sp|P42166|LAP2A_HUMAN	P42166	TMPO	Homo sapiens OX=9606
32.208	32.2371	32.0742	31.9342	31.9651	31.9429	31.5007	31.6625			1.39822	0.115329	-0.345579	-2.61273	sp|P42224|STAT1_HUMAN	P42224	STAT1	Homo sapiens OX=9606
29.5079	29.4569	29.6107	29.4739	29.4731	29.5226	29.5581	29.6951			0.368202	0.591561	0.0498977	0.849193	sp|P42226|STAT6_HUMAN	P42226	STAT6	Homo sapiens OX=9606
29.5262	29.5547	29.5215	29.3354	29.5131	29.7057	29.3721	29.4643			0.127488	0.801425	0.0293636	0.339766	sp|P42285|MTREX_HUMAN	P42285	MTREX	Homo sapiens OX=9606
30.1598	30.003	30.0537	29.7994	29.386	29.5478	29.4307	29.4959	+	WT_WCL_UI_WCL	3.18086	0.00327419	-0.538885	-6.4471	sp|P42331|RHG25_HUMAN	P42331	ARHGAP25	Homo sapiens OX=9606
28.5001	28.5639	28.6424	28.4267	28.7761	28.6211	28.4573	28.7722			0.67265	0.384964	0.123412	1.39491	sp|P42345|MTOR_HUMAN	P42345	MTOR	Homo sapiens OX=9606
25.5707	27.5349	27.4513	26.6561	27.9538	27.5944	26.3718	26.9377			0.299498	0.648461	0.411145	0.714482	sp|P42566|EPS15_HUMAN	P42566	EPS15	Homo sapiens OX=9606
26.0071	25.5521	26.0591	24.7457	25.4518	25.3766	25.0706	25.183			0.456059	0.521035	-0.320519	-1.01358	sp|P42694|HELZ_HUMAN	P42694	HELZ	Homo sapiens OX=9606
31.4475	31.544	31.3029	31.7639	31.6664	31.5453	31.7693	31.7673			0.772222	0.328972	0.172503	1.56354	sp|P42704|LPPRC_HUMAN	P42704	LRPPRC	Homo sapiens OX=9606
28.1133	28.3319	28.3913	29.0627	28.2384	28.5527	29.2012	29.0161			0.408227	0.555829	0.277344	0.925032	sp|P42766|RL35_HUMAN	P42766	RPL35	Homo sapiens OX=9606
29.2309	29.2269	29.2352	28.5744	28.8815	28.9049	28.8259	29.0771			0.361312	0.596587	-0.144508	-0.835957	sp|P42858|HD_HUMAN	P42858	HTT	Homo sapiens OX=9606
31.3549	30.9882	30.5349	30.3343	31.3315	30.8035	29.9939	29.4212			0.375335	0.58695	-0.415555	-0.862837	sp|P43034|LIS1_HUMAN	P43034	PAFAH1B1	Homo sapiens OX=9606
29.0741	29.0443	29.0986	28.1049	29.0323	28.5863	27.7338	28.1476			0.577808	0.440533	-0.455515	-1.23108	sp|P43155|CACP_HUMAN	P43155	CRAT	Homo sapiens OX=9606
32.9309	32.8232	32.9693	32.9304	33.0348	33.0786	32.8741	32.6712			0.0042212	0.988797	0.00123215	0.0126366	sp|P43243|MATR3_HUMAN	P43243	MATR3	Homo sapiens OX=9606
31.9212	31.6971	31.7057	31.6065	31.553	31.5257	31.7491	31.7542			0.426982	0.543434	-0.0871534	-0.960002	sp|P43304|GPDM_HUMAN	P43304	GPD2	Homo sapiens OX=9606
31.2459	30.9414	30.8926	30.917	30.8445	30.9065	30.5122	30.4972			1.19806	0.157914	-0.309118	-2.27332	sp|P43307|SSRA_HUMAN	P43307	SSR1	Homo sapiens OX=9606
28.364	28.5486	28.3607	28.368	27.9522	28.2758	25.8898	28.2345			0.696939	0.370317	-0.822279	-1.4363	sp|P43405|KSYK_HUMAN	P43405	SYK	Homo sapiens OX=9606
24.2328	30.6277	29.8163	30.9565	25.6483	30.6824	31.0717	30.3063			0.0935195	0.839684	0.518834	0.256314	sp|P43487|RANG_HUMAN	P43487	RANBP1	Homo sapiens OX=9606
31.3913	31.1331	31.2721	30.9202	31.3514	31.3454	31.053	31.2298			0.213251	0.723143	0.0657372	0.53483	sp|P43490|NAMPT_HUMAN	P43490	NAMPT	Homo sapiens OX=9606
31.6775	31.7481	31.8538	31.9715	31.903	31.7558	31.9909	32.0381			0.573782	0.44221	0.109237	1.22403	sp|P43686|PRS6B_HUMAN	P43686	PSMC4	Homo sapiens OX=9606
29.6648	29.9121	29.7053	29.2596	29.4064	29.5726	29.5104	29.4311			0.501712	0.488315	-0.155298	-1.09631	sp|P43897|EFTS_HUMAN	P43897	TSFM	Homo sapiens OX=9606
25.6313	26.1481	25.0401	24.6947	28.3947	28.2329	24.726	28.7087			1.13115	0.17376	2.137	2.16139	sp|P45651|SYGB_COXBU	P45651	glyS	Coxiella burnetii (strain RSA 493 / Nine Mile phase I) OX=227377
26.2688	25.263	24.8769	25.6097	32.3267	32.1752	32.3535	32.4154	+	WT_WCL_UI_WCL	6.32285	0	6.81312	22.7247	sp|P45680|USPA2_COXBU	P45680	uspA2	Coxiella burnetii (strain RSA 493 / Nine Mile phase I) OX=227377
34.7536	34.6649	34.7334	34.5123	34.543	34.6505	34.5945	34.7194			0.238689	0.700145	-0.0391817	-0.589268	sp|P45880|VDAC2_HUMAN	P45880	VDAC2	Homo sapiens OX=9606
24.4653	27.1613	27.34	27.4913	28.0142	27.7042	27.4893	27.2762			0.656019	0.393672	1.00651	1.36644	sp|P45954|ACDSB_HUMAN	P45954	ACADSB	Homo sapiens OX=9606
28.7074	29.4957	28.8225	25.9415	29.6266	29.0353	26.3341	28.1153			0.0113954	0.974105	0.0360456	0.0338399	sp|P45973|CBX5_HUMAN	P45973	CBX5	Homo sapiens OX=9606
31.186	30.9701	31.1497	31.1801	31.2227	30.9899	30.9307	30.8347			0.622159	0.414173	-0.126959	-1.30817	sp|P45974|UBP5_HUMAN	P45974	USP5	Homo sapiens OX=9606
26.2831	26.3038	26.5365	26.2305	25.1029	25.2051	24.7314	24.4322	+	WT_WCL_UI_WCL	3.61393	0.00164602	-1.47058	-7.74593	sp|P46013|KI67_HUMAN	P46013	MKI67	Homo sapiens OX=9606
30.0501	29.8883	29.6249	29.8642	29.9712	29.7241	29.5761	29.3738			0.603211	0.423753	-0.195552	-1.27535	sp|P46060|RAGP1_HUMAN	P46060	RANGAP1	Homo sapiens OX=9606
31.5057	31.4321	31.8148	31.4462	30.9005	31.21	31.3246	31.58			0.896552	0.259309	-0.29591	-1.7713	sp|P46063|RECQ1_HUMAN	P46063	RECQL	Homo sapiens OX=9606
29.797	29.5693	29.4084	29.1074	29.7493	29.8137	29.6987	29.5038			0.666181	0.38804	0.22085	1.38385	sp|P46087|NOP2_HUMAN	P46087	NOP2	Homo sapiens OX=9606
25.2364	25.6204	25.8656	24.095	25.574	25.2887	25.3087	26.4702			0.421444	0.54694	0.456048	0.949712	sp|P46100|ATRX_HUMAN	P46100	ATRX	Homo sapiens OX=9606
26.6999	27.2494	23.9749	27.6293	26.5073	25.2163	28.1952	24.4039			0.0962054	0.837684	-0.307681	-0.263068	sp|P46108|CRK_HUMAN	P46108	CRK	Homo sapiens OX=9606
31.2488	31.0992	31.1525	31.3249	31.1867	31.0684	31.2563	31.3546			0.0452057	0.913151	0.0101547	0.129566	sp|P46109|CRKL_HUMAN	P46109	CRKL	Homo sapiens OX=9606
30.8457	30.8102	30.8283	30.7369	30.7393	30.7806	30.668	30.6464			1.31085	0.135839	-0.0967183	-2.46358	sp|P46379|BAG6_HUMAN	P46379	BAG6	Homo sapiens OX=9606
33.4322	33.4434	33.3478	33.2502	33.4638	33.3745	33.4556	33.3712			0.411632	0.552577	0.0478506	0.931407	sp|P46459|NSF_HUMAN	P46459	NSF	Homo sapiens OX=9606
24.9994	25.1627	25.3437	24.6641	24.4835	24.5127	24.7487	22.6809			0.956736	0.229708	-0.936014	-1.87133	sp|P46531|NOTC1_HUMAN	P46531	NOTCH1	Homo sapiens OX=9606
28.5735	28.3458	26.935	28.2231	28.4014	28.4423	28.2504	28.5426			0.47233	0.5081	0.389785	1.04325	sp|P46734|MP2K3_HUMAN	P46734	MAP2K3	Homo sapiens OX=9606
29.3393	29.1779	29.1316	28.883	28.9635	29.1893	29.0248	24.8062			0.483844	0.500366	-1.13702	-1.06412	sp|P46736|BRCC3_HUMAN	P46736	BRCC3	Homo sapiens OX=9606
31.3211	31.7504	32.0386	32.1559	31.3513	31.8526	32.4311	32.5067			0.275916	0.666539	0.218956	0.666676	sp|P46776|RL27A_HUMAN	P46776	RPL27A	Homo sapiens OX=9606
32.8416	32.7934	32.9353	32.6354	32.6612	32.5772	32.6567	32.9235			0.441389	0.530477	-0.0967989	-0.986642	sp|P46777|RL5_HUMAN	P46777	RPL5	Homo sapiens OX=9606
33.0519	33.2935	33.3386	33.3728	33.2022	33.4438	33.6989	33.4556			0.729084	0.353547	0.185943	1.49081	sp|P46778|RL21_HUMAN	P46778	RPL21	Homo sapiens OX=9606
33.9517	33.7155	33.6612	33.7137	33.5038	33.4454	34.0116	34.1366			0.0253528	0.943878	0.0138664	0.0741594	sp|P46779|RL28_HUMAN	P46779	RPL28	Homo sapiens OX=9606
33.2383	33.7291	33.6465	34.1553	33.5182	33.6932	34.0249	33.9961			0.204761	0.731327	0.115789	0.516354	sp|P46781|RS9_HUMAN	P46781	RPS9	Homo sapiens OX=9606
31.0983	31.9362	31.0931	32.0227	31.9072	31.655	31.9463	31.6577			0.421209	0.546209	0.253937	0.949274	sp|P46782|RS5_HUMAN	P46782	RPS5	Homo sapiens OX=9606
33.1406	33.5537	32.9475	33.9389	33.3382	33.303	33.6295	33.4528			0.0539586	0.897394	0.0357094	0.153331	sp|P46783|RS10_HUMAN	P46783	RPS10	Homo sapiens OX=9606
30.5148	30.8147	30.7354	30.945	30.743	30.6978	30.787	30.9985			0.189377	0.746024	0.0540829	0.482451	sp|P46926|GNPI1_HUMAN	P46926	GNPDA1	Homo sapiens OX=9606
28.7084	28.433	28.5894	28.5896	28.5342	28.5669	28.5812	28.8349			0.22054	0.71482	0.0491915	0.550568	sp|P46939|UTRN_HUMAN	P46939	UTRN	Homo sapiens OX=9606
33.8418	34.1072	33.8554	34.2219	34.2712	34.0633	34.1832	34.0918			0.666401	0.388155	0.145835	1.38422	sp|P46940|IQGA1_HUMAN	P46940	IQGAP1	Homo sapiens OX=9606
24.3628	28.981	29.2718	24.3751	28.5529	28.9976	29.3332	25.8541			0.397736	0.566008	1.43675	0.905319	sp|P46976|GLYG_HUMAN	P46976	GYG1	Homo sapiens OX=9606
29.1906	29.127	29.3523	29.1647	28.8973	29.0853	28.7665	28.925	+	WT_WCL_UI_WCL	1.90877	0.0434778	-0.290167	-3.53201	sp|P46977|STT3A_HUMAN	P46977	STT3A	Homo sapiens OX=9606
32.6947	32.7409	32.5157	32.7123	32.7254	32.6079	32.5308	32.8398			0.0413816	0.92005	0.010087	0.11906	sp|P47755|CAZA2_HUMAN	P47755	CAPZA2	Homo sapiens OX=9606
32.6499	32.4748	32.4631	32.2258	32.4654	32.4014	31.8134	31.8014			0.827644	0.299756	-0.332977	-1.65642	sp|P47756|CAPZB_HUMAN	P47756	CAPZB	Homo sapiens OX=9606
31.6264	31.5942	31.5183	31.5522	31.2804	31.3991	31.619	31.6151			0.496021	0.492438	-0.0943975	-1.08608	sp|P47897|SYQ_HUMAN	P47897	QARS1	Homo sapiens OX=9606
23.3917	24.0727	25.6754	25.4335	26.2659	23.5144	24.1414	23.78			0.0958023	0.837673	-0.217892	-0.262056	sp|P47914|RL29_HUMAN	P47914	RPL29	Homo sapiens OX=9606
30.6952	31.2282	30.4595	32.113	31.5435	30.9793	31.7273	31.5646			0.353669	0.603329	0.329748	0.821209	sp|P48047|ATPO_HUMAN	P48047	ATP5PO	Homo sapiens OX=9606
28.1323	28.3249	28.4343	24.5645	27.92	28.3754	27.967	28.0959			0.328048	0.6217	0.725589	0.771231	sp|P48059|LIMS1_HUMAN	P48059	LIMS1	Homo sapiens OX=9606
31.3887	31.5338	31.5786	31.4096	31.4574	31.3476	31.1587	31.2141			1.17911	0.162628	-0.183203	-2.24155	sp|P48147|PPCE_HUMAN	P48147	PREP	Homo sapiens OX=9606
31.632	31.7123	31.4321	31.629	31.4801	31.6457	31.5981	31.9714			0.243699	0.694765	0.0724988	0.599835	sp|P48163|MAOX_HUMAN	P48163	ME1	Homo sapiens OX=9606
28.1301	28.4068	28.4072	24.2117	28.7769	25.6936	29.3091	29.2886			0.306	0.644792	0.97807	0.727511	sp|P48200|IREB2_HUMAN	P48200	IREB2	Homo sapiens OX=9606
29.3434	29.1993	29.2469	29.27	29.1953	29.1442	25.3563	28.3691			0.66195	0.39089	-1.24868	-1.37661	sp|P48426|PI42A_HUMAN	P48426	PIP4K2A	Homo sapiens OX=9606
33.2672	33.136	33.2576	32.7764	33.1326	33.0263	32.8816	32.8005			0.498542	0.49006	-0.149081	-1.09062	sp|P48444|COPD_HUMAN	P48444	ARCN1	Homo sapiens OX=9606
30.7443	30.9801	30.9885	30.2444	31.2836	31.0465	31.7125	31.3214			1.45207	0.103057	0.601693	2.70559	sp|P48506|GSH1_HUMAN	P48506	GCLC	Homo sapiens OX=9606
30.6174	30.5868	30.6912	30.4288	30.7508	30.7891	30.6274	30.9137			1.2383	0.151499	0.189196	2.34094	sp|P48507|GSH0_HUMAN	P48507	GCLM	Homo sapiens OX=9606
28.9098	29.5849	28.6466	29.7982	29.5515	28.993	29.1787	29.4568			0.0714154	0.872089	0.0601153	0.199623	sp|P48556|PSMD8_HUMAN	P48556	PSMD8	Homo sapiens OX=9606
30.1869	29.9257	30.223	29.5258	30.006	29.986	30.0402	29.4962			0.154624	0.779974	-0.0832396	-0.40367	sp|P48634|PRC2A_HUMAN	P48634	PRRC2A	Homo sapiens OX=9606
29.756	30.4598	29.5425	30.9908	30.4129	30.2406	24.2365	30.9946			0.317456	0.634645	-1.2161	-0.750314	sp|P48637|GSHB_HUMAN	P48637	GSS	Homo sapiens OX=9606
33.3196	33.4773	33.3951	33.5806	33.4617	33.4954	33.4194	33.4322			0.0543568	0.897617	0.00903225	0.154403	sp|P48643|TCPE_HUMAN	P48643	CCT5	Homo sapiens OX=9606
31.4088	31.2798	31.3919	31.2713	30.7507	30.641	30.997	31.0786	+	WT_WCL_UI_WCL	2.30747	0.0201945	-0.47111	-4.33042	sp|P48651|PTSS1_HUMAN	P48651	PTDSS1	Homo sapiens OX=9606
29.9599	29.802	30.0628	29.5129	28.7062	28.8066	28.9706	28.5105	+	WT_WCL_UI_WCL	3.39499	0.00277447	-1.08591	-7.06508	sp|P48681|NEST_HUMAN	P48681	NES	Homo sapiens OX=9606
29.1566	25.2373	28.8605	25.3733	29.1279	29.0151	25.901	29.2432			0.378091	0.584509	1.16487	0.868094	sp|P48730|KC1D_HUMAN	P48730	CSNK1D	Homo sapiens OX=9606
33.7831	33.7601	33.9558	33.8141	33.6854	33.7813	33.8566	34.0189			0.0300837	0.936953	0.00726891	0.0875615	sp|P48735|IDHP_HUMAN	P48735	IDH2	Homo sapiens OX=9606
31.0755	31.5687	31.3197	31.3754	31.0063	31.4541	31.0573	31.3645			0.322112	0.627979	-0.114264	-0.759529	sp|P48739|PIPNB_HUMAN	P48739	PITPNB	Homo sapiens OX=9606
31.4614	31.2268	31.4184	31.056	30.8414	30.8184	30.7326	30.9057	+	WT_WCL_UI_WCL	2.46087	0.0135641	-0.466116	-4.66191	sp|P48960|AGRE5_HUMAN	P48960	ADGRE5	Homo sapiens OX=9606
27.5986	27.7067	27.6767	27.1147	27.5414	27.3833	27.2343	27.0312			0.610645	0.4191	-0.226664	-1.28825	sp|P49006|MRP_HUMAN	P49006	MARCKSL1	Homo sapiens OX=9606
29.6445	29.583	29.0005	29.145	29.8086	29.4375	28.7499	28.5468			0.253362	0.685765	-0.207563	-0.620081	sp|P49023|PAXI_HUMAN	P49023	PXN	Homo sapiens OX=9606
32.124	32.2192	32.2092	32.4585	32.1798	32.3781	32.6297	32.5333			0.709912	0.363128	0.177494	1.45834	sp|P49189|AL9A1_HUMAN	P49189	ALDH9A1	Homo sapiens OX=9606
27.1253	27.6766	27.6946	28.2039	27.1769	27.5387	28.5724	28.5589			0.28441	0.661118	0.286602	0.683998	sp|P49207|RL34_HUMAN	P49207	RPL34	Homo sapiens OX=9606
30.5922	30.431	30.397	30.2852	30.6522	30.3877	29.8834	30.0036			0.468807	0.510336	-0.194607	-1.03684	sp|P49257|LMAN1_HUMAN	P49257	LMAN1	Homo sapiens OX=9606
31.2436	30.962	30.6074	30.3419	30.9741	30.4217	30.1198	30.0436			0.663124	0.390245	-0.398891	-1.37862	sp|P49321|NASP_HUMAN	P49321	NASP	Homo sapiens OX=9606
34.1937	34.0413	34.266	34.0896	34.2276	34.2368	34.2945	34.3531			1.17324	0.163163	0.130384	2.23173	sp|P49327|FAS_HUMAN	P49327	FASN	Homo sapiens OX=9606
25.2673	25.5147	26.4859	26.2671	27.2907	25.9003	27.9861	26.6563			1.04489	0.197644	1.07456	2.01777	sp|P49354|FNTA_HUMAN	P49354	FNTA	Homo sapiens OX=9606
33.9791	33.7533	33.9972	33.725	33.9444	33.9153	33.6413	33.4924			0.384437	0.578955	-0.115287	-0.880165	sp|P49368|TCPG_HUMAN	P49368	CCT3	Homo sapiens OX=9606
30.3157	29.8818	29.8995	29.6251	29.7809	29.4374	29.4118	29.6728			1.09423	0.180892	-0.354785	-2.09984	sp|P49407|ARRB1_HUMAN	P49407	ARRB1	Homo sapiens OX=9606
34.0809	34.0679	34.021	33.8368	34.1225	34.0765	34.2129	33.9684			0.577079	0.441202	0.0933971	1.2298	sp|P49411|EFTU_HUMAN	P49411	TUFM	Homo sapiens OX=9606
30.5664	30.482	30.6363	30.5143	30.4521	30.5202	30.4948	30.5922			0.333155	0.617988	-0.0349135	-0.781262	sp|P49585|PCY1A_HUMAN	P49585	PCYT1A	Homo sapiens OX=9606
31.4256	31.0711	31.482	31.1487	31.3335	31.2717	31.0429	31.2136			0.224259	0.712142	-0.066421	-0.558552	sp|P49588|SYAC_HUMAN	P49588	AARS1	Homo sapiens OX=9606
31.2868	31.2263	31.2516	31.5137	31.1465	31.2361	31.3467	31.4527			0.0939639	0.839229	-0.0240979	-0.257434	sp|P49589|SYCC_HUMAN	P49589	CARS1	Homo sapiens OX=9606
32.0897	32.176	32.1874	32.2137	32.3272	32.5002	32.3143	32.2608			1.70221	0.0658793	0.183908	3.14854	sp|P49591|SYSC_HUMAN	P49591	SARS1	Homo sapiens OX=9606
29.4437	28.7691	29.2226	28.2475	28.2806	28.5832	28.6883	28.4464			0.740009	0.349146	-0.421117	-1.50927	sp|P49593|PPM1F_HUMAN	P49593	PPM1F	Homo sapiens OX=9606
32.9661	32.9837	32.9264	32.8885	32.7096	32.7749	32.3281	32.3018			1.77126	0.0596446	-0.412621	-3.27476	sp|P49720|PSB3_HUMAN	P49720	PSMB3	Homo sapiens OX=9606
30.2094	30.9834	29.7687	31.3587	30.892	30.2658	30.7279	30.8114			0.0883669	0.84462	0.0942369	0.24328	sp|P49721|PSB2_HUMAN	P49721	PSMB2	Homo sapiens OX=9606
30.6609	30.5861	30.4193	30.5086	29.7383	30.0644	29.4387	29.3616	+	WT_WCL_UI_WCL	2.74114	0.00735714	-0.893015	-5.30855	sp|P49736|MCM2_HUMAN	P49736	MCM2	Homo sapiens OX=9606
32.8729	32.7508	32.7456	32.8205	32.7081	32.7358	32.5581	32.4632			1.36087	0.123469	-0.181136	-2.54875	sp|P49748|ACADV_HUMAN	P49748	ACADVL	Homo sapiens OX=9606
25.5933	28.3316	28.5519	26.6047	25.624	28.4436	27.8522	28.265			0.105531	0.826897	0.275791	0.286301	sp|P49750|YLPM1_HUMAN	P49750	YLPM1	Homo sapiens OX=9606
25.0902	28.3708	24.9061	28.993	25.9429	28.8666	28.5291	28.7149			0.405104	0.558593	1.17332	0.919175	sp|P49754|VPS41_HUMAN	P49754	VPS41	Homo sapiens OX=9606
33.3374	33.2738	33.4427	33.4607	33.4148	33.4627	33.3683	33.5504			0.556638	0.451211	0.0703621	1.19393	sp|P49755|TMEDA_HUMAN	P49755	TMED10	Homo sapiens OX=9606
29.1263	29.0822	28.9271	28.8535	29.0377	29.0321	29.2656	29.6662			0.770808	0.330073	0.25313	1.56116	sp|P49756|RBM25_HUMAN	P49756	RBM25	Homo sapiens OX=9606
28.3942	28.2825	28.4643	28.2775	28.8938	28.884	28.6982	28.5646	+	WT_WCL_UI_WCL	2.35953	0.0179753	0.405558	4.44127	sp|P49757|NUMB_HUMAN	P49757	NUMB	Homo sapiens OX=9606
25.2893	27.0629	25.0937	27.3922	27.591	26.9198	27.7515	27.3217			0.981914	0.219065	1.18648	1.91314	sp|P49770|EI2BB_HUMAN	P49770	EIF2B2	Homo sapiens OX=9606
33.2792	32.8814	32.5894	32.5034	32.6944	32.5974	33.1198	33.0724			0.096202	0.837343	0.0576506	0.263059	sp|P49773|HINT1_HUMAN	P49773	HINT1	Homo sapiens OX=9606
26.6226	26.1437	26.3238	26.1433	25.8187	25.9363	25.5612	25.5637	+	WT_WCL_UI_WCL	2.1479	0.0280798	-0.588331	-4.00065	sp|P49790|NU153_HUMAN	P49790	NUP153	Homo sapiens OX=9606
29.5897	29.3528	29.4729	29.4915	29.4452	29.4443	29.3589	29.0624			0.703658	0.366624	-0.148999	-1.44772	sp|P49792|RBP2_HUMAN	P49792	RANBP2	Homo sapiens OX=9606
29.6076	29.8056	30.2057	30.1894	29.343	29.5949	25.6997	29.6164			0.69596	0.370469	-1.38859	-1.43464	sp|P49821|NDUV1_HUMAN	P49821	NDUFV1	Homo sapiens OX=9606
27.6571	27.9661	25.35	27.4142	27.9223	28.0819	25.5915	24.9507			0.180296	0.754215	-0.460209	-0.462171	sp|P49840|GSK3A_HUMAN	P49840	GSK3A	Homo sapiens OX=9606
29.6477	29.7485	29.7479	29.7386	29.2939	29.4405	29.9928	30.0352			0.055554	0.895456	-0.0300856	-0.157622	sp|P49903|SPS1_HUMAN	P49903	SEPHS1	Homo sapiens OX=9606
30.7162	30.5489	30.611	30.3836	30.4755	30.3824	30.2288	30.0346			1.26946	0.144987	-0.284647	-2.39348	sp|P49915|GUAA_HUMAN	P49915	GMPS	Homo sapiens OX=9606
25.5432	25.5323	27.524	24.9233	27.7405	27.5595	28.102	28.0765	+	WT_WCL_UI_WCL	1.84864	0.0491579	1.98893	3.4185	sp|P50148|GNAQ_HUMAN	P50148	GNAQ	Homo sapiens OX=9606
31.8712	31.7198	31.9198	31.6484	31.5793	31.8604	31.8424	32.1152			0.184006	0.751633	0.0595417	0.470482	sp|P50213|IDH3A_HUMAN	P50213	IDH3A	Homo sapiens OX=9606
30.874	30.8842	30.8788	30.5268	30.9046	30.7999	30.4568	30.2491			0.488991	0.495885	-0.188318	-1.07342	sp|P50225|ST1A1_HUMAN	P50225	SULT1A1	Homo sapiens OX=9606
32.5172	32.3819	32.6266	32.6984	32.0644	32.1636	32.1919	32.3111	+	WT_WCL_UI_WCL	2.32097	0.020122	-0.373289	-4.35902	sp|P50281|MMP14_HUMAN	P50281	MMP14	Homo sapiens OX=9606
34.7818	34.7456	34.6966	34.5407	34.8818	34.867	34.612	34.7685			0.512283	0.482663	0.0911427	1.11525	sp|P50395|GDIB_HUMAN	P50395	GDI2	Homo sapiens OX=9606
29.389	29.1099	26.1849	28.4978	28.7799	28.6217	28.3911	29.1237			0.235782	0.703921	0.433708	0.583114	sp|P50416|CPT1A_HUMAN	P50416	CPT1A	Homo sapiens OX=9606
32.8293	32.8389	32.7464	32.8749	32.6424	32.5329	32.5353	32.6696	+	WT_WCL_UI_WCL	2.64305	0.00855973	-0.227357	-5.07585	sp|P50454|SERPH_HUMAN	P50454	SERPINH1	Homo sapiens OX=9606
32.4267	32.4437	32.2717	32.3844	32.4595	32.4013	32.1343	32.0009			0.530442	0.469135	-0.132593	-1.14761	sp|P50502|F10A1_HUMAN	P50502	ST13	Homo sapiens OX=9606
33.8146	33.909	33.8714	33.6324	33.8175	34.028	33.981	33.9598			0.933331	0.241403	0.139721	1.83245	sp|P50552|VASP_HUMAN	P50552	VASP	Homo sapiens OX=9606
31.2362	31.3834	31.3108	31.6325	31.247	31.4055	31.7103	31.6564			0.35469	0.60218	0.114039	0.823184	sp|P50570|DYN2_HUMAN	P50570	DNM2	Homo sapiens OX=9606
32.8521	32.7357	32.9107	33.4722	33.3838	33.5774	33.2253	33.2725			1.0632	0.19322	0.372099	2.0482	sp|P50897|PPT1_HUMAN	P50897	PPT1	Homo sapiens OX=9606
34.6811	34.825	34.8868	34.645	34.6224	34.6636	34.7854	35.0426			0.0609185	0.885128	0.0190411	0.171958	sp|P50914|RL14_HUMAN	P50914	RPL14	Homo sapiens OX=9606
34.1374	34.1563	34.229	34.3024	33.9488	34.0817	33.9795	34.1522			1.48288	0.0977213	-0.165722	-2.75907	sp|P50990|TCPQ_HUMAN	P50990	CCT8	Homo sapiens OX=9606
34.6095	34.6105	34.7061	34.5907	34.469	34.6167	34.7042	34.7481			0.0271974	0.942081	0.0053072	0.0794002	sp|P50991|TCPD_HUMAN	P50991	CCT4	Homo sapiens OX=9606
34.215	34.4863	34.4959	34.3991	34.3548	34.6787	34.7837	34.5427			0.845388	0.287656	0.190877	1.68605	sp|P50995|ANX11_HUMAN	P50995	ANXA11	Homo sapiens OX=9606
29.3603	29.2917	29.0281	24.5327	29.0139	24.9504	29.0886	25.0439			0.253425	0.686016	-1.02897	-0.620211	sp|P51003|PAPOA_HUMAN	P51003	PAPOLA	Homo sapiens OX=9606
25.1903	25.7531	26.712	24.3857	30.8966	30.7745	31.037	31.2054	+	WT_WCL_UI_WCL	4.47088	0.000868571	5.46805	10.9851	sp|P51053|SDHB_COXBU	P51053	sdhB	Coxiella burnetii (strain RSA 493 / Nine Mile phase I) OX=227377
24.5904	25.5132	26.2404	25.1372	30.8054	30.7165	30.7427	30.9054	+	WT_WCL_UI_WCL	5.34722	0.0005	5.42224	15.539	sp|P51054|SDHA_COXBU	P51054	sdhA	Coxiella burnetii (strain RSA 493 / Nine Mile phase I) OX=227377
25.1002	24.8548	25.367	24.5529	31.11	30.9356	30.8006	30.708	+	WT_WCL_UI_WCL	7.08012	0	5.91983	30.4564	sp|P51056|ODO1_COXBU	P51056	sucA	Coxiella burnetii (strain RSA 493 / Nine Mile phase I) OX=227377
29.6885	29.7753	29.8732	29.4133	29.9093	29.7359	29.4917	30.0637			0.299291	0.648405	0.112535	0.714068	sp|P51114|FXR1_HUMAN	P51114	FXR1	Homo sapiens OX=9606
27.0691	26.6899	27.3019	26.5366	27.1258	27.3067	26.9902	27.3863			0.760414	0.336778	0.302866	1.54367	sp|P51116|FXR2_HUMAN	P51116	FXR2	Homo sapiens OX=9606
25.3337	32.366	31.8261	32.7702	32.7029	32.2853	32.723	32.7704			0.538578	0.462139	2.0464	1.16204	sp|P51148|RAB5C_HUMAN	P51148	RAB5C	Homo sapiens OX=9606
33.3938	33.5158	33.6036	33.48	33.8659	33.8684	33.7442	33.8121	+	WT_WCL_UI_WCL	3.08984	0.00412648	0.324375	6.19769	sp|P51149|RAB7A_HUMAN	P51149	RAB7A	Homo sapiens OX=9606
27.1197	27.003	27.377	24.9359	27.3476	24.0377	27.4276	24.9641			0.267489	0.672554	-0.664628	-0.64937	sp|P51151|RAB9A_HUMAN	P51151	RAB9A	Homo sapiens OX=9606
26.4642	28.5671	28.5842	29.6083	29.4149	25.1061	25.6596	26.2155			0.710364	0.363117	-1.70688	-1.4591	sp|P51153|RAB13_HUMAN	P51153	RAB13	Homo sapiens OX=9606
29.6399	25.1799	25.7983	30.3518	29.5986	29.7298	24.5407	30.2258			0.160388	0.772897	0.781235	0.416961	sp|P51398|RT29_HUMAN	P51398	DAP3	Homo sapiens OX=9606
29.282	29.5319	29.3253	29.3904	29.5845	29.5979	29.9717	29.7639			1.77672	0.0592936	0.3471	3.28482	sp|P51452|DUS3_HUMAN	P51452	DUSP3	Homo sapiens OX=9606
28.4137	28.3928	28.5698	28.724	28.4739	28.666	28.5333	28.1117			0.223742	0.711667	-0.0788445	-0.557444	sp|P51532|SMCA4_HUMAN	P51532	SMARCA4	Homo sapiens OX=9606
29.6249	29.9526	29.549	29.487	29.834	30.0994	30.4723	30.6118			1.58018	0.0818259	0.600976	2.92986	sp|P51553|IDH3G_HUMAN	P51553	IDH3G	Homo sapiens OX=9606
30.1663	30.2934	30.0623	29.7798	29.9581	29.9915	30.1689	30.0365			0.11485	0.814927	-0.0366917	-0.309198	sp|P51570|GALK1_HUMAN	P51570	GALK1	Homo sapiens OX=9606
32.8269	32.8185	32.8623	32.8286	32.6967	32.6772	32.7538	32.6579	+	WT_WCL_UI_WCL	3.02579	0.00443077	-0.137647	-6.02665	sp|P51571|SSRD_HUMAN	P51571	SSR4	Homo sapiens OX=9606
27.1115	27.0642	26.9411	26.7618	26.7888	27.1167	25.8367	27.0845			0.368815	0.591175	-0.262967	-0.850368	sp|P51608|MECP2_HUMAN	P51608	MECP2	Homo sapiens OX=9606
28.506	28.1206	28.3297	28.5112	28.0006	28.058	28.0604	28.5023			0.68928	0.375133	-0.211548	-1.42327	sp|P51610|HCFC1_HUMAN	P51610	HCFC1	Homo sapiens OX=9606
28.7712	29.0868	29.1728	29.1839	29.0714	29.2605	29.6221	29.4986			1.02235	0.206436	0.309499	1.98031	sp|P51648|AL3A2_HUMAN	P51648	ALDH3A2	Homo sapiens OX=9606
33.2864	33.1956	33.3083	33.2686	33.4173	33.4746	33.4713	33.4841	+	WT_WCL_UI_WCL	3.32687	0.00315	0.197089	6.86356	sp|P51659|DHB4_HUMAN	P51659	HSD17B4	Homo sapiens OX=9606
31.1972	31.5602	31.1416	31.5015	31.0861	31.2056	30.7859	31.148			1.08404	0.185	-0.293721	-2.08288	sp|P51665|PSMD7_HUMAN	P51665	PSMD7	Homo sapiens OX=9606
28.3476	28.2205	28.2415	25.8448	24.5265	28.2043	27.5487	27.987			0.228761	0.711285	-0.596957	-0.568181	sp|P51692|STA5B_HUMAN	P51692	STAT5B	Homo sapiens OX=9606
26.5198	25.6989	24.9979	24.3295	32.2947	31.5825	31.9328	31.8068	+	WT_WCL_UI_WCL	4.93667	0.000835821	6.51766	13.2205	sp|P51752|MIP_COXBU	P51752	mip	Coxiella burnetii (strain RSA 493 / Nine Mile phase I) OX=227377
27.9841	24.9869	26.4235	28.112	28.6302	28.1032	25.7097	29.0823			0.423973	0.545681	1.00468	0.954414	sp|P51798|CLCN7_HUMAN	P51798	CLCN7	Homo sapiens OX=9606
29.523	29.5878	29.6051	29.2298	29.6756	29.4306	29.4937	29.3849			0.0309792	0.935633	0.0097456	0.090084	sp|P51809|VAMP7_HUMAN	P51809	VAMP7	Homo sapiens OX=9606
29.6054	29.4644	29.5347	29.461	29.0885	29.077	29.3545	29.3926			1.71235	0.0648156	-0.288241	-3.16696	sp|P51812|KS6A3_HUMAN	P51812	RPS6KA3	Homo sapiens OX=9606
33.1028	32.9269	33.2201	33.1321	33.0279	33.1537	32.3236	32.4373			0.829329	0.298551	-0.359829	-1.65923	sp|P51858|HDGF_HUMAN	P51858	HDGF	Homo sapiens OX=9606
28.8722	29.6604	24.511	30.7159	29.4744	29.5199	26.221	29.6553			0.061644	0.883586	0.277772	0.173887	sp|P51970|NDUA8_HUMAN	P51970	NDUFA8	Homo sapiens OX=9606
33.8882	33.7569	34.1135	33.8788	33.6921	33.7141	33.783	33.7812			1.11935	0.176098	-0.16677	-2.14171	sp|P51991|ROA3_HUMAN	P51991	HNRNPA3	Homo sapiens OX=9606
34.456	34.2866	34.4268	34.4707	34.5789	34.5563	34.435	34.3579			0.489998	0.495414	0.072011	1.07523	sp|P52209|6PGD_HUMAN	P52209	PGD	Homo sapiens OX=9606
34.2263	34.2645	34.242	34.1381	34.0628	34.1847	34.0867	34.1223			1.45001	0.103058	-0.103592	-2.70202	sp|P52272|HNRPM_HUMAN	P52272	HNRNPM	Homo sapiens OX=9606
30.3952	30.7216	30.0068	31.2007	31.2454	30.6406	30.7871	30.6175			0.356814	0.600154	0.241562	0.827286	sp|P52306|GDS1_HUMAN	P52306	RAP1GDS1	Homo sapiens OX=9606
32.7327	31.5295	32.4743	32.6645	32.7179	31.9944	32.6859	32.5104			0.148825	0.784445	0.126923	0.390201	sp|P52565|GDIR1_HUMAN	P52565	ARHGDIA	Homo sapiens OX=9606
32.1536	32.1047	32.6381	32.4247	32.0219	32.1366	32.3369	32.1028			0.605259	0.42212	-0.180674	-1.2789	sp|P52566|GDIR2_HUMAN	P52566	ARHGDIB	Homo sapiens OX=9606
28.3675	27.8999	27.9239	28.0387	28.1441	28.1755	27.8116	27.6528			0.276241	0.666636	-0.11151	-0.667341	sp|P52594|AGFG1_HUMAN	P52594	AGFG1	Homo sapiens OX=9606
31.244	31.5739	31.0994	30.9854	31.2011	31.3166	31.2353	31.0515			0.0627136	0.882677	-0.0245805	-0.176725	sp|P52597|HNRPF_HUMAN	P52597	HNRNPF	Homo sapiens OX=9606
27.7635	28.0072	27.4137	27.2797	25.2581	24.8565	27.3137	27.1122			1.20014	0.158008	-1.4809	-2.27681	sp|P52630|STAT2_HUMAN	P52630	STAT2	Homo sapiens OX=9606
27.9186	28.1036	28.4059	28.2755	25.7429	25.5921	24.6907	25.1723	+	WT_WCL_UI_WCL	4.50073	0.000878613	-2.8764	-11.1171	sp|P52701|MSH6_HUMAN	P52701	MSH6	Homo sapiens OX=9606
31.555	31.4597	31.5725	30.9959	31.7763	31.3986	31.1756	31.4253			0.0958372	0.837991	0.0481863	0.262143	sp|P52788|SPSY_HUMAN	P52788	SMS	Homo sapiens OX=9606
30.6387	30.8767	30.8286	30.817	31.8473	31.6657	31.6495	31.5742	+	WT_WCL_UI_WCL	4.5787	0.000921212	0.893914	11.4689	sp|P52789|HXK2_HUMAN	P52789	HK2	Homo sapiens OX=9606
31.0605	30.948	30.8406	30.5878	30.7836	30.9009	30.7759	30.7937			0.167996	0.76445	-0.0456877	-0.434365	sp|P52888|THOP1_HUMAN	P52888	THOP1	Homo sapiens OX=9606
34.7016	34.5666	34.5986	34.463	34.5689	34.483	34.0803	34.2979			0.968498	0.2252	-0.224943	-1.89086	sp|P52907|CAZA1_HUMAN	P52907	CAPZA1	Homo sapiens OX=9606
27.6988	27.4976	27.6609	27.5992	27.3282	27.5513	27.6658	27.5853			0.428756	0.542115	-0.0814672	-0.963293	sp|P52948|NUP98_HUMAN	P52948	NUP98	Homo sapiens OX=9606
29.0576	29.3414	28.9792	26.4383	28.8605	28.9429	29.3944	28.948			0.367268	0.590898	0.582316	0.847402	sp|P53004|BIEA_HUMAN	P53004	BLVRA	Homo sapiens OX=9606
32.8871	32.9431	32.5119	33.047	32.5111	32.2501	33.1562	33.2962			0.0558264	0.894717	-0.0438957	-0.158353	sp|P53007|TXTP_HUMAN	P53007	SLC25A1	Homo sapiens OX=9606
31.0975	31.0295	31.1338	30.8119	30.9698	31.0356	31.0583	31.0056			0.00372982	0.989774	-0.000833035	-0.0111719	sp|P53041|PPP5_HUMAN	P53041	PPP5C	Homo sapiens OX=9606
27.2966	26.6739	26.9713	26.6133	27.181	27.0598	26.4227	26.2666			0.227469	0.712046	-0.156256	-0.565422	sp|P53365|ARFP2_HUMAN	P53365	ARFIP2	Homo sapiens OX=9606
30.1647	30.2391	30.0508	30.16	30.6087	30.527	30.2362	30.0632			0.761929	0.335433	0.205129	1.54622	sp|P53367|ARFP1_HUMAN	P53367	ARFIP1	Homo sapiens OX=9606
33.2772	33.1782	33.2132	33.1164	33.2891	33.3197	33.1506	33.2425			0.496557	0.492171	0.0542269	1.08705	sp|P53396|ACLY_HUMAN	P53396	ACLY	Homo sapiens OX=9606
29.0075	29.7024	29.3873	30.094	29.2207	29.3391	29.4989	29.4971			0.272778	0.669674	-0.158836	-0.660247	sp|P53582|MAP11_HUMAN	P53582	METAP1	Homo sapiens OX=9606
25.3547	26.6296	25.6232	25.751	30.7622	30.8545	31.3384	30.9913	+	WT_WCL_UI_WCL	5.57055	0.000583333	5.147	16.9584	sp|P53591|SUCD_COXBU	P53591	sucD	Coxiella burnetii (strain RSA 493 / Nine Mile phase I) OX=227377
26.3542	25.2555	25.0245	25.6793	31.9781	31.9375	31.789	31.7609	+	WT_WCL_UI_WCL	6.14124	0	6.28801	21.1786	sp|P53592|SUCC_COXBU	P53592	sucC	Coxiella burnetii (strain RSA 493 / Nine Mile phase I) OX=227377
30.3959	29.8632	30.3056	30.05	30.2147	30.4441	30.2198	30.2269			0.404403	0.558608	0.122702	0.917859	sp|P53597|SUCA_HUMAN	P53597	SUCLG1	Homo sapiens OX=9606
29.2109	29.3557	29.2028	26.5886	29.4595	24.7844	26.4925	28.6501			0.444691	0.528808	-1.2429	-0.992722	sp|P53602|MVD1_HUMAN	P53602	MVD	Homo sapiens OX=9606
28.4815	28.844	28.804	28.75	28.7417	28.664	24.7359	25.8001			0.855518	0.283697	-1.73442	-1.70295	sp|P53611|PGTB2_HUMAN	P53611	RABGGTB	Homo sapiens OX=9606
32.2659	32.3693	32.3724	32.4799	32.4558	32.5101	32.3781	32.2989			0.2498	0.688955	0.0388966	0.612638	sp|P53618|COPB_HUMAN	P53618	COPB1	Homo sapiens OX=9606
32.8151	32.8272	32.8663	32.6389	32.668	32.5773	33.0093	32.6316			0.24092	0.697832	-0.0653257	-0.593979	sp|P53621|COPA_HUMAN	P53621	COPA	Homo sapiens OX=9606
32.1474	32.6481	32.7394	32.52	32.0219	32.3829	31.8393	31.8887			1.44053	0.105491	-0.480508	-2.68563	sp|P53634|CATC_HUMAN	P53634	CTSC	Homo sapiens OX=9606
26.1445	27.2617	26.9787	25.6559	24.9526	27.5445	27.9433	27.4463			0.241354	0.69743	0.461506	0.594895	sp|P53667|LIMK1_HUMAN	P53667	LIMK1	Homo sapiens OX=9606
28.2411	28.0006	28.1468	27.4285	28.3194	28.2077	28.216	28.4835			0.928958	0.243634	0.352406	1.82518	sp|P53985|MOT1_HUMAN	P53985	SLC16A1	Homo sapiens OX=9606
31.0632	31.154	31.0975	30.9433	30.9402	31.1671	31.0552	31.0587			0.0501399	0.904413	-0.00919056	-0.14301	sp|P53992|SC24C_HUMAN	P53992	SEC24C	Homo sapiens OX=9606
34.5504	24.659	34.527	34.8171	34.4266	34.3905	25.1999	33.9811			0.0139075	0.967905	-0.13886	-0.0411859	sp|P53999|TCP4_HUMAN	P53999	SUB1	Homo sapiens OX=9606
32.2631	32.1989	32.1085	32.2555	32.17	32.1769	32.2761	32.085			0.223929	0.711695	-0.02952	-0.557845	sp|P54136|SYRC_HUMAN	P54136	RARS1	Homo sapiens OX=9606
32.5951	32.6444	32.8348	32.6718	32.6664	32.6832	32.7984	32.9189			0.46214	0.515392	0.0802107	1.02469	sp|P54577|SYYC_HUMAN	P54577	YARS1	Homo sapiens OX=9606
31.5287	31.3956	31.5458	31.4491	31.3749	31.301	31.6305	31.6751			0.0555536	0.895108	0.0156088	0.157621	sp|P54578|UBP14_HUMAN	P54578	USP14	Homo sapiens OX=9606
27.4792	27.5062	28.1628	25.2096	27.2971	27.0544	25.5392	27.5188			0.111721	0.819464	-0.237096	-0.301544	sp|P54619|AAKG1_HUMAN	P54619	PRKAG1	Homo sapiens OX=9606
31.3204	31.382	31.2937	31.1833	32.0577	31.9854	31.5117	31.4964			1.6217	0.0763461	0.467941	3.00367	sp|P54687|BCAT1_HUMAN	P54687	BCAT1	Homo sapiens OX=9606
32.7617	32.769	32.7407	33.0531	32.951	32.9271	32.799	32.9326			0.378638	0.584056	0.0712824	0.869136	sp|P54709|AT1B3_HUMAN	P54709	ATP1B3	Homo sapiens OX=9606
30.6227	30.9321	30.8938	30.6404	30.5989	30.8793	31.1394	30.9387			0.365917	0.59231	0.116829	0.844809	sp|P54727|RD23B_HUMAN	P54727	RAD23B	Homo sapiens OX=9606
28.1852	25.7579	25.6466	27.5573	28.4979	28.5706	28.7659	27.6404			1.21679	0.154142	1.58194	2.30476	sp|P54802|ANAG_HUMAN	P54802	NAGLU	Homo sapiens OX=9606
29.9536	31.1244	29.6687	31.8287	31.1098	30.8295	31.4594	30.9807			0.37533	0.586612	0.451014	0.862828	sp|P54819|KAD2_HUMAN	P54819	AK2	Homo sapiens OX=9606
30.917	30.9089	30.8322	30.7426	30.7532	30.8321	30.8626	30.9197			0.0543904	0.897895	-0.008255	-0.154494	sp|P54886|P5CS_HUMAN	P54886	ALDH18A1	Homo sapiens OX=9606
29.9929	30.1184	28.9936	30.5337	30.5156	29.8212	30.1573	29.9559			0.226759	0.710557	0.20286	0.563904	sp|P54920|SNAA_HUMAN	P54920	NAPA	Homo sapiens OX=9606
31.3209	31.6213	31.4212	31.2835	31.5422	31.6995	31.7847	31.8193			1.65794	0.0710021	0.299721	3.0686	sp|P55010|IF5_HUMAN	P55010	EIF5	Homo sapiens OX=9606
30.9413	30.8354	30.7647	30.3878	30.7166	30.4785	30.8612	30.5714			0.203462	0.732989	-0.0753651	-0.513512	sp|P55036|PSMD4_HUMAN	P55036	PSMD4	Homo sapiens OX=9606
29.7179	29.6984	29.7096	29.5318	30.0227	29.7115	29.735	29.7208			0.74876	0.344353	0.133092	1.52404	sp|P55039|DRG2_HUMAN	P55039	DRG2	Homo sapiens OX=9606
30.5683	30.7194	30.5062	30.7525	30.328	30.0379	30.393	30.4048			1.79139	0.0572558	-0.345689	-3.31192	sp|P55060|XPO2_HUMAN	P55060	CSE1L	Homo sapiens OX=9606
33.4403	33.5851	33.8138	33.6831	33.7127	33.7566	33.6867	33.7421			0.542316	0.458848	0.0939312	1.16865	sp|P55072|TERA_HUMAN	P55072	VCP	Homo sapiens OX=9606
31.6728	31.9697	31.8673	31.8289	31.8271	31.858	32.2684	32.0969			0.715599	0.361404	0.177945	1.46798	sp|P55084|ECHB_HUMAN	P55084	HADHB	Homo sapiens OX=9606
29.1756	30.0833	28.0136	30.9606	30.4573	29.8561	30.1506	29.4446			0.257323	0.680946	0.418895	0.628329	sp|P55145|MANF_HUMAN	P55145	MANF	Homo sapiens OX=9606
29.847	30.0068	29.8143	30.2192	30.1532	30.0664	30.4191	30.3001			1.13639	0.173216	0.262861	2.17014	sp|P55160|NCKPL_HUMAN	P55160	NCKAP1L	Homo sapiens OX=9606
34.3351	34.1208	34.1392	34.1189	34.0601	34.0756	33.7572	33.6782			1.32267	0.131931	-0.285716	-2.48364	sp|P55209|NP1L1_HUMAN	P55209	NAP1L1	Homo sapiens OX=9606
32.2831	31.8283	32.3104	31.9722	31.8767	31.6297	31.6972	32.3102			0.524692	0.471893	-0.220013	-1.13739	sp|P55263|ADK_HUMAN	P55263	ADK	Homo sapiens OX=9606
31.6476	31.5765	31.4454	31.3038	31.1758	31.4142	31.4618	31.5895			0.303031	0.645884	-0.082984	-0.72157	sp|P55265|DSRAD_HUMAN	P55265	ADAR	Homo sapiens OX=9606
24.1359	30.698	30.5972	31.1041	30.566	30.966	25.0005	30.6683			0.025842	0.943739	0.166364	0.0755511	sp|P55327|TPD52_HUMAN	P55327	TPD52	Homo sapiens OX=9606
31.613	31.4434	31.5487	31.3075	31.5176	31.4221	31.0987	30.8839			0.758262	0.337991	-0.247595	-1.54005	sp|P55735|SEC13_HUMAN	P55735	SEC13	Homo sapiens OX=9606
32.1179	32.2533	32.3955	32.1723	32.1317	32.2871	32.2953	32.3424			0.147778	0.785432	0.0293808	0.387759	sp|P55786|PSA_HUMAN	P55786	NPEPPS	Homo sapiens OX=9606
24.6299	31.5378	31.4141	24.5658	31.1551	25.925	31.4123	31.643			0.356733	0.599879	1.99695	0.82713	sp|P55795|HNRH2_HUMAN	P55795	HNRNPH2	Homo sapiens OX=9606
30.4115	30.2931	30.7959	30.4031	30.2091	30.2565	30.2422	30.3773			0.892191	0.26159	-0.204597	-1.76404	sp|P55809|SCOT1_HUMAN	P55809	OXCT1	Homo sapiens OX=9606
31.358	31.6927	31.5718	31.4443	31.3889	31.4122	31.7096	31.6297			0.0602347	0.885571	0.0183997	0.170139	sp|P55884|EIF3B_HUMAN	P55884	EIF3B	Homo sapiens OX=9606
28.9857	29.8133	29.7532	29.9406	28.9748	29.2471	29.6127	28.4857			0.849044	0.286346	-0.54311	-1.69215	sp|P55899|FCGRN_HUMAN	P55899	FCGRT	Homo sapiens OX=9606
30.6712	31.1533	29.9562	31.5807	31.0128	30.8304	31.103	30.817			0.104063	0.827559	0.10045	0.282664	sp|P55957|BID_HUMAN	P55957	BID	Homo sapiens OX=9606
30.9877	31.4464	31.1331	31.585	31.4719	31.396	31.413	31.3592			0.380792	0.582003	0.121971	0.873237	sp|P56134|ATPK_HUMAN	P56134	ATP5MF	Homo sapiens OX=9606
31.2004	31.1409	31.3707	31.3435	31.2711	31.2945	31.2042	31.2149			0.110028	0.822169	-0.0177197	-0.297389	sp|P56192|SYMC_HUMAN	P56192	MARS1	Homo sapiens OX=9606
23.6462	24.2333	24.6452	24.3666	25.9119	25.6501	24.7608	23.4884			0.586299	0.434508	0.729939	1.24591	sp|P56199|ITA1_HUMAN	P56199	ITGA1	Homo sapiens OX=9606
31.5579	31.8002	31.8358	31.8902	31.6845	31.687	31.2973	31.1287			1.05009	0.196122	-0.321651	-2.0264	sp|P56537|IF6_HUMAN	P56537	EIF6	Homo sapiens OX=9606
27.2879	28.8157	26.7891	28.5985	27.5057	27.6276	25.3667	28.6044			0.296383	0.650623	-0.596704	-0.708218	sp|P56556|NDUA6_HUMAN	P56556	NDUFA6	Homo sapiens OX=9606
24.7958	30.8096	29.9598	31.5932	31.0378	30.2827	31.2671	31.4344			0.505503	0.485184	1.71594	1.10311	sp|P57088|TMM33_HUMAN	P57088	TMEM33	Homo sapiens OX=9606
25.295	25.6383	26.7834	24.3768	24.3954	26.6749	27.3425	27.0202			0.449818	0.525217	0.834833	1.00214	sp|P57678|GEMI4_HUMAN	P57678	GEMIN4	Homo sapiens OX=9606
32.6084	32.5798	32.636	32.5487	32.5635	32.574	32.5091	32.6168			0.417929	0.547601	-0.0273819	-0.943164	sp|P57737|CORO7_HUMAN	P57737	CORO7	Homo sapiens OX=9606
28.7566	28.6217	28.4323	28.4588	28.102	28.1718	28.2915	27.7478	+	WT_WCL_UI_WCL	1.89833	0.0443137	-0.489112	-3.5122	sp|P57740|NU107_HUMAN	P57740	NUP107	Homo sapiens OX=9606
28.147	27.3031	25.5533	24.509	27.8433	27.3639	27.7193	24.8413			0.205945	0.730886	0.563838	0.51894	sp|P57772|SELB_HUMAN	P57772	EEFSEC	Homo sapiens OX=9606
31.0004	31.6217	31.3928	31.496	31.3895	31.3445	31.5159	31.7428			0.315886	0.636961	0.12042	0.747201	sp|P58546|MTPN_HUMAN	P58546	MTPN	Homo sapiens OX=9606
25.2569	25.8531	24.2735	25.0165	30.0412	30.0408	25.5348	29.5922			1.75331	0.0623205	3.70228	3.24176	sp|P59650|DHSL_COXBU	P59650	CBU_0721	Coxiella burnetii (strain RSA 493 / Nine Mile phase I) OX=227377
25.1381	25.0152	24.6148	24.6078	25.944	29.9079	30.9063	30.2486	+	WT_WCL_UI_WCL	2.09784	0.029805	4.40773	3.90012	sp|P59753|RS13_COXBU	P59753	rpsM	Coxiella burnetii (strain RSA 493 / Nine Mile phase I) OX=227377
32.5223	33.4521	32.2206	33.8074	33.7407	32.6491	33.8035	33.7163			0.460796	0.516232	0.47682	1.02224	sp|P59998|ARPC4_HUMAN	P59998	ARPC4	Homo sapiens OX=9606
31.9353	31.6381	26.4685	31.7644	32.4339	32.114	25.6695	24.8158			0.29027	0.657444	-1.69329	-0.695881	sp|P60033|CD81_HUMAN	P60033	CD81	Homo sapiens OX=9606
35.2033	35.2604	35.2738	35.073	35.2848	35.1526	35.1033	34.9009			0.45064	0.524731	-0.092226	-1.00365	sp|P60174|TPIS_HUMAN	P60174	TPI1	Homo sapiens OX=9606
28.0401	28.8534	27.8993	29.6386	28.7586	28.3712	29.3048	29.1666			0.264419	0.675007	0.292431	0.643036	sp|P60228|EIF3E_HUMAN	P60228	EIF3E	Homo sapiens OX=9606
33.1752	33.3685	33.2767	33.4271	33.3161	33.3726	33.54	33.3968			0.616203	0.416257	0.0945053	1.29787	sp|P60660|MYL6_HUMAN	P60660	MYL6	Homo sapiens OX=9606
34.9813	34.9128	34.8605	34.7878	35.0354	34.936	35.1138	34.9176			0.959357	0.22851	0.11509	1.87568	sp|P60842|IF4A1_HUMAN	P60842	EIF4A1	Homo sapiens OX=9606
31.7415	31.529	31.5318	32.0528	31.8233	31.7167	31.908	31.7062			0.22712	0.710861	0.074759	0.564676	sp|P60866|RS20_HUMAN	P60866	RPS20	Homo sapiens OX=9606
31.0855	30.9582	31.2026	30.5504	30.6841	30.6321	30.4947	30.7159			1.10301	0.180448	-0.317469	-2.11447	sp|P60891|PRPS1_HUMAN	P60891	PRPS1	Homo sapiens OX=9606
32.7221	32.7257	32.9464	32.8173	32.5619	32.7302	32.8468	32.6462			0.632016	0.410059	-0.106613	-1.32518	sp|P60900|PSA6_HUMAN	P60900	PSMA6	Homo sapiens OX=9606
31.8947	32.6348	31.9472	32.8968	32.677	32.6113	33.1875	32.8483			0.874168	0.272141	0.487609	1.73403	sp|P60903|S10AA_HUMAN	P60903	S100A10	Homo sapiens OX=9606
31.6218	32.1455	32.5118	32.0061	31.3661	32.0355	32.3475	32.3186			0.0660597	0.87786	-0.054369	-0.185571	sp|P60953|CDC42_HUMAN	P60953	CDC42	Homo sapiens OX=9606
29.4398	30.0471	29.1566	29.3398	29.8594	29.8344	29.5712	29.7589			0.604512	0.422612	0.260131	1.27761	sp|P60981|DEST_HUMAN	P60981	DSTN	Homo sapiens OX=9606
30.578	30.4908	31.0801	30.7134	30.7342	29.9332	30.5983	30.6926			0.443424	0.529379	-0.225985	-0.990392	sp|P61006|RAB8A_HUMAN	P61006	RAB8A	Homo sapiens OX=9606
29.8716	29.9039	30.0619	24.6268	24.1962	29.7098	29.5028	29.6754			0.0644837	0.881312	-0.345012	-0.181411	sp|P61009|SPCS3_HUMAN	P61009	SPCS3	Homo sapiens OX=9606
29.2103	29.5366	29.5789	29.4567	25.7163	29.6301	29.523	29.3672			0.411134	0.553194	-0.886479	-0.930475	sp|P61011|SRP54_HUMAN	P61011	SRP54	Homo sapiens OX=9606
32.7543	32.7553	32.7311	32.6216	32.558	32.6936	32.6727	32.8497			0.121682	0.807473	-0.0221272	-0.32579	sp|P61019|RAB2A_HUMAN	P61019	RAB2A	Homo sapiens OX=9606
30.8158	30.9275	31.0893	31.0237	30.8462	30.9923	30.9163	31.0362			0.0809998	0.85583	-0.0163522	-0.224456	sp|P61020|RAB5B_HUMAN	P61020	RAB5B	Homo sapiens OX=9606
31.7136	31.6616	31.8841	31.7312	31.8964	31.8767	31.8714	32.0687			1.44435	0.104913	0.180695	2.69223	sp|P61026|RAB10_HUMAN	P61026	RAB10	Homo sapiens OX=9606
31.2122	31.3176	30.7941	25.0144	30.8311	30.8015	30.3643	29.5641			0.205428	0.731016	0.805655	0.517812	sp|P61077|UB2D3_HUMAN	P61077	UBE2D3	Homo sapiens OX=9606
30.8413	31.1946	30.8073	31.3434	30.9305	30.9309	25.076	31.5264			0.415063	0.549574	-1.43069	-0.937817	sp|P61086|UBE2K_HUMAN	P61086	UBE2K	Homo sapiens OX=9606
30.4138	30.7035	30.2287	31.3566	30.5456	30.0369	30.9398	30.4933			0.223338	0.711972	-0.17175	-0.556578	sp|P61088|UBE2N_HUMAN	P61088	UBE2N	Homo sapiens OX=9606
32.4188	32.5577	32.2631	32.874	32.6352	32.551	32.6551	32.8041			0.420649	0.546324	0.132956	0.948232	sp|P61106|RAB14_HUMAN	P61106	RAB14	Homo sapiens OX=9606
35.3809	35.4158	35.4529	35.2702	35.3731	35.366	35.2525	35.3376			0.442574	0.529793	-0.0476351	-0.988825	sp|P61158|ARP3_HUMAN	P61158	ACTR3	Homo sapiens OX=9606
34.2019	34.1253	34.1935	34.1283	34.1856	34.0548	33.8067	33.9751			0.982824	0.21967	-0.156697	-1.91466	sp|P61160|ARP2_HUMAN	P61160	ACTR2	Homo sapiens OX=9606
31.8173	31.4961	31.6453	31.1885	31.5297	31.3974	31.0785	31.3303			0.582912	0.436419	-0.202806	-1.24	sp|P61163|ACTZ_HUMAN	P61163	ACTR1A	Homo sapiens OX=9606
30.3608	30.6078	30.413	30.3119	30.4429	30.5233	30.6951	30.7311			0.942906	0.237398	0.174752	1.84836	sp|P61201|CSN2_HUMAN	P61201	COPS2	Homo sapiens OX=9606
31.384	31.6245	31.4156	31.5294	31.3406	31.384	31.0491	30.9736			1.38169	0.118177	-0.301545	-2.58436	sp|P61221|ABCE1_HUMAN	P61221	ABCE1	Homo sapiens OX=9606
31.4327	31.4048	31.6634	31.3296	31.2478	31.431	31.4208	31.329			0.559359	0.451748	-0.100507	-1.19872	sp|P61247|RS3A_HUMAN	P61247	RPS3A	Homo sapiens OX=9606
30.9725	30.9069	31.6929	30.9107	30.6418	31.2214	31.4291	31.4417			0.0848228	0.85003	0.0627518	0.234252	sp|P61254|RL26_HUMAN	P61254	RPL26	Homo sapiens OX=9606
29.9735	30.7356	29.887	31.2525	30.5642	30.3975	30.7029	30.6151			0.121413	0.807691	0.107773	0.325141	sp|P61289|PSME3_HUMAN	P61289	PSME3	Homo sapiens OX=9606
27.5563	27.6158	28.2484	28.6579	27.4278	27.846	28.563	28.6449			0.0933633	0.839449	0.100847	0.255921	sp|P61313|RL15_HUMAN	P61313	RPL15	Homo sapiens OX=9606
30.9428	30.807	29.643	30.477	30.2382	30.3288	30.9398	31.003			0.175978	0.759094	0.159993	0.452453	sp|P61326|MGN_HUMAN	P61326	MAGOH	Homo sapiens OX=9606
32.003	32.125	32.3494	32.3999	31.9974	32.221	32.4407	32.1481			0.0466302	0.910982	-0.0175414	-0.13346	sp|P61353|RL27_HUMAN	P61353	RPL27	Homo sapiens OX=9606
31.7302	31.582	32.1584	31.5733	31.8002	31.7553	31.648	31.9955			0.0908274	0.840816	0.038754	0.249517	sp|P61513|RL37A_HUMAN	P61513	RPL37A	Homo sapiens OX=9606
33.6219	33.7239	33.9599	33.5239	33.671	33.9047	33.9774	33.6758			0.351315	0.604615	0.0998154	0.816652	sp|P61586|RHOA_HUMAN	P61586	RHOA	Homo sapiens OX=9606
34.7703	34.8777	34.8735	35.0366	34.7777	34.9289	35.2459	35.227			0.571434	0.444015	0.155365	1.21992	sp|P61604|CH10_HUMAN	P61604	HSPE1	Homo sapiens OX=9606
28.9714	28.7004	28.6044	28.3822	28.4787	27.6923	28.4175	28.7004			0.65668	0.393481	-0.342378	-1.36758	sp|P61619|S61A1_HUMAN	P61619	SEC61A1	Homo sapiens OX=9606
25.0696	25.0414	26.0206	24.4223	25.4195	24.2783	25.7412	24.4367			0.130533	0.799507	-0.169573	-0.347051	sp|P61764|STXB1_HUMAN	P61764	STXBP1	Homo sapiens OX=9606
30.3552	31.424	30.4361	30.9851	30.7745	30.3667	31.1676	30.7539			0.0399183	0.922017	-0.0344253	-0.115019	sp|P61769|B2MG_HUMAN	P61769	B2M	Homo sapiens OX=9606
30.6374	30.6537	30.6621	29.7679	30.8533	30.8121	26.9574	30.3673			0.297049	0.649784	-0.682751	-0.709558	sp|P61916|NPC2_HUMAN	P61916	NPC2	Homo sapiens OX=9606
31.0844	31.6486	31.1303	31.4453	31.5202	31.454	30.9508	31.2884			0.0448956	0.91343	-0.0237689	-0.128717	sp|P61970|NTF2_HUMAN	P61970	NUTF2	Homo sapiens OX=9606
35.1539	34.5829	35.0602	34.8203	34.9437	34.9586	34.3587	34.4442			0.511484	0.482991	-0.228011	-1.11382	sp|P61978|HNRPK_HUMAN	P61978	HNRNPK	Homo sapiens OX=9606
30.3393	30.9594	29.8758	31.4407	31.2806	30.7143	30.7622	30.6339			0.206007	0.731011	0.193925	0.519075	sp|P61981|1433G_HUMAN	P61981	YWHAG	Homo sapiens OX=9606
28.7901	28.438	28.8527	28.4815	28.8675	28.6654	25.2979	29.0637			0.312024	0.639788	-0.66691	-0.739525	sp|P62070|RRAS2_HUMAN	P62070	RRAS2	Homo sapiens OX=9606
33.3359	33.3166	33.0862	33.2665	33.2468	33.0879	33.1714	33.158			0.617542	0.415683	-0.0852671	-1.30019	sp|P62081|RS7_HUMAN	P62081	RPS7	Homo sapiens OX=9606
25.4737	30.6998	30.7136	30.1456	30.9803	30.7553	30.6544	30.552			0.538374	0.462244	1.47733	1.16168	sp|P62140|PP1B_HUMAN	P62140	PPP1CB	Homo sapiens OX=9606
31.406	31.4268	31.3533	31.4131	31.25	31.335	31.3514	31.1423			1.37539	0.119915	-0.130092	-2.57358	sp|P62191|PRS4_HUMAN	P62191	PSMC1	Homo sapiens OX=9606
31.5407	31.8511	31.5838	32.1478	31.7427	31.7631	31.8246	31.8689			0.0462677	0.911572	0.0189714	0.13247	sp|P62195|PRS8_HUMAN	P62195	PSMC5	Homo sapiens OX=9606
34.546	34.6735	34.7065	34.5552	34.4426	34.3601	34.5511	34.4685			1.56542	0.0846031	-0.164726	-2.90377	sp|P62241|RS8_HUMAN	P62241	RPS8	Homo sapiens OX=9606
34.344	35.0173	35.2375	34.9762	34.1174	34.7875	35.1294	35.2701			0.0757558	0.863542	-0.0676718	-0.210918	sp|P62244|RS15A_HUMAN	P62244	RPS15A	Homo sapiens OX=9606
34.0742	34.3975	34.3286	34.7456	34.2005	34.3502	34.9679	35.0208			0.441704	0.530401	0.248365	0.987222	sp|P62249|RS16_HUMAN	P62249	RPS16	Homo sapiens OX=9606
30.2635	30.7896	30.1414	31.2402	30.9322	30.5281	31.2373	30.7662			0.382203	0.581155	0.257291	0.875921	sp|P62258|1433E_HUMAN	P62258	YWHAE	Homo sapiens OX=9606
31.8444	32.1893	32.0737	32.4373	32.0436	32.0914	32.6347	32.4518			0.393527	0.56996	0.169232	0.897378	sp|P62263|RS14_HUMAN	P62263	RPS14	Homo sapiens OX=9606
34.7734	34.5294	34.8439	34.6823	34.3209	34.5717	34.7428	34.8417			0.27401	0.668947	-0.0879507	-0.662774	sp|P62266|RS23_HUMAN	P62266	RPS23	Homo sapiens OX=9606
32.7847	33.2223	32.8012	33.6122	32.9774	32.9956	33.5701	33.4933			0.24831	0.690212	0.154023	0.609516	sp|P62269|RS18_HUMAN	P62269	RPS18	Homo sapiens OX=9606
26.4962	26.9273	27.061	25.0051	26.9409	27.01	28.5337	26.5936			0.678161	0.380736	0.897126	1.40432	sp|P62273|RS29_HUMAN	P62273	RPS29	Homo sapiens OX=9606
33.544	34.1317	33.4021	34.5378	34.1612	33.9271	34.6129	34.4494			0.594498	0.428145	0.383794	1.2602	sp|P62277|RS13_HUMAN	P62277	RPS13	Homo sapiens OX=9606
32.2646	32.689	32.8431	32.5819	32.4933	32.6964	33.1796	32.8862			0.53241	0.467789	0.219229	1.1511	sp|P62280|RS11_HUMAN	P62280	RPS11	Homo sapiens OX=9606
24.5578	28.6528	25.5392	28.0037	28.6864	27.8948	29.5086	28.6923			1.00238	0.213533	2.00716	1.94713	sp|P62306|RUXF_HUMAN	P62306	SNRPF	Homo sapiens OX=9606
32.9901	32.7882	32.6032	32.6309	32.6228	32.5224	32.5278	32.6287			0.974077	0.22257	-0.177686	-1.90013	sp|P62314|SMD1_HUMAN	P62314	SNRPD1	Homo sapiens OX=9606
29.8045	29.9725	24.6178	30.1177	29.5856	24.0709	29.9582	30.127			0.0335513	0.930584	-0.192663	-0.097304	sp|P62316|SMD2_HUMAN	P62316	SNRPD2	Homo sapiens OX=9606
31.598	31.8788	31.171	31.9341	32.0919	31.4428	31.8576	31.5252			0.137832	0.792568	0.0839357	0.364394	sp|P62318|SMD3_HUMAN	P62318	SNRPD3	Homo sapiens OX=9606
31.5417	31.2939	31.39	31.4678	31.245	31.183	31.1863	31.2889			1.81477	0.0543529	-0.197522	-3.35527	sp|P62330|ARF6_HUMAN	P62330	ARF6	Homo sapiens OX=9606
31.492	31.613	31.3053	31.8762	31.6626	31.533	31.4263	31.4634			0.146846	0.786053	-0.0502992	-0.385582	sp|P62333|PRS10_HUMAN	P62333	PSMC6	Homo sapiens OX=9606
33.7132	33.9077	33.2219	33.9383	34.0932	33.8252	34.1637	33.5909			0.479155	0.504183	0.222959	1.05563	sp|P62424|RL7A_HUMAN	P62424	RPL7A	Homo sapiens OX=9606
31.9259	31.9478	32.183	31.7816	31.67	31.7012	31.5931	31.6044	+	WT_WCL_UI_WCL	1.96794	0.039959	-0.317409	-3.64534	sp|P62495|ERF1_HUMAN	P62495	ETF1	Homo sapiens OX=9606
27.9403	27.8294	27.8536	27.483	27.4745	27.2928	26.7858	26.9865	+	WT_WCL_UI_WCL	1.8859	0.0457506	-0.641648	-3.48865	sp|P62633|CNBP_HUMAN	P62633	CNBP	Homo sapiens OX=9606
33.2639	33.5103	33.681	33.9806	33.2789	33.6636	33.805	33.7924			0.0467659	0.910814	0.0260143	0.133831	sp|P62701|RS4X_HUMAN	P62701	RPS4X	Homo sapiens OX=9606
32.1767	32.3188	32.4211	32.7153	32.1787	32.1971	32.5748	31.7987			0.520655	0.475253	-0.220664	-1.13019	sp|P62714|PP2AB_HUMAN	P62714	PPP2CB	Homo sapiens OX=9606
25.6273	26.3254	24.4381	26.987	25.7108	26.3602	27.3786	26.6004			0.468575	0.510335	0.668036	1.03642	sp|P62750|RL23A_HUMAN	P62750	RPL23A	Homo sapiens OX=9606
31.7541	33.6551	32.9352	32.7067	32.6588	32.4256	33.7298	33.1531			0.183867	0.751489	0.229079	0.47017	sp|P62753|RS6_HUMAN	P62753	RPS6	Homo sapiens OX=9606
35.4041	35.9186	35.6544	36.7938	35.7222	35.5616	36.31	35.9421			0.0606732	0.885447	-0.0587854	-0.171306	sp|P62805|H4_HUMAN	P62805	H4C16	Homo sapiens OX=9606
26.6532	26.6505	32.4778	32.4398	25.4873	32.6876	32.7605	32.8183			0.224668	0.712542	1.3831	0.559429	sp|P62820|RAB1A_HUMAN	P62820	RAB1A	Homo sapiens OX=9606
34.9086	34.3539	34.0221	33.9483	33.8864	33.8857	33.9045	34.0062			0.887836	0.263275	-0.387542	-1.75679	sp|P62826|RAN_HUMAN	P62826	RAN	Homo sapiens OX=9606
34.868	35.1882	35.3512	35.0207	34.7113	35.017	35.5475	35.0688			0.0356756	0.92903	-0.0208464	-0.103239	sp|P62829|RL23_HUMAN	P62829	RPL23	Homo sapiens OX=9606
33.4462	33.7545	33.6487	33.6514	33.5035	33.6351	33.8897	33.7435			0.267612	0.67275	0.0677462	0.649624	sp|P62834|RAP1A_HUMAN	P62834	RAP1A	Homo sapiens OX=9606
32.6791	32.6051	32.8922	32.6645	32.5807	32.8893	32.5693	32.8893			0.0710448	0.872044	0.0219154	0.198655	sp|P62841|RS15_HUMAN	P62841	RPS15	Homo sapiens OX=9606
33.5961	33.7584	33.8995	34.039	33.665	33.8441	33.9696	33.8172			0.00221146	0.993852	0.000754356	0.00663542	sp|P62847|RS24_HUMAN	P62847	RPS24	Homo sapiens OX=9606
25.9912	28.0528	27.8696	28.6691	28.091	28.1076	28.7093	24.9297			0.0641304	0.8811	-0.18626	-0.180477	sp|P62851|RS25_HUMAN	P62851	RPS25	Homo sapiens OX=9606
29.3259	29.5068	29.1049	29.9952	29.4633	29.2468	29.9176	29.6314			0.129705	0.800686	0.0815921	0.345074	sp|P62854|RS26_HUMAN	P62854	RPS26	Homo sapiens OX=9606
31.0408	31.0338	31.2951	30.9345	31.1876	31.1002	31.3583	31.2763			0.809982	0.309965	0.15455	1.62688	sp|P62873|GBB1_HUMAN	P62873	GNB1	Homo sapiens OX=9606
31.1806	31.2395	31.0966	30.978	31.4891	31.0988	30.8782	30.4877			0.255007	0.684427	-0.135218	-0.62351	sp|P62879|GBB2_HUMAN	P62879	GNB2	Homo sapiens OX=9606
33.1995	33.414	33.0277	33.149	33.0844	33.3054	33.1755	33.121			0.101615	0.829289	-0.0260124	-0.276584	sp|P62888|RL30_HUMAN	P62888	RPL30	Homo sapiens OX=9606
33.7765	33.8092	34.0253	34.1327	24.9115	33.9992	34.6304	34.3588			0.358762	0.598003	-1.96093	-0.831045	sp|P62899|RL31_HUMAN	P62899	RPL31	Homo sapiens OX=9606
32.1905	32.6934	31.9695	33.5022	32.9519	32.7383	32.9942	32.5907			0.26844	0.671854	0.229844	0.65133	sp|P62906|RL10A_HUMAN	P62906	RPL10A	Homo sapiens OX=9606
32.3631	32.8375	32.6832	32.551	32.472	32.7191	32.7052	32.5172			0.0152263	0.965818	-0.0053587	-0.0450261	sp|P62910|RL32_HUMAN	P62910	RPL32	Homo sapiens OX=9606
29.8552	30.1669	30.5826	30.2003	30.0059	30.1368	30.4882	30.5268			0.173738	0.760945	0.0881534	0.447394	sp|P62913|RL11_HUMAN	P62913	RPL11	Homo sapiens OX=9606
31.1751	30.8863	31.0072	31.0377	31.0293	31.0542	31.3632	31.0553			0.44724	0.526613	0.0989022	0.99741	sp|P62917|RL8_HUMAN	P62917	RPL8	Homo sapiens OX=9606
36.5504	36.6045	36.7822	36.6434	36.7296	36.8074	36.6569	36.537			0.195283	0.738059	0.0375881	0.495533	sp|P62937|PPIA_HUMAN	P62937	PPIA	Homo sapiens OX=9606
31.1818	31.5706	31.3295	31.1228	31.6544	31.7305	31.4494	31.104			0.485104	0.499377	0.18338	1.0664	sp|P62942|FKB1A_HUMAN	P62942	FKBP1A	Homo sapiens OX=9606
36.0701	36.3841	36.3034	36.134	36.0386	36.192	36.2686	36.156			0.281472	0.663811	-0.0591269	-0.67802	sp|P62979|RS27A_HUMAN	P62979	RPS27A	Homo sapiens OX=9606
30.2029	30.493	30.3982	31.3812	30.8491	30.863	31.1172	31.0691			0.627001	0.411199	0.355746	1.31653	sp|P62993|GRB2_HUMAN	P62993	GRB2	Homo sapiens OX=9606
32.8238	32.2778	32.109	32.9568	31.7136	32.2406	32.5915	32.8296			0.254553	0.684883	-0.198018	-0.622564	sp|P62995|TRA2B_HUMAN	P62995	TRA2B	Homo sapiens OX=9606
30.7314	32.4808	31.1952	32.4168	26.3572	32.9644	32.295	24.3246			0.583143	0.436468	-2.72073	-1.2404	sp|P63000|RAC1_HUMAN	P63000	RAC1	Homo sapiens OX=9606
32.4072	32.4534	32.3591	32.2174	32.1716	32.0387	31.9697	32.1425	+	WT_WCL_UI_WCL	2.16108	0.0275759	-0.278653	-4.02733	sp|P63010|AP2B1_HUMAN	P63010	AP2B1	Homo sapiens OX=9606
33.2637	33.9665	33.1964	34.7282	34.0926	33.449	34.2749	33.9255			0.139001	0.793617	0.146764	0.367156	sp|P63104|1433Z_HUMAN	P63104	YWHAZ	Homo sapiens OX=9606
30.9465	30.7464	30.9137	30.8712	30.8461	30.6621	30.8064	31.0727			0.0856826	0.848051	-0.0226212	-0.236447	sp|P63151|2ABA_HUMAN	P63151	PPP2R2A	Homo sapiens OX=9606
28.8708	30.4249	29.0905	31.294	30.6201	30.3513	31.2627	30.3893			0.563656	0.450036	0.735807	1.20627	sp|P63173|RL38_HUMAN	P63173	RPL38	Homo sapiens OX=9606
30.4185	30.5798	29.7339	30.7816	30.5737	30.2402	30.1299	29.8361			0.277745	0.665768	-0.183457	-0.670417	sp|P63208|SKP1_HUMAN	P63208	SKP1	Homo sapiens OX=9606
33.021	33.3533	32.9659	32.9991	33.2683	33.2875	33.0953	32.8954			0.154595	0.779631	0.0518026	0.403604	sp|P63220|RS21_HUMAN	P63220	RPS21	Homo sapiens OX=9606
34.9363	34.9845	35.2223	35.1639	34.8785	35.1385	35.5564	35.7504			0.568425	0.446481	0.254191	1.21464	sp|P63241|IF5A1_HUMAN	P63241	EIF5A	Homo sapiens OX=9606
34.5906	34.6117	34.503	34.1503	34.4314	34.4562	34.1731	34.152			0.556844	0.451387	-0.160742	-1.19429	sp|P63244|RACK1_HUMAN	P63244	RACK1	Homo sapiens OX=9606
38.1013	38.0172	38.1711	38.0853	37.7991	38.0055	38.0741	38.0584			0.760847	0.336622	-0.109451	-1.5444	sp|P63261|ACTG_HUMAN	P63261	ACTG1	Homo sapiens OX=9606
32.448	32.0081	32.1903	31.823	32.121	31.8198	32.0347	31.8359			0.491197	0.495291	-0.164468	-1.0774	sp|P67809|YBOX1_HUMAN	P67809	YBX1	Homo sapiens OX=9606
30.0645	30.3562	30.6957	30.9542	30.0979	30.2923	30.6894	30.6696			0.123744	0.806426	-0.0803132	-0.330766	sp|P67812|SC11A_HUMAN	P67812	SEC11A	Homo sapiens OX=9606
25.9607	33.2679	26.2037	33.924	32.835	33.0865	33.5152	33.012			0.735966	0.350239	3.27311	1.50244	sp|P67936|TPM4_HUMAN	P67936	TPM4	Homo sapiens OX=9606
36.2669	36.3372	36.4375	36.1402	36.427	36.2628	36.267	36.0433			0.175656	0.759705	-0.0454168	-0.451728	sp|P68032|ACTC_HUMAN	P68032	ACTC1	Homo sapiens OX=9606
33.3961	33.672	33.2704	33.6321	33.4974	33.4623	33.34	33.1676			0.468389	0.510211	-0.125791	-1.03608	sp|P68036|UB2L3_HUMAN	P68036	UBE2L3	Homo sapiens OX=9606
36.4802	36.4242	36.5663	36.2827	36.1819	36.1897	36.3899	36.5278			0.520335	0.474999	-0.116039	-1.12962	sp|P68104|EF1A1_HUMAN	P68104	EEF1A1	Homo sapiens OX=9606
34.8201	34.7407	35.0637	34.4295	34.0746	34.7303	34.2324	34.8108			0.644332	0.401941	-0.301522	-1.34638	sp|P68366|TBA4A_HUMAN	P68366	TUBA4A	Homo sapiens OX=9606
35.5782	35.3977	35.4416	35.2633	35.2487	35.253	34.8581	34.8052			1.47844	0.0978316	-0.378954	-2.75135	sp|P68371|TBB4B_HUMAN	P68371	TUBB4B	Homo sapiens OX=9606
30.59	30.6297	30.596	30.6451	30.6605	30.6962	30.6038	30.4484			0.083504	0.851321	-0.01299	-0.230879	sp|P68400|CSK21_HUMAN	P68400	CSNK2A1	Homo sapiens OX=9606
31.8683	31.7106	31.679	31.5981	31.5684	31.8079	31.5807	31.9016			0.00221781	0.99421	0.000669479	0.00665441	sp|P68402|PA1B2_HUMAN	P68402	PAFAH1B2	Homo sapiens OX=9606
31.3382	31.3008	31.2193	31.3975	31.0567	30.8847	31.1406	31.4458			0.721325	0.359184	-0.182003	-1.47768	sp|P69849|NOMO3_HUMAN	P69849	NOMO3	Homo sapiens OX=9606
32.6399	32.7729	32.5004	32.9504	32.3452	32.2826	32.4125	32.4253	+	WT_WCL_UI_WCL	1.86247	0.0475952	-0.349494	-3.44448	sp|P69905|HBA_HUMAN	P69905	HBA2	Homo sapiens OX=9606
27.4687	27.2749	25.0056	26.9832	27.9267	27.7393	27.6203	27.6178			0.926599	0.244213	1.04289	1.82126	sp|P78324|SHPS1_HUMAN	P78324	SIRPA	Homo sapiens OX=9606
30.8315	31.0368	30.6905	31.3311	30.9942	31.2617	31.1333	31.0915			0.441332	0.530209	0.14772	0.986537	sp|P78344|IF4G2_HUMAN	P78344	EIF4G2	Homo sapiens OX=9606
25.8545	27.5619	27.4357	27.4654	26.1451	27.8953	27.6382	27.2235			0.0949318	0.837752	0.146147	0.259869	sp|P78346|RPP30_HUMAN	P78346	RPP30	Homo sapiens OX=9606
31.3065	31.0963	31.177	31.1126	31.3603	31.471	31.1826	31.3353			1.12685	0.174257	0.164196	2.15421	sp|P78347|GTF2I_HUMAN	P78347	GTF2I	Homo sapiens OX=9606
32.5332	32.7117	32.4601	32.6376	32.8398	32.5869	32.5347	32.4556			0.0662303	0.878176	0.0185871	0.186021	sp|P78371|TCPB_HUMAN	P78371	CCT2	Homo sapiens OX=9606
29.2815	29.4602	29.8198	30.3326	25.2476	29.8195	26.2965	25.4882			1.49245	0.0964866	-3.01056	-2.77574	sp|P78406|RAE1L_HUMAN	P78406	RAE1	Homo sapiens OX=9606
32.1821	32.7666	32.2836	32.9838	32.9278	32.5983	33.0668	33.0373			0.799183	0.314538	0.353545	1.60879	sp|P78417|GSTO1_HUMAN	P78417	GSTO1	Homo sapiens OX=9606
32.609	32.5595	32.5796	32.4503	32.3332	32.347	32.2106	32.3593	+	WT_WCL_UI_WCL	2.54785	0.0112583	-0.237073	-4.85668	sp|P78527|PRKDC_HUMAN	P78527	PRKDC	Homo sapiens OX=9606
29.7202	29.5789	29.6274	29.4714	29.5127	29.5228	29.427	29.3737			1.17452	0.162981	-0.140455	-2.23387	sp|P80217|IN35_HUMAN	P80217	IFI35	Homo sapiens OX=9606
30.2232	30.4967	29.0877	31.3083	30.2426	30.2429	30.4524	29.9928			0.0340787	0.930034	-0.0462899	-0.0987799	sp|P80303|NUCB2_HUMAN	P80303	NUCB2	Homo sapiens OX=9606
29.1366	29.4234	25.4284	28.7978	29.5947	29.4158	29.6344	28.8839			0.589482	0.432292	1.18565	1.25146	sp|P80723|BASP1_HUMAN	P80723	BASP1	Homo sapiens OX=9606
25.82	29.7118	24.5936	29.5345	29.1663	29.4499	24.3001	29.3608			0.136718	0.793217	0.654304	0.361758	sp|P82650|RT22_HUMAN	P82650	MRPS22	Homo sapiens OX=9606
25.2506	25.8411	29.7237	29.9184	29.8979	29.88	29.9973	29.8169			0.904322	0.255987	2.2146	1.78422	sp|P82673|RT35_HUMAN	P82673	MRPS35	Homo sapiens OX=9606
25.5248	28.3752	25.7497	28.7869	28.972	28.614	28.3166	26.0028			0.341535	0.613193	0.867208	0.797646	sp|P82909|KGD4_HUMAN	P82909	MRPS36	Homo sapiens OX=9606
24.5356	28.1281	28.1965	27.9616	25.0644	27.9335	27.8483	27.9158			0.00439381	0.989064	-0.014977	-0.0131508	sp|P82933|RT09_HUMAN	P82933	MRPS9	Homo sapiens OX=9606
24.6918	28.2292	25.0727	25.2281	28.1787	28.05	25.0691	27.7353			0.630518	0.410416	1.45282	1.3226	sp|P82970|HMGN5_HUMAN	P82970	HMGN5	Homo sapiens OX=9606
28.5454	28.4382	28.3936	28.2571	28.3154	28.3315	28.2881	28.109			0.957433	0.229788	-0.147591	-1.87249	sp|P82979|SARNP_HUMAN	P82979	SARNP	Homo sapiens OX=9606
30.5556	30.7342	30.5285	30.7859	30.9163	30.8528	31.1481	31.0024	+	WT_WCL_UI_WCL	1.96233	0.0402041	0.328828	3.63452	sp|P83111|LACTB_HUMAN	P83111	LACTB	Homo sapiens OX=9606
32.9822	33.0276	33.1132	33.1382	32.8241	32.9537	33.2329	33.2379			0.00960545	0.977606	-0.00313568	-0.0285814	sp|P83731|RL24_HUMAN	P83731	RPL24	Homo sapiens OX=9606
34.7681	34.6909	34.68	34.6152	34.6164	34.5647	34.769	34.7715			0.0461908	0.911625	-0.0081377	-0.13226	sp|P84077|ARF1_HUMAN	P84077	ARF1	Homo sapiens OX=9606
31.8942	31.7669	31.6552	25.2008	31.624	31.5004	30.8368	31.0934			0.285392	0.660329	1.13435	0.685994	sp|P84095|RHOG_HUMAN	P84095	RHOG	Homo sapiens OX=9606
28.4588	28.6517	29.3879	30.0691	29.1049	29.2476	30.567	30.6249			0.645632	0.40198	0.744236	1.34862	sp|P84098|RL19_HUMAN	P84098	RPL19	Homo sapiens OX=9606
25.9694	24.2824	25.7918	28.9196	28.7658	23.9969	30.0357	29.6207			0.502281	0.487643	1.86397	1.09733	sp|P84103|SRSF3_HUMAN	P84103	SRSF3	Homo sapiens OX=9606
28.8174	28.8212	28.6184	28.2806	28.9684	28.9058	28.9054	28.8224			1.05705	0.194022	0.266087	2.03798	sp|P98082|DAB2_HUMAN	P98082	DAB2	Homo sapiens OX=9606
30.2388	30.1667	29.9968	30.0412	29.9675	29.9816	29.9475	29.9071			1.47929	0.0979121	-0.159917	-2.75283	sp|P98171|RHG04_HUMAN	P98171	ARHGAP4	Homo sapiens OX=9606
28.2335	25.9937	27.939	27.8165	25.4286	23.8598	28.2515	26.1905			0.732368	0.353503	-1.56308	-1.49636	sp|P98175|RBM10_HUMAN	P98175	RBM10	Homo sapiens OX=9606
31.9679	32.1192	32.1974	32.2419	31.8463	32.2067	32.6171	32.7592			0.475261	0.507435	0.225765	1.04857	sp|P98179|RBM3_HUMAN	P98179	RBM3	Homo sapiens OX=9606
27.9575	28.586	28.3099	25.3	25.0995	28.0321	27.6316	27.8122			0.147049	0.786174	-0.394521	-0.386057	sp|P98194|AT2C1_HUMAN	P98194	ATP2C1	Homo sapiens OX=9606
29.7616	30.5257	30.2189	30.8563	30.3105	29.5814	31.3572	30.883			0.165873	0.767826	0.192376	0.429525	sp|P99999|CYC_HUMAN	P99999	CYCS	Homo sapiens OX=9606
30.4112	29.9909	25.4871	29.6343	29.9839	29.2808	24.7867	24.8288			0.405061	0.558319	-1.66083	-0.919095	sp|Q00169|PIPNA_HUMAN	Q00169	PITPNA	Homo sapiens OX=9606
33.8952	33.9521	33.9649	33.733	33.859	33.7487	33.9404	34.1214			0.122347	0.808156	0.0310726	0.327396	sp|Q00325|MPCP_HUMAN	Q00325	SLC25A3	Homo sapiens OX=9606
31.4828	31.4551	31.4938	31.4298	31.66	31.6899	31.7135	31.6944	+	WT_WCL_UI_WCL	4.76252	0.000746667	0.22405	12.3393	sp|Q00341|VIGLN_HUMAN	Q00341	HDLBP	Homo sapiens OX=9606
29.8505	30.0245	30.1397	30.0996	29.5614	29.9859	30.0471	29.8626			0.622659	0.414162	-0.164299	-1.30904	sp|Q00534|CDK6_HUMAN	Q00534	CDK6	Homo sapiens OX=9606
29.6042	29.8241	29.6964	29.4772	29.7662	29.7767	29.622	29.7302			0.395484	0.568481	0.0732975	0.901073	sp|Q00535|CDK5_HUMAN	Q00535	CDK5	Homo sapiens OX=9606
34.5035	34.4321	34.3797	34.3261	34.486	34.4208	34.3642	34.4259			0.113437	0.816869	0.013854	0.305745	sp|Q00610|CLH1_HUMAN	Q00610	CLTC	Homo sapiens OX=9606
28.8577	29.0442	26.5887	25.1716	29.8401	29.7016	30.3361	28.8226			1.21036	0.156159	2.25955	2.29397	sp|Q00653|NFKB2_HUMAN	Q00653	NFKB2	Homo sapiens OX=9606
32.4084	31.9089	32.1819	32.1663	32.1524	32.1673	31.7526	31.5063			0.689646	0.375349	-0.271697	-1.42389	sp|Q00688|FKBP3_HUMAN	Q00688	FKBP3	Homo sapiens OX=9606
29.3961	29.3485	29.5248	29.59	29.3715	29.9905	30.0824	29.8211			1.09378	0.181076	0.351532	2.09909	sp|Q00722|PLCB2_HUMAN	Q00722	PLCB2	Homo sapiens OX=9606
29.0708	28.7287	28.9392	28.741	25.1282	25.1052	29.0267	29.2088			0.742143	0.348696	-1.75274	-1.51287	sp|Q00765|REEP5_HUMAN	Q00765	REEP5	Homo sapiens OX=9606
30.5021	30.5276	30.879	30.4492	30.7061	30.5716	30.6994	30.5169			0.116456	0.813077	0.0340123	0.313112	sp|Q00796|DHSO_HUMAN	Q00796	SORD	Homo sapiens OX=9606
34.6866	34.8355	34.8584	34.8265	34.843	34.8885	34.658	34.6033			0.278902	0.665277	-0.0535574	-0.672779	sp|Q00839|HNRPU_HUMAN	Q00839	HNRNPU	Homo sapiens OX=9606
32.0006	31.9633	32.2517	32.0957	31.7414	32.0611	32.0648	32.1939			0.215533	0.72044	-0.0625405	-0.539771	sp|Q01081|U2AF1_HUMAN	Q01081	U2AF1	Homo sapiens OX=9606
30.3039	29.9768	30.0967	29.9276	29.6008	29.6994	29.7001	29.6171	+	WT_WCL_UI_WCL	2.52416	0.0116053	-0.421912	-4.80312	sp|Q01082|SPTB2_HUMAN	Q01082	SPTBN1	Homo sapiens OX=9606
31.1927	31.3749	31.383	31.0537	30.9347	31.187	30.8265	31.0291			1.2344	0.15182	-0.256744	-2.33438	sp|Q01085|TIAR_HUMAN	Q01085	TIAL1	Homo sapiens OX=9606
33.5445	32.8686	33.2157	33.1341	33.3099	32.8631	32.7735	32.7542			0.670893	0.385604	-0.265588	-1.3919	sp|Q01105|SET_HUMAN	Q01105	SET	Homo sapiens OX=9606
26.5656	27.3919	27.3942	25.7806	27.5147	27.3442	27.3001	27.3723			0.75768	0.338063	0.599742	1.53907	sp|Q01432|AMPD3_HUMAN	Q01432	AMPD3	Homo sapiens OX=9606
29.2198	29.1475	29.2754	29.1188	29.163	29.0952	29.3081	28.8896			0.349556	0.606368	-0.0763865	-0.813243	sp|Q01433|AMPD2_HUMAN	Q01433	AMPD2	Homo sapiens OX=9606
36.109	36.3124	35.9954	36.1613	35.9529	36.036	35.4989	35.8964			1.1496	0.168289	-0.29848	-2.1922	sp|Q01469|FABP5_HUMAN	Q01469	FABP5	Homo sapiens OX=9606
37.4833	37.3287	37.7676	37.381	37.1633	37.284	37.4559	37.6277			0.323392	0.626624	-0.10739	-0.762057	sp|Q01518|CAP1_HUMAN	Q01518	CAP1	Homo sapiens OX=9606
30.6737	30.0827	30.0585	30.113	31.4249	31.2492	31.13	31.1446	+	WT_WCL_UI_WCL	3.08477	0.00411024	1.00523	6.18401	sp|Q01581|HMCS1_HUMAN	Q01581	HMGCS1	Homo sapiens OX=9606
29.7244	29.6294	29.4369	29.5322	29.2544	29.5071	29.44	29.0868			1.2035	0.157614	-0.258647	-2.28245	sp|Q01780|EXOSX_HUMAN	Q01780	EXOSC10	Homo sapiens OX=9606
32.2999	32.2701	32.6392	32.2603	32.0246	32.107	32.4096	32.154			0.776922	0.32652	-0.193572	-1.57144	sp|Q01813|PFKAP_HUMAN	Q01813	PFKP	Homo sapiens OX=9606
32.6737	32.3508	32.2625	31.7412	32.5806	32.1301	32.0772	31.5709			0.239763	0.698689	-0.167355	-0.591537	sp|Q01844|EWS_HUMAN	Q01844	EWSR1	Homo sapiens OX=9606
27.4369	27.3133	27.4481	27.7453	27.4262	27.7292	27.9223	25.3281			0.25984	0.67834	-0.38446	-0.633555	sp|Q01970|PLCB3_HUMAN	Q01970	PLCB3	Homo sapiens OX=9606
31.4105	31.4076	31.3577	31.3468	31.3854	31.4064	31.3165	31.3578			0.222263	0.712902	-0.0141506	-0.55427	sp|Q02218|ODO1_HUMAN	Q02218	OGDH	Homo sapiens OX=9606
27.6477	27.968	25.9356	26.518	28.1735	28.0411	28.1454	25.5057			0.222606	0.712719	0.449072	0.555008	sp|Q02252|MMSA_HUMAN	Q02252	ALDH6A1	Homo sapiens OX=9606
33.339	33.5343	33.6601	33.6348	33.2549	33.5611	33.9363	33.8011			0.233731	0.705401	0.0962839	0.578762	sp|Q02543|RL18A_HUMAN	Q02543	RPL18A	Homo sapiens OX=9606
31.1937	30.9333	30.8421	30.3437	30.8688	30.8265	31.1581	31.0012			0.293477	0.654	0.135496	0.70236	sp|Q02750|MP2K1_HUMAN	Q02750	MAP2K1	Homo sapiens OX=9606
31.9214	32.0253	31.8961	31.8258	31.874	31.5841	31.7657	31.9125			0.780429	0.324909	-0.133076	-1.57733	sp|Q02790|FKBP4_HUMAN	Q02790	FKBP4	Homo sapiens OX=9606
31.0489	30.8439	30.6949	30.9881	30.9899	31.0329	31.0978	31.1694			1.04855	0.196852	0.178557	2.02384	sp|Q02809|PLOD1_HUMAN	Q02809	PLOD1	Homo sapiens OX=9606
29.046	29.0269	25.163	29.8451	28.8649	29.1372	29.7529	25.5038			0.0105223	0.975849	0.0444703	0.0312776	sp|Q02818|NUCB1_HUMAN	Q02818	NUCB1	Homo sapiens OX=9606
32.4498	32.568	32.7921	32.7367	32.4556	32.6809	32.99	32.8216			0.30697	0.643989	0.100392	0.729449	sp|Q02878|RL6_HUMAN	Q02878	RPL6	Homo sapiens OX=9606
29.8819	29.796	29.6761	29.7421	29.6898	30.2597	29.3874	29.4926			0.125218	0.80459	-0.0666289	-0.334316	sp|Q02880|TOP2B_HUMAN	Q02880	TOP2B	Homo sapiens OX=9606
31.8406	31.8545	31.9223	32.0937	31.7473	31.7534	31.9791	32.0821			0.138471	0.793719	-0.0372577	-0.365904	sp|Q02978|M2OM_HUMAN	Q02978	SLC25A11	Homo sapiens OX=9606
29.7522	29.8828	30.0451	29.8775	29.6697	29.9626	29.9494	29.995			0.0167564	0.962093	0.00476885	0.0494682	sp|Q03154|ACY1_HUMAN	Q03154	ACY1	Homo sapiens OX=9606
30.2214	30.1346	30.3692	29.7667	30.3167	29.933	29.7347	29.7243			0.469165	0.5098	-0.195791	-1.0375	sp|Q03252|LMNB2_HUMAN	Q03252	LMNB2	Homo sapiens OX=9606
31.5735	31.8038	31.6837	31.4968	31.9047	31.8777	31.2525	31.3376			0.0909211	0.841005	-0.0463343	-0.249754	sp|Q03405|UPAR_HUMAN	Q03405	PLAUR	Homo sapiens OX=9606
25.2276	25.8829	29.0536	25.3133	29.0718	29.5078	29.6354	25.0093			0.649162	0.398782	1.93671	1.35468	sp|Q03426|KIME_HUMAN	Q03426	MVK	Homo sapiens OX=9606
30.72	30.5699	30.4395	30.5555	30.3994	30.289	30.2833	30.3546	+	WT_WCL_UI_WCL	2.02235	0.0349149	-0.239674	-3.75102	sp|Q03518|TAP1_HUMAN	Q03518	TAP1	Homo sapiens OX=9606
31.2717	31.375	31.3513	31.4301	30.7684	30.8128	31.2775	31.1444			1.48485	0.0978085	-0.356236	-2.7625	sp|Q03519|TAP2_HUMAN	Q03519	TAP2	Homo sapiens OX=9606
29.1735	26.2207	29.6889	29.537	28.951	29.1122	25.5749	29.5463			0.107919	0.823881	-0.358908	-0.292199	sp|Q04206|TF65_HUMAN	Q04206	RELA	Homo sapiens OX=9606
28.1672	28.4333	27.4236	28.9986	28.0008	28.2649	28.5733	28.7638			0.150542	0.782679	0.145004	0.3942	sp|Q04323|UBXN1_HUMAN	Q04323	UBXN1	Homo sapiens OX=9606
30.8667	30.5744	31.0475	30.653	30.772	30.6812	30.7518	30.7628			0.152388	0.781293	-0.0434217	-0.398489	sp|Q04446|GLGB_HUMAN	Q04446	GBE1	Homo sapiens OX=9606
32.0371	31.9955	32.0847	32.0779	31.991	32.064	31.9245	31.9796			0.835956	0.294468	-0.0590425	-1.6703	sp|Q04637|IF4G1_HUMAN	Q04637	EIF4G1	Homo sapiens OX=9606
32.5427	32.9648	32.8541	33.0251	32.8269	33.2102	33.2273	33.0764			0.843968	0.288603	0.238529	1.68368	sp|Q04760|LGUL_HUMAN	Q04760	GLO1	Homo sapiens OX=9606
28.2045	28.1762	28.0166	28.6095	28.105	28.2579	28.4991	28.3161			0.10507	0.826762	0.0428376	0.28516	sp|Q04837|SSBP_HUMAN	Q04837	SSBP1	Homo sapiens OX=9606
27.8263	27.6987	25.8284	27.9726	27.0046	28.0815	27.4188	27.3615			0.0889576	0.84364	0.135087	0.244779	sp|Q05048|CSTF1_HUMAN	Q05048	CSTF1	Homo sapiens OX=9606
25.9196	25.8062	28.8442	28.8731	26.0061	28.7441	29.0393	28.5754			0.270605	0.670675	0.730472	0.655784	sp|Q05086|UBE3A_HUMAN	Q05086	UBE3A	Homo sapiens OX=9606
29.9633	29.9265	29.8432	29.829	30.2523	30.2897	30.0564	29.9543			1.54849	0.0872693	0.247629	2.87392	sp|Q05209|PTN12_HUMAN	Q05209	PTPN12	Homo sapiens OX=9606
30.2432	25.1664	30.1695	24.734	30.1228	30.432	29.8001	29.5415			0.772282	0.329203	2.39584	1.56364	sp|Q05519|SRS11_HUMAN	Q05519	SRSF11	Homo sapiens OX=9606
29.8275	29.7467	29.9275	29.7126	29.9294	30.2122	29.9731	30.4529			1.3925	0.116588	0.338332	2.6029	sp|Q05655|KPCD_HUMAN	Q05655	PRKCD	Homo sapiens OX=9606
29.6926	29.5317	29.793	29.3203	29.5295	29.5725	29.4677	29.3975			0.364387	0.593676	-0.0925822	-0.841871	sp|Q06124|PTN11_HUMAN	Q06124	PTPN11	Homo sapiens OX=9606
28.5128	28.2785	28.0293	24.3586	28.4888	27.9664	27.7516	27.5107			0.258656	0.679519	0.634592	0.631099	sp|Q06187|BTK_HUMAN	Q06187	BTK	Homo sapiens OX=9606
31.4941	31.4885	31.5601	31.4469	31.4766	31.4376	31.4829	31.522			0.247111	0.692172	-0.0176525	-0.607003	sp|Q06210|GFPT1_HUMAN	Q06210	GFPT1	Homo sapiens OX=9606
31.45	31.8789	31.202	32.3702	31.6327	31.5748	32.2197	31.899			0.135686	0.794107	0.106277	0.359313	sp|Q06323|PSME1_HUMAN	Q06323	PSME1	Homo sapiens OX=9606
29.1486	28.1986	28.6413	29.0144	29.0642	28.6327	29.0886	29.6702			0.563269	0.450256	0.363161	1.20559	sp|Q06481|APLP2_HUMAN	Q06481	APLP2	Homo sapiens OX=9606
27.0803	26.5823	26.5657	24.9792	26.0682	26.1215	26.3123	27.3379			0.107079	0.82468	0.158122	0.290127	sp|Q06546|GABPA_HUMAN	Q06546	GABPA	Homo sapiens OX=9606
27.7517	27.481	27.9603	27.64	27.398	27.5285	26.9909	26.9398			1.49364	0.0966595	-0.493951	-2.77782	sp|Q06587|RING1_HUMAN	Q06587	RING1	Homo sapiens OX=9606
29.7105	29.7276	25.67	29.8312	29.773	30.0518	29.7201	29.6888			0.474445	0.507033	1.0736	1.04709	sp|Q06787|FMR1_HUMAN	Q06787	FMR1	Homo sapiens OX=9606
33.6752	33.8221	34.0076	33.957	34.0324	34.2212	34.2051	34.0682			1.62509	0.0755862	0.266255	3.00972	sp|Q06830|PRDX1_HUMAN	Q06830	PRDX1	Homo sapiens OX=9606
34.601	34.7582	34.7905	34.4211	34.4732	34.7552	34.8862	34.6318			0.135648	0.793848	0.0438871	0.359224	sp|Q07020|RL18_HUMAN	Q07020	RPL18	Homo sapiens OX=9606
34.8723	34.8721	34.8123	34.7159	34.9322	34.8317	34.5623	34.6594			0.336376	0.616921	-0.0717459	-0.787571	sp|Q07021|C1QBP_HUMAN	Q07021	C1QBP	Homo sapiens OX=9606
32.2786	32.2359	32.2324	32.429	32.282	32.5916	31.7582	31.8412			0.382222	0.581456	-0.175724	-0.875956	sp|Q07666|KHDR1_HUMAN	Q07666	KHDRBS1	Homo sapiens OX=9606
30.3647	25.4373	29.8714	30.7517	30.5992	29.9401	30.49	26.1393			0.0395859	0.922378	0.185862	0.1141	sp|Q07812|BAX_HUMAN	Q07812	BAX	Homo sapiens OX=9606
30.2847	30.1035	30.2486	30.002	30.171	30.2056	30.065	30.0017			0.246333	0.692583	-0.0488553	-0.605372	sp|Q07866|KLC1_HUMAN	Q07866	KLC1	Homo sapiens OX=9606
33.8906	33.6282	34.2231	33.3941	33.6505	33.4994	33.561	33.6628			0.473724	0.507645	-0.190548	-1.04578	sp|Q07955|SRSF1_HUMAN	Q07955	SRSF1	Homo sapiens OX=9606
30.837	31.0099	31.0397	31.0327	30.8031	30.6833	30.8645	30.8311			1.60042	0.0789228	-0.184342	-2.96577	sp|Q07960|RHG01_HUMAN	Q07960	ARHGAP1	Homo sapiens OX=9606
30.536	29.9922	28.7692	29.999	29.792	30.2058	28.6383	29.9922			0.121801	0.807886	-0.167015	-0.326079	sp|Q08209|PP2BA_HUMAN	Q08209	PPP3CA	Homo sapiens OX=9606
33.0805	33.0635	33.0093	33.0022	33.1335	33.0628	32.9532	32.9324			0.135957	0.794243	-0.0184155	-0.359956	sp|Q08211|DHX9_HUMAN	Q08211	DHX9	Homo sapiens OX=9606
26.2877	26.4176	26.522	26.2279	26.3201	26.4145	26.2917	26.6389			0.20236	0.733889	0.0524807	0.5111	sp|Q08257|QOR_HUMAN	Q08257	CRYZ	Homo sapiens OX=9606
28.4442	28.4366	28.461	28.1883	28.5107	28.4284	28.2042	28.4524			0.0623146	0.883404	0.0164123	0.175667	sp|Q08378|GOGA3_HUMAN	Q08378	GOLGA3	Homo sapiens OX=9606
29.4811	29.5473	29.6189	29.635	30.1614	29.9277	30.3694	30.1162	+	WT_WCL_UI_WCL	2.97257	0.00493939	0.573076	5.88729	sp|Q08379|GOGA2_HUMAN	Q08379	GOLGA2	Homo sapiens OX=9606
29.9238	26.0602	28.3785	28.7312	25.4121	28.3491	28.6776	28.5429			0.183709	0.751263	-0.528003	-0.469817	sp|Q08426|ECHP_HUMAN	Q08426	EHHADH	Homo sapiens OX=9606
30.1436	30.2286	30.4871	30.2788	30.1765	30.1583	30.6285	30.3148			0.0979236	0.835678	0.0350294	0.267373	sp|Q08752|PPID_HUMAN	Q08752	PPID	Homo sapiens OX=9606
30.8579	30.7276	30.7118	30.786	30.5131	30.4564	30.6862	30.5765	+	WT_WCL_UI_WCL	1.93649	0.0415819	-0.212793	-3.5849	sp|Q08945|SSRP1_HUMAN	Q08945	SSRP1	Homo sapiens OX=9606
29.7345	29.7883	29.4962	29.9348	29.9363	29.7765	30.176	30.6344			0.966124	0.225663	0.392339	1.88692	sp|Q08AM6|VAC14_HUMAN	Q08AM6	VAC14	Homo sapiens OX=9606
31.7113	31.4827	31.6743	31.401	31.7265	31.6026	31.5336	31.5358			0.140164	0.791948	0.0323	0.3699	sp|Q08J23|NSUN2_HUMAN	Q08J23	NSUN2	Homo sapiens OX=9606
29.0181	29.2906	29.0372	27.7638	28.8576	28.7973	28.7494	25.0344			0.403032	0.560002	-0.917745	-0.915285	sp|Q09161|NCBP1_HUMAN	Q09161	NCBP1	Homo sapiens OX=9606
33.937	33.8873	34.07	34.0325	34.0203	34.2054	34.0338	33.9568			0.48522	0.499647	0.0723543	1.06661	sp|Q09666|AHNK_HUMAN	Q09666	AHNAK	Homo sapiens OX=9606
25.1943	29.4792	28.5901	24.3775	29.0302	29.2476	25.2322	29.3702			0.352165	0.604302	1.30978	0.818299	sp|Q0IIM8|TBC8B_HUMAN	Q0IIM8	TBC1D8B	Homo sapiens OX=9606
30.8674	30.6877	30.7389	30.558	30.7172	30.461	30.2898	30.1082			1.15843	0.166905	-0.31895	-2.20696	sp|Q0VD83|APOBR_HUMAN	Q0VD83	APOBR	Homo sapiens OX=9606
28.8596	29.1601	29.3819	28.9236	28.9665	23.5879	29.2174	29.0424			0.448535	0.525311	-1.37775	-0.999788	sp|Q0VDF9|HSP7E_HUMAN	Q0VDF9	HSPA14	Homo sapiens OX=9606
29.8586	29.6948	29.7332	29.1421	29.298	29.0494	29.8975	29.8054			0.138968	0.793294	-0.0946288	-0.367077	sp|Q10471|GALT2_HUMAN	Q10471	GALNT2	Homo sapiens OX=9606
32.027	31.8413	31.8335	31.6403	31.9043	31.6458	31.5602	31.5472			0.731463	0.353177	-0.171124	-1.49483	sp|Q10567|AP1B1_HUMAN	Q10567	AP1B1	Homo sapiens OX=9606
28.673	28.4064	28.3766	24.9312	28.4577	28.5807	27.973	28.0288			0.309104	0.643067	0.66322	0.733709	sp|Q10570|CPSF1_HUMAN	Q10570	CPSF1	Homo sapiens OX=9606
24.6297	26.5718	24.642	25.7648	24.2	30.2653	30.081	30.3324			1.09444	0.181069	3.31761	2.10019	sp|Q10588|BST1_HUMAN	Q10588	BST1	Homo sapiens OX=9606
27.2927	27.5278	27.9006	27.091	24.7864	26.6128	24.997	25.6831	+	WT_WCL_UI_WCL	2.30594	0.0201333	-1.9332	-4.32719	sp|Q10589|BST2_HUMAN	Q10589	BST2	Homo sapiens OX=9606
31.1257	31.0591	31.061	30.9429	30.9302	30.9298	30.8745	31.015			1.2109	0.156102	-0.109766	-2.29487	sp|Q10713|MPPA_HUMAN	Q10713	PMPCA	Homo sapiens OX=9606
29.1917	29.5778	28.5277	29.6563	29.6453	29.3117	29.6642	29.9276			0.669737	0.385877	0.39884	1.38993	sp|Q12768|WASC5_HUMAN	Q12768	WASHC5	Homo sapiens OX=9606
28.343	28.2292	28.2975	27.9676	28.2759	27.6684	27.3292	27.5776			1.20233	0.157457	-0.496565	-2.28049	sp|Q12769|NU160_HUMAN	Q12769	NUP160	Homo sapiens OX=9606
29.5726	29.3706	29.1951	28.9014	29.6008	29.2225	28.8776	28.7733			0.244409	0.693691	-0.141386	-0.601329	sp|Q12792|TWF1_HUMAN	Q12792	TWF1	Homo sapiens OX=9606
31.5081	31.4432	31.8392	31.6193	31.6522	31.8143	31.8207	32.1905			0.952111	0.232076	0.266976	1.86365	sp|Q12797|ASPH_HUMAN	Q12797	ASPH	Homo sapiens OX=9606
28.7769	28.5753	28.841	28.6651	28.6343	28.7306	28.7545	28.6942			0.0615548	0.883519	-0.0112	-0.17365	sp|Q12800|TFCP2_HUMAN	Q12800	TFCP2	Homo sapiens OX=9606
27.8092	28.009	27.6697	25.7765	28.2169	28.8308	29.5512	28.4701			1.2997	0.137874	1.45117	2.44466	sp|Q12846|STX4_HUMAN	Q12846	STX4	Homo sapiens OX=9606
31.0642	30.8235	30.8519	30.2257	30.9851	30.8277	30.4073	30.5481			0.0797281	0.858146	-0.0492592	-0.221183	sp|Q12849|GRSF1_HUMAN	Q12849	GRSF1	Homo sapiens OX=9606
30.5403	26.0639	30.4261	29.9611	29.9856	30.2786	30.3423	29.9823			0.362482	0.595265	0.899334	0.838209	sp|Q12874|SF3A3_HUMAN	Q12874	SF3A3	Homo sapiens OX=9606
30.8042	30.8782	30.743	31.1881	30.9248	31.0347	30.7127	30.2677			0.373033	0.58805	-0.168428	-0.85844	sp|Q12904|AIMP1_HUMAN	Q12904	AIMP1	Homo sapiens OX=9606
33.7316	33.7662	33.7625	33.6971	33.7589	33.7777	33.6022	33.9141			0.137089	0.792922	0.023881	0.362637	sp|Q12905|ILF2_HUMAN	Q12905	ILF2	Homo sapiens OX=9606
33.0862	32.804	32.7652	32.644	32.555	32.7736	32.7144	32.7054			0.628061	0.411532	-0.137746	-1.31836	sp|Q12906|ILF3_HUMAN	Q12906	ILF3	Homo sapiens OX=9606
33.0209	33.1352	33.1361	33.0857	32.586	32.7708	32.5465	32.7734	+	WT_WCL_UI_WCL	3.18429	0.00328745	-0.425295	-6.45664	sp|Q12907|LMAN2_HUMAN	Q12907	LMAN2	Homo sapiens OX=9606
30.1504	30.2757	30.1318	30.4647	29.9152	24.6088	30.0329	29.7532			0.597385	0.425632	-1.67813	-1.26522	sp|Q12912|IRAG2_HUMAN	Q12912	IRAG2	Homo sapiens OX=9606
28.7324	28.8221	28.7359	28.3145	28.7388	28.6258	28.2952	28.2284			0.482534	0.500636	-0.179193	-1.06175	sp|Q12929|EPS8_HUMAN	Q12929	EPS8	Homo sapiens OX=9606
31.7298	31.7814	31.8795	31.6809	31.7328	31.7484	31.6888	31.8242			0.144276	0.787654	-0.0193582	-0.379566	sp|Q12931|TRAP1_HUMAN	Q12931	TRAP1	Homo sapiens OX=9606
32.3241	32.3621	32.2816	32.1813	32.3324	32.4213	32.3863	32.3558			1.03051	0.203409	0.0866756	1.99387	sp|Q12965|MYO1E_HUMAN	Q12965	MYO1E	Homo sapiens OX=9606
30.5543	30.1898	30.031	29.832	30.0899	30.0498	25.045	29.8575			0.511536	0.483327	-1.39121	-1.11391	sp|Q12972|PP1R8_HUMAN	Q12972	PPP1R8	Homo sapiens OX=9606
30.4763	30.4672	30.7036	30.7223	30.9044	30.855	31.0561	31.1411	+	WT_WCL_UI_WCL	2.20791	0.0232	0.396791	4.12296	sp|Q12979|ABR_HUMAN	Q12979	ABR	Homo sapiens OX=9606
29.095	29.4016	28.9242	28.617	29.1142	29.0765	28.6736	28.9289			0.118699	0.811374	-0.0611501	-0.318566	sp|Q12996|CSTF3_HUMAN	Q12996	CSTF3	Homo sapiens OX=9606
31.6892	31.6472	32.0173	32.0119	31.7124	31.6576	31.9945	31.9845			0.010386	0.975965	-0.00413465	-0.030877	sp|Q13011|ECH1_HUMAN	Q13011	ECH1	Homo sapiens OX=9606
28.3022	25.3894	28.6278	28.9177	28.8442	28.5088	28.8172	26.3775			0.121397	0.807353	0.327717	0.3251	sp|Q13043|STK4_HUMAN	Q13043	STK4	Homo sapiens OX=9606
31.2907	31.3393	31.5888	31.2543	31.1686	31.2661	31.2105	31.4111			0.520421	0.475105	-0.104193	-1.12978	sp|Q13045|FLII_HUMAN	Q13045	FLII	Homo sapiens OX=9606
29.3696	29.3749	29.4352	29.4272	29.2668	29.5562	29.3724	29.7513			0.336245	0.616751	0.0849681	0.787314	sp|Q13057|COASY_HUMAN	Q13057	COASY	Homo sapiens OX=9606
29.4572	29.5546	29.8413	29.448	29.6909	29.8348	29.5996	29.9411			0.798147	0.314751	0.191318	1.60705	sp|Q13085|ACACA_HUMAN	Q13085	ACACA	Homo sapiens OX=9606
25.7655	23.5932	29.3115	28.7364	25.6588	29.2518	29.3753	29.057			0.407277	0.556351	1.48406	0.923251	sp|Q13094|LCP2_HUMAN	Q13094	LCP2	Homo sapiens OX=9606
25.0577	24.3175	26.8409	29.6497	25.6189	28.466	29.4108	29.3575			0.547273	0.454204	1.74686	1.17742	sp|Q13098|CSN1_HUMAN	Q13098	GPS1	Homo sapiens OX=9606
27.5922	27.5247	27.5893	27.8026	27.5038	27.5205	27.4886	27.685			0.462903	0.514424	-0.0777612	-1.02609	sp|Q13129|RLF_HUMAN	Q13129	RLF	Homo sapiens OX=9606
29.9565	29.8202	30.041	29.8444	29.6979	30.0724	25.296	23.9676			0.866734	0.277095	-2.65705	-1.72165	sp|Q13131|AAPK1_HUMAN	Q13131	PRKAA1	Homo sapiens OX=9606
26.2516	26.1271	26.4504	25.3775	26.4761	25.7696	25.1959	24.3245			0.555337	0.450929	-0.610074	-1.19164	sp|Q13136|LIPA1_HUMAN	Q13136	PPFIA1	Homo sapiens OX=9606
29.8605	29.6947	29.5409	24.6631	29.8058	29.6315	28.9726	29.0602			0.305369	0.644954	0.92771	0.726249	sp|Q13144|EI2BE_HUMAN	Q13144	EIF2B5	Homo sapiens OX=9606
30.4283	30.4699	30.2878	30.1768	29.9804	30.3945	30.5955	30.6968			0.171479	0.7622	0.0761042	0.442278	sp|Q13148|TADBP_HUMAN	Q13148	TARDBP	Homo sapiens OX=9606
32.8229	32.8141	32.8569	32.5468	32.3727	32.4427	32.2111	32.5775	+	WT_WCL_UI_WCL	1.85535	0.0483837	-0.359147	-3.4311	sp|Q13151|ROA0_HUMAN	Q13151	HNRNPA0	Homo sapiens OX=9606
28.2	28.2217	28.2974	28.6539	28.2942	28.0112	28.2795	28.5745			0.128381	0.801211	-0.0534015	-0.341907	sp|Q13155|AIMP2_HUMAN	Q13155	AIMP2	Homo sapiens OX=9606
32.4888	32.604	32.597	32.4866	32.6006	32.5195	32.3269	32.2063			0.65769	0.393389	-0.130759	-1.36931	sp|Q13162|PRDX4_HUMAN	Q13162	PRDX4	Homo sapiens OX=9606
31.429	32.2107	31.9162	32.1027	31.8658	32.1429	31.8958	32.0397			0.147428	0.785791	0.0714254	0.386942	sp|Q13177|PAK2_HUMAN	Q13177	PAK2	Homo sapiens OX=9606
25.0896	25.8121	29.6783	29.3373	30.3989	29.4184	28.8667	29.3089			0.822032	0.302452	2.01888	1.64704	sp|Q13185|CBX3_HUMAN	Q13185	CBX3	Homo sapiens OX=9606
30.1678	29.764	29.8125	29.4714	30.088	30.1043	30.0813	29.8717			0.745514	0.346583	0.232391	1.51856	sp|Q13188|STK3_HUMAN	Q13188	STK3	Homo sapiens OX=9606
32.1138	31.9849	32.1047	31.9899	31.8823	31.8344	31.9595	31.8615	+	WT_WCL_UI_WCL	1.9948	0.0365803	-0.16388	-3.69732	sp|Q13200|PSMD2_HUMAN	Q13200	PSMD2	Homo sapiens OX=9606
30.6742	30.879	30.4104	30.8881	30.3045	30.6729	30.5173	30.7101			0.511094	0.483183	-0.161753	-1.11312	sp|Q13217|DNJC3_HUMAN	Q13217	DNAJC3	Homo sapiens OX=9606
28.8743	29.1876	24.2348	28.8249	28.6334	28.4623	24.8263	28.8965			0.0168148	0.962205	-0.0757971	-0.0496375	sp|Q13232|NDK3_HUMAN	Q13232	NME3	Homo sapiens OX=9606
29.4476	29.2117	29.4252	29.5157	29.0439	28.8792	28.9391	29.5067			1.01278	0.210099	-0.307851	-1.9644	sp|Q13247|SRSF6_HUMAN	Q13247	SRSF6	Homo sapiens OX=9606
33.5008	33.4505	33.5583	33.6349	33.3698	33.4078	33.2281	33.2416	+	WT_WCL_UI_WCL	2.01317	0.0355381	-0.224292	-3.73308	sp|Q13263|TIF1B_HUMAN	Q13263	TRIM28	Homo sapiens OX=9606
31.6267	31.6988	31.8281	31.9566	31.8823	31.8792	31.9028	31.9073			0.780501	0.325153	0.115365	1.57745	sp|Q13283|G3BP1_HUMAN	Q13283	G3BP1	Homo sapiens OX=9606
29.7394	30.0408	29.7639	29.445	29.5826	25.354	29.3201	29.4134			0.612361	0.418762	-1.32976	-1.29122	sp|Q13287|NMI_HUMAN	Q13287	NMI	Homo sapiens OX=9606
31.09	31.2216	30.9601	31.2547	31.3417	31.2536	31.5065	31.4704			1.58208	0.0818521	0.261463	2.93324	sp|Q13303|KCAB2_HUMAN	Q13303	KCNAB2	Homo sapiens OX=9606
32.5448	32.6805	32.5746	32.6462	32.7301	32.9279	33.1319	33.0292	+	WT_WCL_UI_WCL	2.02789	0.0346524	0.343257	3.76186	sp|Q13310|PABP4_HUMAN	Q13310	PABPC4	Homo sapiens OX=9606
25.3773	26.8519	26.338	26.4644	26.331	26.2461	26.1745	26.4011			0.0329123	0.931659	0.0302858	0.0955138	sp|Q13315|ATM_HUMAN	Q13315	ATM	Homo sapiens OX=9606
29.8795	29.9399	30.2021	30.1717	29.7933	29.9867	30.1884	30.234			0.00595103	0.986637	0.00230694	0.0177802	sp|Q13347|EIF3I_HUMAN	Q13347	EIF3I	Homo sapiens OX=9606
27.505	28.2646	27.8918	27.8511	27.9954	28.2269	28.3704	28.3789			1.05499	0.19453	0.364792	2.03455	sp|Q13363|CTBP1_HUMAN	Q13363	CTBP1	Homo sapiens OX=9606
30.2806	30.0668	29.8947	29.7463	29.5709	29.7438	29.925	30.1474			0.389974	0.572799	-0.150307	-0.89066	sp|Q13409|DC1I2_HUMAN	Q13409	DYNC1I2	Homo sapiens OX=9606
31.421	31.5686	31.6195	31.5974	31.508	31.9575	31.9631	31.7573			1.09674	0.181128	0.244859	2.10403	sp|Q13418|ILK_HUMAN	Q13418	ILK	Homo sapiens OX=9606
32.0277	31.9539	32.0329	31.9704	31.8439	31.8739	31.7879	31.796	+	WT_WCL_UI_WCL	3.01094	0.00441379	-0.170767	-5.98753	sp|Q13423|NNTM_HUMAN	Q13423	NNT	Homo sapiens OX=9606
24.7634	24.8326	25.3445	24.9523	25.1047	25.0412	24.8508	24.9856			0.0561537	0.894768	0.0223866	0.159231	sp|Q13428|TCOF_HUMAN	Q13428	TCOF1	Homo sapiens OX=9606
31.9771	31.7471	31.9207	32.0984	32.0166	32.0137	31.6749	31.4501			0.415653	0.548961	-0.146991	-0.938918	sp|Q13435|SF3B2_HUMAN	Q13435	SF3B2	Homo sapiens OX=9606
25.1301	25.1273	23.8965	26.6657	24.7366	24.2508	25.0213	24.6143			0.412088	0.552437	-0.549119	-0.932259	sp|Q13439|GOGA4_HUMAN	Q13439	GOLGA4	Homo sapiens OX=9606
30.9607	25.9229	31.074	30.9768	30.9478	30.9297	25.9904	25.3074			0.303758	0.645999	-1.43979	-0.723026	sp|Q13442|HAP28_HUMAN	Q13442	PDAP1	Homo sapiens OX=9606
29.2689	28.2359	28.8835	27.165	28.5184	28.2438	25.6134	27.8939			0.457664	0.519745	-0.820953	-1.01652	sp|Q13451|FKBP5_HUMAN	Q13451	FKBP5	Homo sapiens OX=9606
29.2456	29.4064	29.1988	29.391	29.2926	29.3609	29.3353	29.3685			0.210113	0.726576	0.028872	0.528021	sp|Q13459|MYO9B_HUMAN	Q13459	MYO9B	Homo sapiens OX=9606
30.0755	30.2913	30.2935	30.3274	30.3359	30.3407	30.5123	30.4838			1.21996	0.154241	0.171247	2.31009	sp|Q13464|ROCK1_HUMAN	Q13464	ROCK1	Homo sapiens OX=9606
31.677	31.5685	31.4931	31.2579	31.6256	31.4441	31.5242	31.5301			0.123803	0.806646	0.0318589	0.330909	sp|Q13488|VPP3_HUMAN	Q13488	TCIRG1	Homo sapiens OX=9606
31.1931	30.9861	31.1646	31.0872	30.8165	30.6436	30.124	30.6525	+	WT_WCL_UI_WCL	1.88458	0.045639	-0.548588	-3.48616	sp|Q13492|PICAL_HUMAN	Q13492	PICALM	Homo sapiens OX=9606
25.5557	26.4536	25.5172	23.9665	30.2964	25.5113	30.6933	30.5443			1.54601	0.0877148	3.88809	2.86955	sp|Q13501|SQSTM_HUMAN	Q13501	SQSTM1	Homo sapiens OX=9606
28.4261	28.3653	28.5406	24.7877	27.7173	27.4802	25.6184	27.7788			0.137362	0.793299	-0.381218	-0.363284	sp|Q13509|TBB3_HUMAN	Q13509	TUBB3	Homo sapiens OX=9606
31.6337	31.9511	31.9136	32.1221	32.4945	32.6855	32.9703	33.0942	+	WT_WCL_UI_WCL	2.75718	0.00639427	0.905978	5.34729	sp|Q13510|ASAH1_HUMAN	Q13510	ASAH1	Homo sapiens OX=9606
29.2051	28.6606	25.6589	28.5021	28.6543	28.7331	28.0936	28.3771			0.227365	0.711849	0.457854	0.565199	sp|Q13523|PRP4B_HUMAN	Q13523	PRPF4B	Homo sapiens OX=9606
31.3776	31.3311	31.5069	31.6749	31.3252	31.3919	31.3591	31.3028			0.799947	0.314265	-0.127879	-1.61007	sp|Q13526|PIN1_HUMAN	Q13526	PIN1	Homo sapiens OX=9606
30.7088	30.1355	25.1777	25.5549	29.8579	30.0756	25.7262	29.9			0.220792	0.715012	0.995691	0.55111	sp|Q13546|RIPK1_HUMAN	Q13546	RIPK1	Homo sapiens OX=9606
29.8836	29.829	29.8201	30.4992	29.9158	29.7791	29.923	29.8709			0.347803	0.607627	-0.135774	-0.809841	sp|Q13547|HDAC1_HUMAN	Q13547	HDAC1	Homo sapiens OX=9606
31.5297	31.3968	31.4552	30.7172	31.4781	31.5074	31.3501	31.0967			0.151824	0.781901	0.0833368	0.39718	sp|Q13557|KCC2D_HUMAN	Q13557	CAMK2D	Homo sapiens OX=9606
32.1125	31.9677	31.9071	32.1147	32.1971	32.0811	31.7758	31.4263			0.374678	0.58686	-0.155372	-0.861583	sp|Q13561|DCTN2_HUMAN	Q13561	DCTN2	Homo sapiens OX=9606
29.0841	29.0731	29.5059	29.115	25.0451	25.4499	29.432	29.4107			0.754933	0.339734	-1.86006	-1.53444	sp|Q13573|SNW1_HUMAN	Q13573	SNW1	Homo sapiens OX=9606
30.3688	30.132	30.0506	29.9584	29.9959	29.6803	29.4809	29.2816			1.588	0.081182	-0.517743	-2.94373	sp|Q13574|DGKZ_HUMAN	Q13574	DGKZ	Homo sapiens OX=9606
29.8392	30.0359	29.3784	30.3211	30.2151	29.8047	29.5216	29.8977			0.0485319	0.907322	-0.0338759	-0.138643	sp|Q13576|IQGA2_HUMAN	Q13576	IQGAP2	Homo sapiens OX=9606
30.4578	30.1925	30.3176	29.9353	29.856	29.7307	29.7242	29.679	+	WT_WCL_UI_WCL	2.18625	0.0251098	-0.478281	-4.07859	sp|Q13586|STIM1_HUMAN	Q13586	STIM1	Homo sapiens OX=9606
25.3705	30.3622	30.4553	30.1872	30.346	30.435	30.8074	30.7017			0.551998	0.452464	1.47874	1.18575	sp|Q13596|SNX1_HUMAN	Q13596	SNX1	Homo sapiens OX=9606
27.4641	27.2712	28.2021	27.8233	27.1071	26.7313	26.7907	27.8552			0.868556	0.275959	-0.569109	-1.72468	sp|Q13610|PWP1_HUMAN	Q13610	PWP1	Homo sapiens OX=9606
28.7137	29.0249	27.8424	28.5084	28.8394	28.1886	28.5892	28.8038			0.104685	0.827176	0.0828519	0.284207	sp|Q13616|CUL1_HUMAN	Q13616	CUL1	Homo sapiens OX=9606
29.7139	29.7532	29.454	29.4883	29.6463	29.5028	29.7393	30.0254			0.41603	0.549152	0.126122	0.939623	sp|Q13617|CUL2_HUMAN	Q13617	CUL2	Homo sapiens OX=9606
27.2356	27.8045	27.9501	28.1662	27.1063	27.5766	28.2265	25.0678			0.51427	0.481039	-0.794805	-1.1188	sp|Q13618|CUL3_HUMAN	Q13618	CUL3	Homo sapiens OX=9606
30.4014	30.5249	29.4944	29.8985	30.6422	31.9881	29.7631	29.9472			0.398223	0.565881	0.50536	0.906237	sp|Q13619|CUL4A_HUMAN	Q13619	CUL4A	Homo sapiens OX=9606
28.895	28.5898	28.4841	28.3848	24.6745	24.7904	28.244	28.4178			1.01449	0.209056	-2.05674	-1.96724	sp|Q13620|CUL4B_HUMAN	Q13620	CUL4B	Homo sapiens OX=9606
31.7535	32.0937	32.0714	31.8478	31.8443	31.9444	32.2215	31.9522			0.16211	0.771281	0.0489812	0.420914	sp|Q13630|FCL_HUMAN	Q13630	GFUS	Homo sapiens OX=9606
30.7823	30.6864	30.79	30.8322	30.7516	30.9064	31.0063	30.7516			0.541096	0.45954	0.0812898	1.1665	sp|Q13636|RAB31_HUMAN	Q13636	RAB31	Homo sapiens OX=9606
25.349	28.8228	28.1605	29.6406	24.1566	28.7362	29.6493	29.6018			0.00893109	0.978849	0.042757	0.0265948	sp|Q13637|RAB32_HUMAN	Q13637	RAB32	Homo sapiens OX=9606
27.0391	26.901	27.0119	26.5676	26.3175	26.6882	26.3888	26.521			1.5962	0.0792362	-0.400991	-2.95827	sp|Q13642|FHL1_HUMAN	Q13642	FHL1	Homo sapiens OX=9606
27.7408	24.3242	27.5406	26.9343	27.3856	27.3436	25.5067	25.0363			0.118205	0.811689	-0.316899	-0.317366	sp|Q13685|AAMP_HUMAN	Q13685	AAMP	Homo sapiens OX=9606
32.0384	32.0758	32.0481	32.0321	31.7899	31.8611	31.8517	31.7858	+	WT_WCL_UI_WCL	4.29613	0.000791667	-0.226441	-10.2407	sp|Q13724|MOGS_HUMAN	Q13724	MOGS	Homo sapiens OX=9606
30.2064	30.2913	29.5693	29.115	30.2973	30.5804	29.8303	29.7213			0.399245	0.564855	0.311798	0.908162	sp|Q13740|CD166_HUMAN	Q13740	ALCAM	Homo sapiens OX=9606
28.2317	28.3436	28.1359	25.1712	27.907	28.4122	28.4401	26.2598			0.114263	0.816095	0.28418	0.307764	sp|Q13761|RUNX3_HUMAN	Q13761	RUNX3	Homo sapiens OX=9606
26.8941	27.1315	24.8407	27.1696	27.1912	27.2184	27.1189	26.7144			0.429828	0.541981	0.551743	0.96528	sp|Q13769|THOC5_HUMAN	Q13769	THOC5	Homo sapiens OX=9606
29.9997	30.0534	29.581	30.4148	30.0468	29.8024	30.1549	30.2424			0.0920706	0.841001	0.0493922	0.25266	sp|Q13813|SPTN1_HUMAN	Q13813	SPTAN1	Homo sapiens OX=9606
33.675	33.7293	33.8179	33.6718	33.4758	33.6516	33.8486	34.0658			0.103322	0.827879	0.0369625	0.280826	sp|Q13838|DX39B_HUMAN	Q13838	DDX39B	Homo sapiens OX=9606
31.4671	31.6892	25.943	25.6804	31.7513	31.8866	24.3908	31.8024			0.200197	0.734634	1.26287	0.506355	sp|Q13867|BLMH_HUMAN	Q13867	BLMH	Homo sapiens OX=9606
29.4771	29.4351	29.5422	29.5902	29.3322	29.3541	25.8637	29.0064			0.63245	0.410257	-1.12205	-1.32593	sp|Q13868|EXOS2_HUMAN	Q13868	EXOSC2	Homo sapiens OX=9606
29.8562	29.5719	29.486	29.7773	29.1484	28.829	30.3693	30.3452			8.51361e-05	0.999573	0.000104904	0.000256072	sp|Q13884|SNTB1_HUMAN	Q13884	SNTB1	Homo sapiens OX=9606
27.8915	28.0529	27.9785	28.3163	28.5206	28.4023	25.5726	27.9564			0.26349	0.676103	-0.44682	-0.641116	sp|Q13885|TBB2A_HUMAN	Q13885	TUBB2A	Homo sapiens OX=9606
26.9564	26.7489	26.0997	26.016	26.9998	26.8021	27.4132	26.735			0.977457	0.22078	0.532267	1.90574	sp|Q13895|BYST_HUMAN	Q13895	BYSL	Homo sapiens OX=9606
25.6204	29.5462	25.3002	30.0909	30.1342	29.317	29.8729	29.5433			0.809603	0.309464	2.07745	1.62624	sp|Q13907|IDI1_HUMAN	Q13907	IDI1	Homo sapiens OX=9606
28.6595	28.752	28.72	28.9766	28.686	29.0451	28.9397	29.0476			0.670946	0.385775	0.152586	1.39199	sp|Q14008|CKAP5_HUMAN	Q14008	CKAP5	Homo sapiens OX=9606
32.2913	32.3863	32.3909	32.2106	32.0638	32.1177	32.0652	32.0425	+	WT_WCL_UI_WCL	2.77508	0.00648727	-0.247501	-5.39076	sp|Q14011|CIRBP_HUMAN	Q14011	CIRBP	Homo sapiens OX=9606
31.2378	31.0057	31.2432	31.0245	30.8297	30.8244	30.8184	30.7142	+	WT_WCL_UI_WCL	2.46752	0.0131484	-0.331092	-4.67663	sp|Q14012|KCC1A_HUMAN	Q14012	CAMK1	Homo sapiens OX=9606
33.9189	34.0836	34.1645	33.9424	33.6647	33.9849	34.0604	34.1547			0.199339	0.734624	-0.0611954	-0.504469	sp|Q14103|HNRPD_HUMAN	Q14103	HNRNPD	Homo sapiens OX=9606
30.7224	31.0494	31.0178	30.9754	30.8708	31.2235	31.2576	31.2853			0.90341	0.255702	0.218043	1.78271	sp|Q14108|SCRB2_HUMAN	Q14108	SCARB2	Homo sapiens OX=9606
27.7401	27.5038	25.5239	24.4955	27.5683	27.3543	27.82	27.849			0.841853	0.289677	1.33206	1.68015	sp|Q14137|BOP1_HUMAN	Q14137	BOP1	Homo sapiens OX=9606
25.6204	27.5894	27.4207	27.7637	25.8788	25.4642	26.2178	26.5549			1.00166	0.213336	-1.06965	-1.94594	sp|Q14139|UBE4A_HUMAN	Q14139	UBE4A	Homo sapiens OX=9606
30.1517	29.8281	30.0329	30.441	30.073	29.9463	30.0854	29.9553			0.311489	0.640478	-0.0984445	-0.73846	sp|Q14141|SEPT6_HUMAN	Q14141	SEPTIN6	Homo sapiens OX=9606
26.895	27.2864	27.7238	26.974	25.6103	26.8966	27.2856	26.9525			0.610994	0.4193	-0.533545	-1.28885	sp|Q14145|KEAP1_HUMAN	Q14145	KEAP1	Homo sapiens OX=9606
26.0366	25.8948	25.6642	25.4217	25.6169	25.5983	26.0164	25.8271			0.021115	0.951626	0.010365	0.0620428	sp|Q14151|SAFB2_HUMAN	Q14151	SAFB2	Homo sapiens OX=9606
32.0605	32.0331	32.0377	32.116	31.8967	32.0804	31.977	31.9852			0.93017	0.243075	-0.0770111	-1.8272	sp|Q14152|EIF3A_HUMAN	Q14152	EIF3A	Homo sapiens OX=9606
29.2626	29.3749	29.4443	28.3815	29.3151	28.4401	29.3932	29.3203			0.00132403	0.996367	0.00133419	0.00397675	sp|Q14155|ARHG7_HUMAN	Q14155	ARHGEF7	Homo sapiens OX=9606
32.9559	32.9003	32.9774	32.6144	32.9388	32.906	32.7482	32.7021			0.141849	0.789842	-0.0382195	-0.373867	sp|Q14157|UBP2L_HUMAN	Q14157	UBAP2L	Homo sapiens OX=9606
30.9605	31.0322	30.6392	30.2296	26.4801	30.6067	30.7229	30.6688			0.465664	0.512854	-1.09573	-1.03112	sp|Q14161|GIT2_HUMAN	Q14161	GIT2	Homo sapiens OX=9606
31.8124	31.6147	31.9987	31.6303	31.2645	31.3056	31.5635	31.6829			1.20744	0.156662	-0.309872	-2.28906	sp|Q14165|MLEC_HUMAN	Q14165	MLEC	Homo sapiens OX=9606
31.1903	31.2463	31.0708	31.1758	30.9759	30.8701	30.9347	30.9827	+	WT_WCL_UI_WCL	2.66528	0.00783448	-0.229949	-5.12796	sp|Q14166|TTL12_HUMAN	Q14166	TTLL12	Homo sapiens OX=9606
30.3291	30.2126	30.1815	30.3706	30.5089	30.2563	30.1702	29.9663			0.151411	0.782125	-0.0480156	-0.396221	sp|Q14203|DCTN1_HUMAN	Q14203	DCTN1	Homo sapiens OX=9606
32.2715	32.2268	32.2624	32.0928	32.2423	32.1982	32.097	32.0967			0.443812	0.529157	-0.0548134	-0.991105	sp|Q14204|DYHC1_HUMAN	Q14204	DYNC1H1	Homo sapiens OX=9606
24.8846	29.4995	25.1134	25.5164	29.1191	29.6624	25.1203	29.7364			0.669296	0.38601	2.15607	1.38917	sp|Q14232|EI2BA_HUMAN	Q14232	EIF2B1	Homo sapiens OX=9606
30.723	30.8773	30.5434	31.0945	31.0744	31.0818	31.3798	31.0714			1.3053	0.136789	0.342284	2.45416	sp|Q14240|IF4A2_HUMAN	Q14240	EIF4A2	Homo sapiens OX=9606
25.9031	25.8256	25.3444	25.4346	26.5441	25.548	25.4737	26.4412			0.550415	0.453051	0.374799	1.18296	sp|Q14247|SRC8_HUMAN	Q14247	CTTN	Homo sapiens OX=9606
29.4558	29.4264	29.4419	29.3677	29.7041	29.8209	29.6722	29.4091			1.37223	0.12028	0.228649	2.56817	sp|Q14254|FLOT2_HUMAN	Q14254	FLOT2	Homo sapiens OX=9606
30.1178	30.0337	29.8019	30.2512	29.9699	29.966	29.539	29.3062			0.960017	0.228318	-0.355843	-1.87678	sp|Q14257|RCN2_HUMAN	Q14257	RCN2	Homo sapiens OX=9606
31.3504	31.3957	31.208	31.1756	31.1251	31.052	30.9114	30.9132	+	WT_WCL_UI_WCL	2.01753	0.0352804	-0.281984	-3.7416	sp|Q14258|TRI25_HUMAN	Q14258	TRIM25	Homo sapiens OX=9606
30.5551	30.5554	30.4479	30.2719	29.9575	30.0336	30.0082	29.6655	+	WT_WCL_UI_WCL	2.6122	0.00925676	-0.541381	-5.00412	sp|Q14289|FAK2_HUMAN	Q14289	PTK2B	Homo sapiens OX=9606
29.5156	28.9203	29.3006	29.0568	28.9604	29.2436	28.975	28.6722			0.639296	0.405346	-0.23551	-1.33772	sp|Q14318|FKBP8_HUMAN	Q14318	FKBP8	Homo sapiens OX=9606
25.2468	28.8488	28.0444	28.6882	28.838	28.8965	28.7173	28.3667			0.547774	0.454551	0.997599	1.1783	sp|Q14320|FA50A_HUMAN	Q14320	FAM50A	Homo sapiens OX=9606
28.8286	29.4524	29.3145	29.7433	29.6406	29.6322	30.0392	29.9535			1.15963	0.167	0.481671	2.20896	sp|Q14344|GNA13_HUMAN	Q14344	GNA13	Homo sapiens OX=9606
29.5575	29.7738	29.3179	29.5044	29.5964	29.4206	29.1796	29.8552			0.0524423	0.899669	-0.025465	-0.149242	sp|Q14353|GAMT_HUMAN	Q14353	GAMT	Homo sapiens OX=9606
31.5881	31.416	31.1164	30.8332	31.3144	31.3522	31.4245	31.6984			0.510884	0.482693	0.208951	1.11275	sp|Q14444|CAPR1_HUMAN	Q14444	CAPRIN1	Homo sapiens OX=9606
31.3486	31.1209	30.12	30.9411	30.9312	30.9699	30.7833	31.1542			0.101687	0.829437	0.0769944	0.276763	sp|Q14498|RBM39_HUMAN	Q14498	RBM39	Homo sapiens OX=9606
30.9052	30.7826	30.9472	30.7783	30.952	31.1289	31.2681	31.2038	+	WT_WCL_UI_WCL	1.90871	0.043371	0.284887	3.53189	sp|Q14534|ERG1_HUMAN	Q14534	SQLE	Homo sapiens OX=9606
29.8382	29.7384	29.7778	29.5924	29.3601	29.4708	28.9184	29.6586			1.22794	0.153029	-0.384738	-2.3235	sp|Q14554|PDIA5_HUMAN	Q14554	PDIA5	Homo sapiens OX=9606
30.6969	30.6789	30.8559	30.6652	29.7845	30.0032	29.4059	29.5815	+	WT_WCL_UI_WCL	3.55515	0.00163158	-1.03042	-7.55801	sp|Q14566|MCM6_HUMAN	Q14566	MCM6	Homo sapiens OX=9606
28.1594	28.1104	28.1235	27.9166	28.1272	28.1226	27.5691	27.7642			0.573256	0.442384	-0.181702	-1.22311	sp|Q14571|ITPR2_HUMAN	Q14571	ITPR2	Homo sapiens OX=9606
30.5924	30.6881	30.6532	30.5034	30.3466	30.3989	30.6203	30.5663			0.817797	0.306042	-0.126233	-1.63995	sp|Q14643|ITPR1_HUMAN	Q14643	ITPR1	Homo sapiens OX=9606
27.6985	27.8031	25.4918	27.6765	28.1906	28.1999	27.831	27.3591			0.57515	0.442062	0.727676	1.22643	sp|Q14651|PLSI_HUMAN	Q14651	PLS1	Homo sapiens OX=9606
28.5865	26.6039	29.0708	25.5464	28.6982	28.8409	28.9296	28.8152			0.822357	0.302574	1.36906	1.64758	sp|Q14669|TRIPC_HUMAN	Q14669	TRIP12	Homo sapiens OX=9606
25.6563	25.2182	25.2236	25.3616	24.61	24.5344	25.6366	24.7522			0.884554	0.265582	-0.481618	-1.75133	sp|Q14676|MDC1_HUMAN	Q14676	MDC1	Homo sapiens OX=9606
27.948	27.8162	28.3529	28.0034	27.4891	28.0731	27.5206	28.3516			0.298008	0.65012	-0.171511	-0.711489	sp|Q14677|EPN4_HUMAN	Q14677	CLINT1	Homo sapiens OX=9606
29.9472	29.7548	30.0877	29.713	29.8449	29.7218	29.4956	29.5854			0.938616	0.239371	-0.213753	-1.84123	sp|Q14683|SMC1A_HUMAN	Q14683	SMC1A	Homo sapiens OX=9606
27.9955	28.5607	28.53	28.2458	27.6688	28.4213	28.4392	28.8008			0.000567512	0.998131	-0.000464916	-0.00170601	sp|Q14690|RRP5_HUMAN	Q14690	PDCD11	Homo sapiens OX=9606
29.9493	29.9939	29.9818	29.8697	29.7436	30.3025	29.8866	25.3646			0.432138	0.539945	-1.12435	-0.969559	sp|Q14694|UBP10_HUMAN	Q14694	USP10	Homo sapiens OX=9606
33.7468	33.8137	33.7347	33.5982	33.5542	33.5375	33.9846	33.5703			0.20997	0.726435	-0.0617037	-0.527709	sp|Q14697|GANAB_HUMAN	Q14697	GANAB	Homo sapiens OX=9606
29.5585	29.3217	29.5388	29.1903	29.6451	29.8833	29.5748	29.8103			1.54203	0.0877537	0.326069	2.86254	sp|Q14699|RFTN1_HUMAN	Q14699	RFTN1	Homo sapiens OX=9606
29.4567	29.8636	29.8317	29.6362	29.5657	29.6409	29.6896	29.6647			0.233227	0.705596	-0.0567799	-0.577691	sp|Q14728|MFS10_HUMAN	Q14728	MFSD10	Homo sapiens OX=9606
30.0682	30.4135	29.8621	30.7414	30.1846	30.2987	30.1882	30.2164			0.09193	0.840942	-0.0493078	-0.252304	sp|Q14738|2A5D_HUMAN	Q14738	PPP2R5D	Homo sapiens OX=9606
31.7687	31.7595	31.7629	31.6194	31.658	31.7602	31.6344	31.5143			0.665974	0.387856	-0.0859041	-1.38349	sp|Q14764|MVP_HUMAN	Q14764	MVP	Homo sapiens OX=9606
27.4476	27.3531	27.1956	27.3334	27.6026	27.5096	27.6883	27.5999	+	WT_WCL_UI_WCL	2.25244	0.0220415	0.267659	4.21503	sp|Q14789|GOGB1_HUMAN	Q14789	GOLGB1	Homo sapiens OX=9606
29.8254	29.7847	29.8638	29.8588	29.5852	29.2536	29.6678	29.6754			1.53239	0.0891111	-0.287664	-2.8456	sp|Q14839|CHD4_HUMAN	Q14839	CHD4	Homo sapiens OX=9606
32.7518	32.8014	33.0584	32.9845	32.7855	32.7323	32.6635	33.1564			0.192358	0.741585	-0.0646324	-0.489065	sp|Q14847|LASP1_HUMAN	Q14847	LASP1	Homo sapiens OX=9606
29.9459	30.0231	30.1224	29.9719	29.7461	29.6023	29.7411	29.8504	+	WT_WCL_UI_WCL	2.33174	0.0199018	-0.280828	-4.38189	sp|Q14914|PTGR1_HUMAN	Q14914	PTGR1	Homo sapiens OX=9606
28.5182	28.329	28.4187	28.3535	28.4045	28.5088	25.1507	28.5126			0.402155	0.560952	-0.760705	-0.913636	sp|Q14966|ZN638_HUMAN	Q14966	ZNF638	Homo sapiens OX=9606
33.995	34.083	34.0504	34.0377	33.9804	34.0372	34.2837	34.2223			0.557332	0.451027	0.089365	1.19515	sp|Q14974|IMB1_HUMAN	Q14974	KPNB1	Homo sapiens OX=9606
27.5137	27.3873	28.1784	27.2731	27.5407	27.0783	27.656	27.6602			0.164015	0.769841	-0.10431	-0.425277	sp|Q14978|NOLC1_HUMAN	Q14978	NOLC1	Homo sapiens OX=9606
30.0982	29.856	29.672	29.8316	29.6175	29.5201	29.3259	28.9878			1.64807	0.0722066	-0.501641	-3.05086	sp|Q14980|NUMA1_HUMAN	Q14980	NUMA1	Homo sapiens OX=9606
27.8126	27.9301	28.1355	25.5538	28.2583	28.4018	25.3954	28.1362			0.072332	0.870359	0.189928	0.202015	sp|Q14997|PSME4_HUMAN	Q14997	PSME4	Homo sapiens OX=9606
29.6007	30.0253	29.9571	24.4663	29.7247	30.2846	30.0259	30.0511			0.510666	0.482391	1.50921	1.11236	sp|Q14C86|GAPD1_HUMAN	Q14C86	GAPVD1	Homo sapiens OX=9606
30.9186	30.7596	30.8953	30.9699	30.6287	30.6207	31.1496	30.8036			0.266514	0.673631	-0.0852056	-0.647361	sp|Q15005|SPCS2_HUMAN	Q15005	SPCS2	Homo sapiens OX=9606
29.4418	30.2408	28.1159	31.0375	30.1991	29.4964	30.8208	30.6133			0.35996	0.597318	0.573397	0.833354	sp|Q15008|PSMD6_HUMAN	Q15008	PSMD6	Homo sapiens OX=9606
26.7079	26.6333	26.5483	26.2181	26.2344	26.4144	25.8301	26.0703			1.25393	0.148444	-0.389585	-2.36727	sp|Q15018|ABRX2_HUMAN	Q15018	ABRAXAS2	Homo sapiens OX=9606
31.9603	32.1297	31.8733	32.1111	32.2582	32.1333	32.1705	32.0932			1.06343	0.193394	0.145215	2.04859	sp|Q15019|SEPT2_HUMAN	Q15019	SEPTIN2	Homo sapiens OX=9606
30.183	29.964	30.0613	30.0138	29.9224	29.9055	29.8351	30.0196			1.17458	0.163204	-0.134887	-2.23397	sp|Q15020|SART3_HUMAN	Q15020	SART3	Homo sapiens OX=9606
30.2446	30.2131	30.3931	30.2863	30.1093	30.223	30.517	30.5062			0.196313	0.736873	0.0545969	0.497806	sp|Q15029|U5S1_HUMAN	Q15029	EFTUD2	Homo sapiens OX=9606
25.4534	27.3073	27.3348	27.4607	25.404	28.026	27.8424	26.9919			0.0835399	0.85157	0.17708	0.230971	sp|Q15031|SYLM_HUMAN	Q15031	LARS2	Homo sapiens OX=9606
28.7346	28.7625	28.2176	28.7756	28.745	28.5287	28.9349	28.9983			0.472335	0.508433	0.17912	1.04326	sp|Q15042|RB3GP_HUMAN	Q15042	RAB3GAP1	Homo sapiens OX=9606
30.8102	30.7853	30.8149	30.8665	30.8317	30.7793	30.8681	30.8921			0.337687	0.616402	0.0236096	0.790134	sp|Q15046|SYK_HUMAN	Q15046	KARS1	Homo sapiens OX=9606
28.8906	29.0235	29.0952	29.2474	29.3145	29.0067	24.2105	29.0457			0.421324	0.54636	-1.16985	-0.949487	sp|Q15050|RRS1_HUMAN	Q15050	RRS1	Homo sapiens OX=9606
31.7395	31.6068	31.479	31.8544	31.8488	31.977	31.3527	31.1128			0.171392	0.762047	-0.0970941	-0.442081	sp|Q15056|IF4H_HUMAN	Q15056	EIF4H	Homo sapiens OX=9606
29.8091	29.6133	29.7822	29.4078	29.847	29.867	29.8116	24.9647			0.364843	0.593693	-1.03054	-0.842747	sp|Q15057|ACAP2_HUMAN	Q15057	ACAP2	Homo sapiens OX=9606
27.1686	27.7317	24.8921	26.9993	27.2664	27.2706	27.3512	27.2539			0.418449	0.547296	0.587581	0.944133	sp|Q15061|WDR43_HUMAN	Q15061	WDR43	Homo sapiens OX=9606
30.894	30.7453	30.9478	31.0792	31.2572	31.1857	30.8995	30.9979			0.773143	0.328755	0.168504	1.56508	sp|Q15067|ACOX1_HUMAN	Q15067	ACOX1	Homo sapiens OX=9606
28.4187	28.4333	28.6308	28.3782	28.1446	28.422	28.7057	28.537			0.0342367	0.929937	-0.0129728	-0.0992217	sp|Q15075|EEA1_HUMAN	Q15075	EEA1	Homo sapiens OX=9606
35.1514	35.1406	35.1708	35.1594	35.0945	35.142	34.8876	34.8284			1.13966	0.171734	-0.167447	-2.1756	sp|Q15084|PDIA6_HUMAN	Q15084	PDIA6	Homo sapiens OX=9606
29.6439	30.5711	24.996	30.0542	30.8646	25.3978	30.6596	30.556			0.110837	0.820741	0.553196	0.299377	sp|Q15121|PEA15_HUMAN	Q15121	PEA15	Homo sapiens OX=9606
32.444	32.1627	32.3698	32.0288	32.2701	32.0767	32.0474	32.0839			0.57301	0.442306	-0.131831	-1.22268	sp|Q15125|EBP_HUMAN	Q15125	EBP	Homo sapiens OX=9606
28.6988	29.9705	29.0896	29.7823	25.7289	25.7445	25.2972	29.2187			1.62405	0.0758949	-2.88797	-3.00787	sp|Q15126|PMVK_HUMAN	Q15126	PMVK	Homo sapiens OX=9606
31.72	31.5482	31.6853	31.4488	31.2662	31.2216	31.1683	31.0431	+	WT_WCL_UI_WCL	2.77058	0.00646377	-0.425769	-5.37979	sp|Q15149|PLEC_HUMAN	Q15149	PLEC	Homo sapiens OX=9606
29.9512	29.8543	29.8858	29.6938	29.4528	29.6737	29.7252	29.4663			1.62036	0.0766345	-0.2668	-3.00128	sp|Q15154|PCM1_HUMAN	Q15154	PCM1	Homo sapiens OX=9606
32.8658	32.6858	32.8391	32.9707	32.2861	32.5155	32.3257	32.4961	+	WT_WCL_UI_WCL	2.71291	0.00752281	-0.434497	-5.24084	sp|Q15181|IPYR_HUMAN	Q15181	PPA1	Homo sapiens OX=9606
33.157	33.3493	33.2876	33.5341	33.1767	33.2066	33.341	33.3418			0.307299	0.643931	-0.0655212	-0.730107	sp|Q15185|TEBP_HUMAN	Q15185	PTGES3	Homo sapiens OX=9606
32.1184	32.0375	32.1267	32.0203	31.8794	31.9461	31.9925	32.0231			1.49613	0.096554	-0.11545	-2.78215	sp|Q15233|NONO_HUMAN	Q15233	NONO	Homo sapiens OX=9606
31.1962	30.975	31.2988	31.1053	31.0788	31.2517	31.1872	31.6369			0.469294	0.510013	0.144832	1.03773	sp|Q15274|NADC_HUMAN	Q15274	QPRT	Homo sapiens OX=9606
28.444	28.1358	28.0738	27.8676	28.653	28.2429	27.8477	27.6203			0.0539187	0.897073	-0.03932	-0.153224	sp|Q15276|RABE1_HUMAN	Q15276	RABEP1	Homo sapiens OX=9606
31.2741	31.2568	31.2207	31.3875	30.9428	31.3245	31.4687	31.3496			0.0388004	0.922864	-0.0133762	-0.111925	sp|Q15287|RNPS1_HUMAN	Q15287	RNPS1	Homo sapiens OX=9606
31.7089	31.7446	31.7656	32.0834	31.9759	31.9047	31.5072	31.508			0.275445	0.666771	-0.101694	-0.665712	sp|Q15293|RCN1_HUMAN	Q15293	RCN1	Homo sapiens OX=9606
32.275	31.8642	32.0415	31.5412	31.8174	31.9343	31.9165	31.9395			0.0644663	0.881026	-0.0285249	-0.181365	sp|Q15363|TMED2_HUMAN	Q15363	TMED2	Homo sapiens OX=9606
33.2845	33.1207	33.1559	33.1667	33.4399	33.0316	32.6156	32.7744			0.549245	0.453923	-0.216576	-1.1809	sp|Q15365|PCBP1_HUMAN	Q15365	PCBP1	Homo sapiens OX=9606
33.5287	33.6068	33.8118	33.6263	33.4466	33.6149	33.2945	33.28			1.25942	0.147252	-0.234373	-2.37654	sp|Q15366|PCBP2_HUMAN	Q15366	PCBP2	Homo sapiens OX=9606
31.2799	31.2802	31.471	31.2868	31.4195	31.3516	31.045	31.2371			0.292305	0.655174	-0.0661869	-0.699994	sp|Q15369|ELOC_HUMAN	Q15369	ELOC	Homo sapiens OX=9606
28.0413	28.0199	31.4675	24.9252	25.4325	28.7742	25.689	32.6912			0.00515518	0.987396	0.033268	0.0154162	sp|Q15382|RHEB_HUMAN	Q15382	RHEB	Homo sapiens OX=9606
31.0221	30.6324	30.0866	30.7387	30.5335	29.9105	30.3294	30.9312			0.277795	0.666015	-0.193789	-0.670518	sp|Q15392|DHC24_HUMAN	Q15392	DHCR24	Homo sapiens OX=9606
31.2323	31.3527	31.3807	31.5542	31.0524	31.1055	31.228	31.3424			1.11346	0.178003	-0.197899	-2.13189	sp|Q15393|SF3B3_HUMAN	Q15393	SF3B3	Homo sapiens OX=9606
28.9703	28.9875	28.8373	28.8954	28.9065	29.0991	29.396	29.453			1.14637	0.169383	0.291021	2.1868	sp|Q15397|PUM3_HUMAN	Q15397	PUM3	Homo sapiens OX=9606
25.5071	30.4821	29.9343	30.8502	30.652	30.3795	30.7008	30.4324			0.49374	0.494268	1.34775	1.08198	sp|Q15404|RSU1_HUMAN	Q15404	RSU1	Homo sapiens OX=9606
31.2207	31.1432	31.4166	31.0372	31.5555	31.7178	31.5389	31.4781	+	WT_WCL_UI_WCL	2.08388	0.0298022	0.368109	3.87232	sp|Q15418|KS6A1_HUMAN	Q15418	RPS6KA1	Homo sapiens OX=9606
28.1601	28.186	28.5174	28.7535	28.6246	25.894	28.7804	28.7038			0.226197	0.710564	-0.403549	-0.562702	sp|Q15424|SAFB1_HUMAN	Q15424	SAFB	Homo sapiens OX=9606
30.6296	30.8613	30.6529	30.541	30.7814	30.903	30.592	30.6086			0.196379	0.737134	0.0500464	0.497952	sp|Q15428|SF3A2_HUMAN	Q15428	SF3A2	Homo sapiens OX=9606
29.8346	30.716	29.2559	31.3087	31.1444	30.6044	31.0067	30.6164			0.551408	0.45258	0.564183	1.18471	sp|Q15435|PP1R7_HUMAN	Q15435	PPP1R7	Homo sapiens OX=9606
31.0785	31.1137	31.1414	31.1425	30.9468	30.9364	31.0976	31.0318			1.52417	0.0902491	-0.115861	-2.83118	sp|Q15437|SC23B_HUMAN	Q15437	SEC23B	Homo sapiens OX=9606
30.5641	30.3872	30.5906	30.3216	30.4703	30.4023	30.5281	30.4137			0.060448	0.885626	-0.0122957	-0.170707	sp|Q15459|SF3A1_HUMAN	Q15459	SF3A1	Homo sapiens OX=9606
28.6264	27.948	28.4704	28.17	28.24	28.1046	28.2716	28.2393			0.231877	0.706843	-0.0898066	-0.574821	sp|Q15477|SKI2_HUMAN	Q15477	SKIC2	Homo sapiens OX=9606
29.8052	29.7074	29.0753	29.3576	27.9497	28.6313	28.4623	28.1908	+	WT_WCL_UI_WCL	2.71221	0.0074965	-1.17786	-5.23918	sp|Q15582|BGH3_HUMAN	Q15582	TGFBI	Homo sapiens OX=9606
26.9405	26.4345	26.5484	26.1427	27.1331	26.7391	25.1276	26.8777			0.0336102	0.931136	-0.0471454	-0.0974689	sp|Q15629|TRAM1_HUMAN	Q15629	TRAM1	Homo sapiens OX=9606
30.3746	30.605	30.2586	31.1352	30.5463	29.5935	29.9157	30.2927			0.896913	0.259473	-0.506302	-1.7719	sp|Q15631|TSN_HUMAN	Q15631	TSN	Homo sapiens OX=9606
32.7357	32.8326	32.4747	32.376	29.1667	32.6612	32.5157	32.6104			0.449731	0.524959	-0.86622	-1.00198	sp|Q15637|SF01_HUMAN	Q15637	SF1	Homo sapiens OX=9606
27.8421	27.9474	27.7187	27.8088	27.4552	27.4191	26.9628	27.3845	+	WT_WCL_UI_WCL	2.25001	0.0219763	-0.523811	-4.20998	sp|Q15645|PCH2_HUMAN	Q15645	TRIP13	Homo sapiens OX=9606
26.6211	26.7795	26.5653	25.0737	27.169	27.019	26.3034	26.0788			0.342233	0.612119	0.382663	0.799007	sp|Q15654|TRIP6_HUMAN	Q15654	TRIP6	Homo sapiens OX=9606
28.6161	29.0674	24.955	29.7849	29.4739	29.0221	29.2153	28.9008			0.429889	0.542291	1.04718	0.965393	sp|Q15691|MARE1_HUMAN	Q15691	MAPRE1	Homo sapiens OX=9606
31.4261	31.5911	31.683	31.89	31.4484	31.779	31.6077	31.6167			0.108376	0.82382	-0.034596	-0.293324	sp|Q15717|ELAV1_HUMAN	Q15717	ELAVL1	Homo sapiens OX=9606
30.1882	30.4008	23.6363	30.1233	30.246	30.1274	24.8787	30.2336			0.046837	0.910829	0.284277	0.134025	sp|Q15738|NSDHL_HUMAN	Q15738	NSDHL	Homo sapiens OX=9606
24.5094	31.2617	31.0237	29.9301	25.5597	31.3079	31.375	31.7873			0.144621	0.787581	0.826245	0.380374	sp|Q15758|AAAT_HUMAN	Q15758	SLC1A5	Homo sapiens OX=9606
29.227	29.0935	28.6643	29.1461	29.124	29.2449	29.1359	28.5714			0.0236611	0.94666	-0.0136642	-0.0693353	sp|Q15785|TOM34_HUMAN	Q15785	TOMM34	Homo sapiens OX=9606
29.8768	29.9873	30.1327	29.9375	30.1943	30.0751	30.0356	30.0533			0.807879	0.310129	0.10603	1.62335	sp|Q15813|TBCE_HUMAN	Q15813	TBCE	Homo sapiens OX=9606
30.0841	30.3843	29.7881	30.0035	30.5075	30.5422	30.6597	30.6163	+	WT_WCL_UI_WCL	2.16227	0.0272989	0.516466	4.02976	sp|Q15833|STXB2_HUMAN	Q15833	STXBP2	Homo sapiens OX=9606
31.5275	32.3626	31.8929	32.488	32.5614	32.0858	32.4103	32.1502			0.419667	0.546528	0.234202	0.946404	sp|Q15843|NEDD8_HUMAN	Q15843	NEDD8	Homo sapiens OX=9606
30.0021	30.2561	29.9491	30.4758	30.1592	30.3517	29.9344	30.1492			0.0523271	0.89956	-0.0221391	-0.14893	sp|Q15904|VAS1_HUMAN	Q15904	ATP6AP1	Homo sapiens OX=9606
32.8292	33.1256	32.6722	33.2175	32.9538	32.741	33.1976	33.2658			0.174315	0.761022	0.0784016	0.448699	sp|Q15907|RB11B_HUMAN	Q15907	RAB11B	Homo sapiens OX=9606
34.9823	34.8486	34.6428	34.5519	34.9613	34.7878	34.3885	34.2723			0.348422	0.607341	-0.153922	-0.811042	sp|Q15942|ZYX_HUMAN	Q15942	ZYX	Homo sapiens OX=9606
31.5626	31.4552	31.4104	31.3691	31.306	31.3264	31.4573	31.5186			0.299585	0.648719	-0.0472255	-0.714657	sp|Q16181|SEPT7_HUMAN	Q16181	SEPTIN7	Homo sapiens OX=9606
29.8106	29.4742	29.6084	29.346	30.0376	29.6662	29.2233	28.9066			0.144205	0.787459	-0.101372	-0.3794	sp|Q16204|CCDC6_HUMAN	Q16204	CCDC6	Homo sapiens OX=9606
29.4348	29.3981	25.8582	30.0615	25.286	25.6974	26.2449	24.4583			1.71987	0.0653568	-3.2665	-3.18065	sp|Q16401|PSMD5_HUMAN	Q16401	PSMD5	Homo sapiens OX=9606
28.4052	28.7321	29.0272	28.8195	28.8353	28.7901	28.8559	28.7988			0.228709	0.710969	0.0740113	0.56807	sp|Q16512|PKN1_HUMAN	Q16512	PKN1	Homo sapiens OX=9606
30.7295	30.5966	30.6407	30.3729	30.3057	30.3438	30.3439	30.5712			1.03055	0.203572	-0.193751	-1.99393	sp|Q16531|DDB1_HUMAN	Q16531	DDB1	Homo sapiens OX=9606
29.9014	29.8989	29.3697	29.9697	29.7849	28.9862	29.9632	29.9983			0.140322	0.791848	-0.101788	-0.370271	sp|Q16539|MK14_HUMAN	Q16539	MAPK14	Homo sapiens OX=9606
30.5729	30.6535	25.637	31.0342	30.8536	30.6262	30.5591	30.5307			0.399601	0.564527	1.168	0.908831	sp|Q16543|CDC37_HUMAN	Q16543	CDC37	Homo sapiens OX=9606
34.3274	34.2477	34.3169	34.2611	34.2956	34.2455	34.0381	33.9133			0.915574	0.249953	-0.16516	-1.80293	sp|Q16555|DPYL2_HUMAN	Q16555	DPYSL2	Homo sapiens OX=9606
31.3098	31.2598	31.8538	31.5611	31.0098	31.4234	31.5835	31.0067			0.560263	0.4511	-0.240248	-1.20031	sp|Q16576|RBBP7_HUMAN	Q16576	RBBP7	Homo sapiens OX=9606
24.8188	34.0427	33.969	33.9548	34.2552	34.4604	34.4337	34.2793			0.537603	0.462587	2.66082	1.16031	sp|Q16629|SRSF7_HUMAN	Q16629	SRSF7	Homo sapiens OX=9606
31.2892	30.9055	31.1402	30.9855	30.9919	31.1023	30.7097	30.6835			0.765197	0.334276	-0.208238	-1.55172	sp|Q16630|CPSF6_HUMAN	Q16630	CPSF6	Homo sapiens OX=9606
31.5776	31.0477	31.2939	31.3791	31.1842	30.9062	30.5969	30.6913			1.51548	0.0926824	-0.47991	-2.81596	sp|Q16643|DREB_HUMAN	Q16643	DBN1	Homo sapiens OX=9606
28.3869	26.3441	29.1292	26.2914	27.9889	28.5328	30.0567	30.3885			0.938219	0.239381	1.70384	1.84057	sp|Q16644|MAPK3_HUMAN	Q16644	MAPKAPK3	Homo sapiens OX=9606
34.642	34.6053	34.9026	34.6395	34.3999	34.4456	34.79	34.9283			0.146535	0.785938	-0.0564384	-0.384856	sp|Q16658|FSCN1_HUMAN	Q16658	FSCN1	Homo sapiens OX=9606
30.7796	30.6867	30.8187	30.4075	30.0658	30.1694	30.0511	30.3175	+	WT_WCL_UI_WCL	2.47455	0.0127687	-0.522164	-4.69222	sp|Q16666|IF16_HUMAN	Q16666	IFI16	Homo sapiens OX=9606
33.3674	33.3412	33.5589	33.2769	33.3866	33.3465	33.1899	33.3336			0.431378	0.540989	-0.0719423	-0.968151	sp|Q16698|DECR_HUMAN	Q16698	DECR1	Homo sapiens OX=9606
28.9883	28.9545	28.905	29.041	28.0899	28.6764	28.5113	28.6036	+	WT_WCL_UI_WCL	2.01504	0.0357256	-0.501914	-3.73674	sp|Q16706|MA2A1_HUMAN	Q16706	MAN2A1	Homo sapiens OX=9606
30.8075	30.7397	30.7485	30.5782	30.7854	30.7013	30.5158	30.5332			0.466405	0.512507	-0.0845923	-1.03247	sp|Q16719|KYNU_HUMAN	Q16719	KYNU	Homo sapiens OX=9606
28.9565	29.6792	24.4079	29.7722	24.9152	29.4988	29.3948	25.2324			0.208665	0.727869	-0.94369	-0.524871	sp|Q16740|CLPP_HUMAN	Q16740	CLPP	Homo sapiens OX=9606
27.468	28.118	27.8212	26.357	27.7531	28.0409	25.8287	25.5572			0.375785	0.586769	-0.646087	-0.863696	sp|Q16762|THTR_HUMAN	Q16762	TST	Homo sapiens OX=9606
25.4425	27.6722	26.844	28.1602	25.9342	27.7964	28.327	28.1203			0.261318	0.677404	0.514736	0.636619	sp|Q16774|KGUA_HUMAN	Q16774	GUK1	Homo sapiens OX=9606
29.5578	30.0565	29.8598	30.6035	29.8472	30.1245	30.6117	30.1946			0.266023	0.673633	0.175102	0.646348	sp|Q16775|GLO2_HUMAN	Q16775	HAGH	Homo sapiens OX=9606
31.1817	31.1343	31.2773	31.3271	30.4374	30.9762	30.9734	31.1054			1.21743	0.154423	-0.356987	-2.30585	sp|Q16795|NDUA9_HUMAN	Q16795	NDUFA9	Homo sapiens OX=9606
32.2029	32.0739	32.3083	32.2756	32.3384	32.2344	32.1326	32.2359			0.111698	0.819174	0.0201511	0.301489	sp|Q16822|PCKGM_HUMAN	Q16822	PCK2	Homo sapiens OX=9606
30.5227	30.5235	30.4443	30.2176	30.9352	31.0048	30.8981	31.0989	+	WT_WCL_UI_WCL	3.22908	0.00332787	0.557238	6.58235	sp|Q16831|UPP1_HUMAN	Q16831	UPP1	Homo sapiens OX=9606
32.4205	32.2894	32.4566	32.2842	32.2273	32.3447	32.3039	32.2993			0.651341	0.396792	-0.0688744	-1.35842	sp|Q16836|HCDH_HUMAN	Q16836	HADH	Homo sapiens OX=9606
29.8121	29.6822	29.6325	29.7388	29.4556	29.5436	29.9559	29.8264			0.0600817	0.885867	-0.0209832	-0.169731	sp|Q16851|UGPA_HUMAN	Q16851	UGP2	Homo sapiens OX=9606
31.3986	31.8251	31.4808	31.4613	31.6933	31.85	31.5757	31.6001			0.564753	0.449253	0.138314	1.2082	sp|Q16881|TRXR1_HUMAN	Q16881	TXNRD1	Homo sapiens OX=9606
31.7132	31.776	31.8209	31.8759	31.6663	31.6771	31.9159	31.8471			0.102834	0.828164	-0.0198822	-0.279615	sp|Q16891|MIC60_HUMAN	Q16891	IMMT	Homo sapiens OX=9606
31.8143	31.8641	31.8178	31.9784	31.6258	31.637	31.6887	31.5521	+	WT_WCL_UI_WCL	2.65671	0.008	-0.242767	-5.10782	sp|Q1KMD3|HNRL2_HUMAN	Q1KMD3	HNRNPUL2	Homo sapiens OX=9606
30.4954	30.5833	30.2289	30.0711	30.1931	30.1199	30.1744	30.0405			0.870196	0.275304	-0.212728	-1.72742	sp|Q27J81|INF2_HUMAN	Q27J81	INF2	Homo sapiens OX=9606
29.4959	29.3286	29.3943	29.0097	29.1352	29.0712	28.6	28.7224			1.35316	0.125143	-0.424953	-2.53558	sp|Q29RF7|PDS5A_HUMAN	Q29RF7	PDS5A	Homo sapiens OX=9606
28.1739	28.6154	29.0273	28.7879	28.8668	28.6646	29.4009	29.3129			0.809844	0.309797	0.410179	1.62664	sp|Q2M389|WASC4_HUMAN	Q2M389	WASHC4	Homo sapiens OX=9606
27.5173	28.4872	28.0178	28.0287	28.0578	27.7603	28.1598	27.6289			0.18588	0.749944	-0.11101	-0.474666	sp|Q2NL82|TSR1_HUMAN	Q2NL82	TSR1	Homo sapiens OX=9606
30.4505	30.2034	30.5357	29.6018	30.2509	30.016	29.7379	29.6397			0.524412	0.471887	-0.286729	-1.13689	sp|Q32MZ4|LRRF1_HUMAN	Q32MZ4	LRRFIP1	Homo sapiens OX=9606
30.9644	30.7255	30.907	30.7269	30.4723	30.5769	30.4334	30.4415	+	WT_WCL_UI_WCL	2.61295	0.00928814	-0.349902	-5.00585	sp|Q32P28|P3H1_HUMAN	Q32P28	P3H1	Homo sapiens OX=9606
25.2031	27.7484	24.6575	24.2564	27.7838	27.2974	27.6898	25.0115			0.704094	0.366719	1.47926	1.44846	sp|Q32P44|EMAL3_HUMAN	Q32P44	EML3	Homo sapiens OX=9606
29.1585	29.2044	29.341	29.2155	29.5163	29.5881	29.644	29.5859	+	WT_WCL_UI_WCL	3.54582	0.00162445	0.353763	7.52854	sp|Q3KQV9|UAP1L_HUMAN	Q3KQV9	UAP1L1	Homo sapiens OX=9606
26.1101	28.445	28.2209	28.2295	28.0361	28.42	24.2231	25.2166			0.497884	0.490795	-1.27741	-1.08943	sp|Q3LXA3|TKFC_HUMAN	Q3LXA3	TKFC	Homo sapiens OX=9606
29.4388	29.9765	29.8661	29.7299	29.5933	29.9097	29.8656	30.0371			0.273388	0.669422	0.098618	0.661497	sp|Q3SY69|AL1L2_HUMAN	Q3SY69	ALDH1L2	Homo sapiens OX=9606
25.057	24.46	24.2711	24.3133	24.7407	24.4718	24.3312	24.5286			0.0122528	0.97221	-0.00729561	-0.0363518	sp|Q3V6T2|GRDN_HUMAN	Q3V6T2	CCDC88A	Homo sapiens OX=9606
29.6178	29.4461	29.2845	29.4026	29.5825	29.7143	28.7896	28.5059			0.423526	0.545622	-0.289678	-0.953584	sp|Q3YEC7|RABL6_HUMAN	Q3YEC7	RABL6	Homo sapiens OX=9606
30.1632	29.6341	30.7609	30.5184	30.0375	30.1132	30.5694	30.9593			0.180613	0.754525	0.150708	0.462882	sp|Q3ZCQ8|TIM50_HUMAN	Q3ZCQ8	TIMM50	Homo sapiens OX=9606
28.5944	28.7052	28.0305	27.6102	27.8564	27.7223	27.497	26.5434			1.10737	0.179769	-0.830314	-2.12173	sp|Q460N5|PAR14_HUMAN	Q460N5	PARP14	Homo sapiens OX=9606
29.0175	28.7487	28.3077	29.2293	29.1717	29.4589	28.8357	29.271			0.739157	0.349336	0.358539	1.50783	sp|Q49A26|GLYR1_HUMAN	Q49A26	GLYR1	Homo sapiens OX=9606
30.5944	29.9678	29.7515	30.2518	30.2786	30.2538	29.8262	29.9197			0.124548	0.805834	-0.0718031	-0.332705	sp|Q4G0N4|NAKD2_HUMAN	Q4G0N4	NADK2	Homo sapiens OX=9606
26.1623	25.7351	26.7739	25.8399	26.4125	26.1557	26.2169	25.899			0.0596393	0.886645	0.0432577	0.168552	sp|Q4G176|ACSF3_HUMAN	Q4G176	ACSF3	Homo sapiens OX=9606
24.9642	29.0839	28.99	28.6818	29.1764	23.9684	29.1603	29.2602			0.007901	0.981349	-0.0386691	-0.0235545	sp|Q4KMQ2|ANO6_HUMAN	Q4KMQ2	ANO6	Homo sapiens OX=9606
28.545	28.2146	28.0455	28.4764	28.3765	27.6467	28.2447	27.814			0.698757	0.36995	-0.299884	-1.43939	sp|Q4V328|GRAP1_HUMAN	Q4V328	GRIPAP1	Homo sapiens OX=9606
29.4684	28.8783	27.4403	29.1214	25.0667	28.5594	24.8692	25.1229			1.53166	0.0892274	-2.82257	-2.84432	sp|Q53EL6|PDCD4_HUMAN	Q53EL6	PDCD4	Homo sapiens OX=9606
27.7398	27.6275	28.2138	27.3785	28.1871	27.5047	27.6841	27.9288			0.142633	0.788538	0.0862327	0.375711	sp|Q53EP0|FND3B_HUMAN	Q53EP0	FNDC3B	Homo sapiens OX=9606
25.3442	26.6302	27.3151	26.9301	25.2175	26.8201	27.7588	27.6924			0.168208	0.765464	0.31731	0.434847	sp|Q53EU6|GPAT3_HUMAN	Q53EU6	GPAT3	Homo sapiens OX=9606
27.4055	27.3723	27.3345	27.4098	25.1761	27.1365	27.2094	24.7646			1.05797	0.194015	-1.30887	-2.03951	sp|Q53GL7|PAR10_HUMAN	Q53GL7	PARP10	Homo sapiens OX=9606
31.9025	32.0095	31.8194	32.1369	32.3104	32.199	32.2546	32.1452			1.81932	0.0532671	0.260229	3.36374	sp|Q53GQ0|DHB12_HUMAN	Q53GQ0	HSD17B12	Homo sapiens OX=9606
29.6777	29.5388	29.614	29.7383	29.5557	29.74	29.4382	29.5116			0.474374	0.506868	-0.0808525	-1.04696	sp|Q53GS9|SNUT2_HUMAN	Q53GS9	USP39	Homo sapiens OX=9606
27.3966	24.648	27.6121	25.9322	28.1636	27.8592	27.8932	25.3177			0.42045	0.545984	0.911222	0.947861	sp|Q53H12|AGK_HUMAN	Q53H12	AGK	Homo sapiens OX=9606
28.6373	28.8725	29.3696	29.2244	29.1647	29.3607	29.8939	29.6017			1.09011	0.182663	0.479293	2.09298	sp|Q53H82|LACB2_HUMAN	Q53H82	LACTB2	Homo sapiens OX=9606
26.4108	26.7136	27.1634	26.9206	26.2243	26.315	27.2973	23.7913			0.545056	0.456003	-0.895093	-1.1735	sp|Q53HC9|EIPR1_HUMAN	Q53HC9	EIPR1	Homo sapiens OX=9606
27.7191	27.8556	27.6908	27.8167	27.822	28.1748	28.1063	28.3361			1.60248	0.0790978	0.33925	2.96943	sp|Q562E7|WDR81_HUMAN	Q562E7	WDR81	Homo sapiens OX=9606
30.7016	30.5186	30.5434	30.3361	30.4325	30.5846	30.3818	30.1217			0.552669	0.453244	-0.144788	-1.18694	sp|Q5BKZ1|ZN326_HUMAN	Q5BKZ1	ZNF326	Homo sapiens OX=9606
29.7655	29.769	29.7025	29.8169	29.4378	29.5423	29.3228	29.564	+	WT_WCL_UI_WCL	2.58389	0.00983165	-0.296759	-4.93889	sp|Q5GLZ8|HERC4_HUMAN	Q5GLZ8	HERC4	Homo sapiens OX=9606
30.1875	29.9108	29.7634	29.9354	29.4699	29.4528	29.6748	30.295			0.474605	0.507496	-0.226174	-1.04738	sp|Q5H9R7|PP6R3_HUMAN	Q5H9R7	PPP6R3	Homo sapiens OX=9606
25.9898	28.0116	24.633	25.278	28.2746	26.7387	27.6602	27.5723			1.02558	0.205027	1.58337	1.98567	sp|Q5HYK3|COQ5_HUMAN	Q5HYK3	COQ5	Homo sapiens OX=9606
29.0277	28.6483	28.8566	28.9369	28.6904	28.961	29.1289	28.8016			0.0809881	0.855488	0.0281134	0.224426	sp|Q5JRA6|TGO1_HUMAN	Q5JRA6	MIA3	Homo sapiens OX=9606
29.3768	29.5352	29.5511	29.7243	29.4885	29.5372	29.2634	29.6062			0.297762	0.650028	-0.0730271	-0.710993	sp|Q5JRX3|PREP_HUMAN	Q5JRX3	PITRM1	Homo sapiens OX=9606
28.1102	26.0785	28.4811	28.5236	28.2568	28.514	27.8106	27.9206			0.217029	0.718801	0.327176	0.543002	sp|Q5JSL3|DOC11_HUMAN	Q5JSL3	DOCK11	Homo sapiens OX=9606
28.7161	28.5903	28.5248	28.2732	28.7443	28.3301	28.5303	28.7562			0.182152	0.752754	0.0641069	0.466332	sp|Q5JTH9|RRP12_HUMAN	Q5JTH9	RRP12	Homo sapiens OX=9606
31.9069	31.8488	31.7356	31.8775	31.6105	31.8526	31.7406	31.5683			1.03281	0.202474	-0.149189	-1.99768	sp|Q5JTV8|TOIP1_HUMAN	Q5JTV8	TOR1AIP1	Homo sapiens OX=9606
30.1878	30.1277	30.2072	29.7118	30.1195	30.2695	30.1516	29.8876			0.128367	0.800872	0.0483985	0.341872	sp|Q5JTZ9|SYAM_HUMAN	Q5JTZ9	AARS2	Homo sapiens OX=9606
28.5687	28.4869	28.3354	28.6224	28.327	27.9853	27.7492	28.466			1.11314	0.177933	-0.371473	-2.13135	sp|Q5K651|SAMD9_HUMAN	Q5K651	SAMD9	Homo sapiens OX=9606
28.6419	28.2785	28.2081	27.8526	25.3773	28.3718	28.0602	28.3219			0.428774	0.542452	-0.712522	-0.963326	sp|Q5QJE6|TDIF2_HUMAN	Q5QJE6	DNTTIP2	Homo sapiens OX=9606
28.3223	28.5241	29.0362	29.1899	28.0018	28.928	29.1593	29.2631			0.0707066	0.872451	0.0699067	0.197771	sp|Q5R372|RBG1L_HUMAN	Q5R372	RABGAP1L	Homo sapiens OX=9606
26.335	24.2725	24.9021	25.8257	26.2289	26.0225	25.3601	25.5068			0.38515	0.577778	0.445758	0.881517	sp|Q5SRE5|NU188_HUMAN	Q5SRE5	NUP188	Homo sapiens OX=9606
31.6641	31.5821	31.6663	31.6973	31.4799	31.6822	31.6147	31.5253			0.730477	0.352581	-0.0769463	-1.49317	sp|Q5SSJ5|HP1B3_HUMAN	Q5SSJ5	HP1BP3	Homo sapiens OX=9606
28.5071	28.1779	28.5015	28.2497	28.8551	28.8766	28.8589	28.8355	+	WT_WCL_UI_WCL	2.94448	0.00492075	0.497508	5.81472	sp|Q5SW79|CE170_HUMAN	Q5SW79	CEP170	Homo sapiens OX=9606
27.8152	27.1885	26.5086	26.6195	27.1914	26.6279	26.6622	25.6888			0.521503	0.474448	-0.490428	-1.13171	sp|Q5SWX8|ODR4_HUMAN	Q5SWX8	ODR4	Homo sapiens OX=9606
29.1704	28.7417	29.2897	25.0438	29.2588	25.1405	24.5413	25.0697			0.66469	0.388846	-2.05882	-1.3813	sp|Q5SY16|NOL9_HUMAN	Q5SY16	NOL9	Homo sapiens OX=9606
29.1161	29.458	29.5231	29.4074	29.2564	29.5524	29.6418	29.5059			0.408809	0.555298	0.112989	0.926122	sp|Q5T0F9|C2D1B_HUMAN	Q5T0F9	CC2D1B	Homo sapiens OX=9606
30.2991	30.0786	30.238	29.9452	30.3683	30.3873	30.1516	30.1323			0.525076	0.47167	0.119654	1.13807	sp|Q5T1M5|FKB15_HUMAN	Q5T1M5	FKBP15	Homo sapiens OX=9606
30.6921	30.6392	30.4397	30.1214	30.5223	30.4984	30.3746	30.4554			0.0268483	0.942331	-0.010447	-0.0784099	sp|Q5T4S7|UBR4_HUMAN	Q5T4S7	UBR4	Homo sapiens OX=9606
29.0517	29.4822	28.9489	28.6392	29.1303	29.0458	28.9506	28.8547			0.0681163	0.877022	-0.0351658	-0.190983	sp|Q5TAQ9|DCAF8_HUMAN	Q5TAQ9	DCAF8	Homo sapiens OX=9606
28.6476	28.7231	28.6773	28.525	29.1235	29.1439	25.2811	26.5405			0.537567	0.462345	-1.121	-1.16025	sp|Q5TDH0|DDI2_HUMAN	Q5TDH0	DDI2	Homo sapiens OX=9606
25.898	31.7946	30.4621	31.9001	31.7618	30.8848	31.765	31.113			0.425583	0.54503	1.36746	0.957405	sp|Q5TEC6|H37_HUMAN	Q5TEC6	H3-7	Homo sapiens OX=9606
28.6725	28.3989	25.6267	27.9588	28.1344	24.2423	27.9669	27.9096			0.203461	0.732649	-0.600914	-0.513511	sp|Q5VT52|RPRD2_HUMAN	Q5VT52	RPRD2	Homo sapiens OX=9606
25.7709	26.7166	25.7359	26.2431	26.8002	26.882	26.8081	26.6077			1.48351	0.0977102	0.657866	2.76017	sp|Q5VTQ0|TT39B_HUMAN	Q5VTQ0	TTC39B	Homo sapiens OX=9606
24.2581	24.1	25.2942	25.1613	24.7116	25.1685	26.1995	25.0237			0.610887	0.419124	0.572427	1.28866	sp|Q5VTR2|BRE1A_HUMAN	Q5VTR2	RNF20	Homo sapiens OX=9606
26.0182	25.8204	26.4143	25.7711	25.6185	25.7911	25.7153	25.7873			0.933238	0.241288	-0.277968	-1.83229	sp|Q5VV52|ZN691_HUMAN	Q5VV52	ZNF691	Homo sapiens OX=9606
29.0578	29.1981	29.2939	29.2298	28.6559	28.7427	29.1018	29.3953			0.585561	0.435043	-0.220993	-1.24462	sp|Q5VWZ2|LYPL1_HUMAN	Q5VWZ2	LYPLAL1	Homo sapiens OX=9606
30.4117	30.4293	30.33	30.3428	30.3083	30.5338	30.3666	30.3808			0.131962	0.797799	0.0189514	0.350461	sp|Q5VYK3|ECM29_HUMAN	Q5VYK3	ECPAS	Homo sapiens OX=9606
31.4286	31.0854	30.9733	30.863	30.8258	30.7924	30.5861	30.4886			1.51815	0.0921309	-0.414387	-2.82065	sp|Q5ZPR3|CD276_HUMAN	Q5ZPR3	CD276	Homo sapiens OX=9606
29.1018	29.3222	29.2193	29.2297	28.8751	29.2197	29.0213	28.9197			1.24558	0.149707	-0.209287	-2.3532	sp|Q63HN8|RN213_HUMAN	Q63HN8	RNF213	Homo sapiens OX=9606
28.6428	28.9742	29.0397	28.6355	29.1484	29.4858	29.0375	29.2708			1.54571	0.0876554	0.412577	2.86902	sp|Q641Q2|WAC2A_HUMAN	Q641Q2	WASHC2A	Homo sapiens OX=9606
29.3124	28.7116	26.4683	28.4319	28.6761	28.5572	28.3078	28.3518			0.148568	0.784499	0.24222	0.389603	sp|Q66K14|TBC9B_HUMAN	Q66K14	TBC1D9B	Homo sapiens OX=9606
32.0506	31.9644	32.1617	32.1199	31.9045	32.0088	31.9437	31.8598			1.45479	0.102759	-0.144977	-2.7103	sp|Q66K74|MAP1S_HUMAN	Q66K74	MAP1S	Homo sapiens OX=9606
26.9691	27.1727	27.2561	27.215	27.1458	25.0633	25.5789	26.5968			1.16261	0.165878	-1.05705	-2.21394	sp|Q676U5|A16L1_HUMAN	Q676U5	ATG16L1	Homo sapiens OX=9606
30.8031	30.7027	30.5664	30.3433	31.5342	31.4633	31.4898	31.4269	+	WT_WCL_UI_WCL	3.85913	0.000940092	0.874679	8.57329	sp|Q68CZ2|TENS3_HUMAN	Q68CZ2	TNS3	Homo sapiens OX=9606
29.0782	28.9892	28.6715	28.911	28.9797	28.8545	28.358	28.2356			0.740279	0.349308	-0.305525	-1.50973	sp|Q68E01|INT3_HUMAN	Q68E01	INTS3	Homo sapiens OX=9606
29.0627	29.0142	28.6703	29.346	29.5311	29.1119	28.8595	28.6676			0.0283559	0.940439	0.0192127	0.0826818	sp|Q68EM7|RHG17_HUMAN	Q68EM7	ARHGAP17	Homo sapiens OX=9606
25.8181	25.5428	25.1188	25.4156	25.4376	25.5352	25.0335	25.8746			0.00530462	0.987118	-0.00358248	-0.0158605	sp|Q69YN4|VIR_HUMAN	Q69YN4	VIRMA	Homo sapiens OX=9606
30.9534	30.7543	30.7098	30.6209	30.5811	30.5923	30.3684	30.5075			1.52756	0.0894191	-0.247299	-2.83713	sp|Q6DD88|ATLA3_HUMAN	Q6DD88	ATL3	Homo sapiens OX=9606
28.3285	28.3394	27.6992	25.6485	24.6733	23.4094	25.2782	25.3501	+	WT_WCL_UI_WCL	1.95919	0.0401421	-2.82615	-3.62847	sp|Q6DKJ4|NXN_HUMAN	Q6DKJ4	NXN	Homo sapiens OX=9606
34.8507	35.0653	35.1677	35.186	34.7171	35.0076	35.8262	35.6948			0.382874	0.580567	0.244025	0.877196	sp|Q6DN03|H2B2C_HUMAN	Q6DN03	H2BC20P	Homo sapiens OX=9606
34.0684	32.3957	34.955	35.3414	32.5453	33.9919	35.1264	34.7752			0.031814	0.934426	-0.0804157	-0.0924312	sp|Q6FI13|H2A2A_HUMAN	Q6FI13	H2AC19	Homo sapiens OX=9606
28.9501	28.8029	28.8168	28.8371	28.8249	28.637	28.5061	28.8009			1.00193	0.213541	-0.159527	-1.94638	sp|Q6IAN0|DRS7B_HUMAN	Q6IAN0	DHRS7B	Homo sapiens OX=9606
31.5509	31.4527	31.6	31.6351	31.4875	31.3642	31.5904	31.529			0.491326	0.495439	-0.0668936	-1.07763	sp|Q6IBS0|TWF2_HUMAN	Q6IBS0	TWF2	Homo sapiens OX=9606
30.5775	30.4523	30.7506	30.3608	30.7003	30.5305	30.574	30.5751			0.267272	0.672765	0.0596943	0.648924	sp|Q6ICG6|K0930_HUMAN	Q6ICG6	KIAA0930	Homo sapiens OX=9606
27.6164	27.8392	27.1315	25.3017	26.3039	27.1209	25.8882	24.6543			0.599971	0.425759	-0.980406	-1.26972	sp|Q6IN85|P4R3A_HUMAN	Q6IN85	PPP4R3A	Homo sapiens OX=9606
28.5091	28.7174	28.7623	28.8624	25.4396	25.9605	28.2075	29.4075			0.766539	0.334126	-1.45902	-1.55398	sp|Q6JBY9|CPZIP_HUMAN	Q6JBY9	RCSD1	Homo sapiens OX=9606
29.725	29.2637	28.7538	28.9796	28.8037	28.412	29.2346	29.7866			0.125613	0.804255	-0.121262	-0.335266	sp|Q6L8Q7|PDE12_HUMAN	Q6L8Q7	PDE12	Homo sapiens OX=9606
30.1446	30.087	30.5825	30.1287	29.9346	30.0798	30.2787	30.237			0.309853	0.642332	-0.103179	-0.735201	sp|Q6NUK1|SCMC1_HUMAN	Q6NUK1	SLC25A24	Homo sapiens OX=9606
26.5794	27.4346	25.2148	26.8835	27.058	26.4105	26.459	27.4107			0.233231	0.705936	0.306518	0.5777	sp|Q6NUQ4|TM214_HUMAN	Q6NUQ4	TMEM214	Homo sapiens OX=9606
29.762	29.9726	30.1124	29.7455	29.8384	29.9706	29.6083	29.6234			0.509185	0.482231	-0.137949	-1.10971	sp|Q6NVY1|HIBCH_HUMAN	Q6NVY1	HIBCH	Homo sapiens OX=9606
28.5243	28.8834	24.3014	28.4879	24.5077	28.7545	25.7061	28.8568			0.14632	0.785969	-0.592996	-0.384354	sp|Q6NXE6|ARMC6_HUMAN	Q6NXE6	ARMC6	Homo sapiens OX=9606
28.8654	28.8375	25.7192	28.7677	28.7404	28.96	25.0078	29.027			0.0313227	0.934989	-0.113639	-0.0910503	sp|Q6NYC1|JMJD6_HUMAN	Q6NYC1	JMJD6	Homo sapiens OX=9606
31.4208	31.0899	31.1558	30.7252	31.3916	31.1964	31.2438	30.9842			0.262004	0.676473	0.106071	0.638041	sp|Q6NYC8|PPR18_HUMAN	Q6NYC8	PPP1R18	Homo sapiens OX=9606
29.1808	25.1977	25.4678	28.7042	28.7798	28.8384	28.3452	28.6699			0.700921	0.368383	1.52072	1.44307	sp|Q6P1J9|CDC73_HUMAN	Q6P1J9	CDC73	Homo sapiens OX=9606
29.9486	29.7972	29.7965	29.5808	29.715	24.5564	25.2636	25.9574			1.59526	0.0790806	-3.4077	-2.95661	sp|Q6P1M0|S27A4_HUMAN	Q6P1M0	SLC27A4	Homo sapiens OX=9606
28.6619	28.9398	28.7719	28.4608	28.9238	28.7698	26.0337	28.4645			0.428949	0.542572	-0.660658	-0.963651	sp|Q6P1N9|TATD1_HUMAN	Q6P1N9	TATDN1	Homo sapiens OX=9606
31.123	31.0119	30.6568	31.1581	31.1183	30.9922	31.1534	31.1577			0.435311	0.536906	0.11794	0.975427	sp|Q6P2E9|EDC4_HUMAN	Q6P2E9	EDC4	Homo sapiens OX=9606
30.6562	30.5982	30.5818	30.4547	30.4405	30.5637	30.3611	30.5734			0.632398	0.41006	-0.0880761	-1.32584	sp|Q6P2Q9|PRP8_HUMAN	Q6P2Q9	PRPF8	Homo sapiens OX=9606
25.9159	27.9268	28.5641	27.9966	24.6838	24.3014	24.9906	28.3925			0.921893	0.247012	-2.00878	-1.81344	sp|Q6P3W7|SCYL2_HUMAN	Q6P3W7	SCYL2	Homo sapiens OX=9606
25.1582	29.3668	27.3306	27.4978	28.9444	23.8639	25.5719	28.0881			0.196523	0.737319	-0.721286	-0.498268	sp|Q6P587|FAHD1_HUMAN	Q6P587	FAHD1	Homo sapiens OX=9606
30.6799	30.5537	30.4335	30.4173	31.0044	30.6074	30.6336	30.4603			0.552464	0.452669	0.155317	1.18658	sp|Q6P996|PDXD1_HUMAN	Q6P996	PDXDC1	Homo sapiens OX=9606
23.6432	25.178	26.3284	24.2744	25.5319	26.5236	26.8655	26.7089			1.25298	0.148603	1.5515	2.36567	sp|Q6PCE3|PGM2L_HUMAN	Q6PCE3	PGM2L1	Homo sapiens OX=9606
29.9606	30.1343	29.9803	29.7229	30.24	30.427	30.0844	30.0752			1.13635	0.172987	0.257121	2.17007	sp|Q6PI48|SYDM_HUMAN	Q6PI48	DARS2	Homo sapiens OX=9606
28.7634	28.4508	28.6791	28.4239	28.783	28.9654	28.3599	28.8764			0.478953	0.503674	0.166881	1.05527	sp|Q6PIU2|NCEH1_HUMAN	Q6PIU2	NCEH1	Homo sapiens OX=9606
26.1508	25.8308	25.8306	25.6885	26.8928	25.6268	25.8654	25.5336			0.119006	0.811518	0.104492	0.319311	sp|Q6PJT7|ZC3HE_HUMAN	Q6PJT7	ZC3H14	Homo sapiens OX=9606
30.8389	30.9619	31.087	30.8986	30.9271	31.1765	31.2605	31.2562			1.15543	0.167374	0.208489	2.20194	sp|Q6PKG0|LARP1_HUMAN	Q6PKG0	LARP1	Homo sapiens OX=9606
25.1622	24.8542	25.052	25.6492	24.8921	24.9679	26.0387	24.7463			0.0180136	0.959412	-0.018106	-0.0531072	sp|Q6R327|RICTR_HUMAN	Q6R327	RICTOR	Homo sapiens OX=9606
28.8078	28.8189	29.3048	28.9741	28.5466	28.7565	29.0393	29.2236			0.174144	0.760602	-0.0849023	-0.448312	sp|Q6UB35|C1TM_HUMAN	Q6UB35	MTHFD1L	Homo sapiens OX=9606
30.3881	26.3503	30.3097	30.3703	24.9052	30.3869	30.4262	30.411			0.0675118	0.877412	-0.322291	-0.189394	sp|Q6UN15|FIP1_HUMAN	Q6UN15	FIP1L1	Homo sapiens OX=9606
28.7999	29.0284	29.2097	28.998	25.446	28.6317	29.3263	29.6027			0.336638	0.616834	-0.757299	-0.788084	sp|Q6UWP7|LCLT1_HUMAN	Q6UWP7	LCLAT1	Homo sapiens OX=9606
25.3	25.6239	25.6098	25.7532	28.0948	25.1703	28.614	28.7858			1.31071	0.135628	2.09452	2.46334	sp|Q6UX53|MET7B_HUMAN	Q6UX53	METTL7B	Homo sapiens OX=9606
29.0272	28.6343	28.9083	28.5289	28.2607	28.4042	28.5294	28.732			0.982154	0.219419	-0.293098	-1.91354	sp|Q6UXN9|WDR82_HUMAN	Q6UXN9	WDR82	Homo sapiens OX=9606
28.8404	28.7808	26.6313	28.1362	28.3018	25.5828	28.693	25.7282			0.476232	0.506735	-1.02074	-1.05033	sp|Q6UXV4|MIC27_HUMAN	Q6UXV4	APOOL	Homo sapiens OX=9606
28.6302	28.3204	28.9774	28.7034	28.0078	28.1883	28.3599	27.9597			1.75446	0.0624615	-0.528916	-3.24386	sp|Q6WCQ1|MPRIP_HUMAN	Q6WCQ1	MPRIP	Homo sapiens OX=9606
30.4307	30.4123	30.6418	30.4274	30.3739	30.5261	30.4327	30.2997			0.428355	0.542373	-0.0699477	-0.96255	sp|Q6XQN6|PNCB_HUMAN	Q6XQN6	NAPRT	Homo sapiens OX=9606
28.5048	28.2656	28.116	25.4904	27.978	27.9137	27.965	27.7501			0.168057	0.765082	0.307521	0.434504	sp|Q6Y7W6|GGYF2_HUMAN	Q6Y7W6	GIGYF2	Homo sapiens OX=9606
31.0756	31.1194	31.248	30.9089	31.2325	31.4068	31.3328	31.423			1.71108	0.0650736	0.26081	3.16465	sp|Q6YHK3|CD109_HUMAN	Q6YHK3	CD109	Homo sapiens OX=9606
29.372	29.0902	28.948	28.8807	28.8518	28.8914	29.3447	24.5945			0.464511	0.513351	-1.15213	-1.02902	sp|Q6YN16|HSDL2_HUMAN	Q6YN16	HSDL2	Homo sapiens OX=9606
24.2711	24.5468	25.0895	24.648	24.6359	24.5865	25.0303	25.0721			0.397449	0.565952	0.192386	0.904778	sp|Q6ZMU5|TRI72_HUMAN	Q6ZMU5	TRIM72	Homo sapiens OX=9606
30.5501	30.3347	30.3106	30.1236	30.9161	30.7454	30.4829	30.551			1.40293	0.114488	0.344072	2.62082	sp|Q6ZS81|WDFY4_HUMAN	Q6ZS81	WDFY4	Homo sapiens OX=9606
27.8685	28.1282	28.0475	27.1548	24.9121	27.4643	26.6285	27.3607			0.984544	0.21933	-1.20835	-1.91751	sp|Q6ZTN6|AN13D_HUMAN	Q6ZTN6	ANKRD13D	Homo sapiens OX=9606
29.2088	28.8195	29.1326	29.2329	29.6029	29.3706	29.3311	30.0207			1.39857	0.115421	0.482886	2.61332	sp|Q709C8|VP13C_HUMAN	Q709C8	VPS13C	Homo sapiens OX=9606
30.4159	31.3137	30.648	33.0035	30.9463	31.1797	32.6268	32.1146			0.209588	0.727075	0.371592	0.526879	sp|Q71DI3|H32_HUMAN	Q71DI3	H3C13	Homo sapiens OX=9606
36.8148	37.0536	36.7724	36.91	36.8891	36.8375	36.6135	36.4907			0.79261	0.317644	-0.180005	-1.59777	sp|Q71U36|TBA1A_HUMAN	Q71U36	TUBA1A	Homo sapiens OX=9606
28.3554	28.523	28.4255	28.2947	28.0455	28.5131	28.6233	28.1856			0.153197	0.781291	-0.0577464	-0.400364	sp|Q7KZ85|SPT6H_HUMAN	Q7KZ85	SUPT6H	Homo sapiens OX=9606
32.5256	32.5665	32.6361	32.6562	32.5669	32.5463	32.806	32.7004			0.376564	0.586103	0.0588341	0.865183	sp|Q7KZF4|SND1_HUMAN	Q7KZF4	SND1	Homo sapiens OX=9606
29.0214	29.1961	29.1561	29.1173	29.2537	29.3791	29.2964	29.2006			1.62354	0.0760403	0.159728	3.00696	sp|Q7L014|DDX46_HUMAN	Q7L014	DDX46	Homo sapiens OX=9606
30.1545	30.3813	29.7844	30.1501	30.6698	30.2641	30.3219	30.0478			0.54138	0.459295	0.208339	1.167	sp|Q7L0Y3|TM10C_HUMAN	Q7L0Y3	TRMT10C	Homo sapiens OX=9606
30.4631	30.4814	30.0482	30.6452	30.3612	30.0868	30.2166	30.1933			0.676418	0.382121	-0.195016	-1.40134	sp|Q7L1Q6|5MP2_HUMAN	Q7L1Q6	BZW1	Homo sapiens OX=9606
29.1324	29.3738	29.4848	28.9202	29.161	29.2476	29.1927	29.3712			0.0394562	0.922459	0.0152884	0.113741	sp|Q7L2E3|DHX30_HUMAN	Q7L2E3	DHX30	Homo sapiens OX=9606
30.6744	31.0568	30.0107	31.1639	31.0455	30.3109	30.7108	30.9917			0.0429315	0.917188	0.0382571	0.123327	sp|Q7L2H7|EIF3M_HUMAN	Q7L2H7	EIF3M	Homo sapiens OX=9606
28.4095	28.5842	28.3409	28.7872	28.4241	28.671	29.1502	29.1545			0.758924	0.337488	0.319481	1.54116	sp|Q7L523|RRAGA_HUMAN	Q7L523	RRAGA	Homo sapiens OX=9606
31.6825	31.6951	31.5354	31.6584	31.8487	31.7289	31.9477	32.176			1.49466	0.0967181	0.282443	2.7796	sp|Q7L576|CYFP1_HUMAN	Q7L576	CYFIP1	Homo sapiens OX=9606
28.3433	28.1222	28.2961	28.1044	28.0839	27.9285	24.943	25.7672			1.00568	0.212409	-1.53585	-1.95262	sp|Q7L5D6|GET4_HUMAN	Q7L5D6	GET4	Homo sapiens OX=9606
29.8072	29.8048	29.7823	29.7158	29.8471	29.6259	29.3091	29.318			0.982427	0.21967	-0.252505	-1.914	sp|Q7L5N1|CSN6_HUMAN	Q7L5N1	COPS6	Homo sapiens OX=9606
28.2743	28.0463	28.2404	27.5804	28.2365	28.2432	27.929	27.9901			0.135409	0.793625	0.0643845	0.358656	sp|Q7L7X3|TAOK1_HUMAN	Q7L7X3	TAOK1	Homo sapiens OX=9606
30.0907	30.0386	30.003	29.7222	30.2883	30.0293	29.7948	29.6657			0.0415258	0.920163	-0.0191112	-0.119457	sp|Q7L9L4|MOB1B_HUMAN	Q7L9L4	MOB1B	Homo sapiens OX=9606
26.8206	27.0295	24.9576	26.9602	27.3074	27.3628	26.6518	26.5024			0.419186	0.546547	0.514106	0.945508	sp|Q7LBC6|KDM3B_HUMAN	Q7LBC6	KDM3B	Homo sapiens OX=9606
29.4623	29.8639	30.11	25.2875	29.903	24.0286	30.7484	31.1415			0.0476251	0.908703	0.274417	0.136174	sp|Q7LGA3|HS2ST_HUMAN	Q7LGA3	HS2ST1	Homo sapiens OX=9606
31.6531	31.849	31.7812	32.0007	31.8447	31.9013	31.6316	31.4702			0.388332	0.574086	-0.109074	-0.887551	sp|Q7Z2K6|ERMP1_HUMAN	Q7Z2K6	ERMP1	Homo sapiens OX=9606
28.5737	29.0545	29.202	29.5401	29.0139	29.0904	28.9562	29.4921			0.0694704	0.874231	0.0455894	0.194535	sp|Q7Z2W4|ZCCHV_HUMAN	Q7Z2W4	ZC3HAV1	Homo sapiens OX=9606
24.9061	27.7592	26.0063	25.1373	27.5519	25.9386	28.0119	28.2431			0.906777	0.254681	1.48415	1.78831	sp|Q7Z2Z2|EFL1_HUMAN	Q7Z2Z2	EFL1	Homo sapiens OX=9606
27.6714	28.1388	27.9741	24.7232	27.8334	28.329	28.3432	26.1649			0.227226	0.711442	0.540737	0.564902	sp|Q7Z392|TPC11_HUMAN	Q7Z392	TRAPPC11	Homo sapiens OX=9606
29.9018	29.6782	29.7946	29.7113	29.7174	29.5327	29.653	29.8126			0.560804	0.451033	-0.0925603	-1.20126	sp|Q7Z3B4|NUP54_HUMAN	Q7Z3B4	NUP54	Homo sapiens OX=9606
28.9644	28.673	29.1481	25.1398	28.5583	28.6677	29.4786	25.2908			0.00441951	0.989317	0.0175662	0.0132273	sp|Q7Z3D6|GLUCM_HUMAN	Q7Z3D6	DGLUCY	Homo sapiens OX=9606
25.738	24.6446	25.8379	25.8886	27.6963	27.6044	28.1695	27.2659	+	WT_WCL_UI_WCL	3.07853	0.00409412	2.15672	6.16721	sp|Q7Z3T8|ZFY16_HUMAN	Q7Z3T8	ZFYVE16	Homo sapiens OX=9606
27.7951	27.7099	27.0832	24.2424	25.1137	27.9741	24.9241	27.98			0.0621594	0.883096	-0.20966	-0.175255	sp|Q7Z3U7|MON2_HUMAN	Q7Z3U7	MON2	Homo sapiens OX=9606
27.7626	26.4105	25.2072	26.6379	28.0255	26.2266	25.395	26.0962			0.0308136	0.935737	-0.068749	-0.0896179	sp|Q7Z417|NUFP2_HUMAN	Q7Z417	NUFIP2	Homo sapiens OX=9606
28.8321	28.8445	29.2282	25.7972	29.0112	29.3418	29.4126	29.4153			0.671507	0.385659	1.11972	1.39295	sp|Q7Z460|CLAP1_HUMAN	Q7Z460	CLASP1	Homo sapiens OX=9606
29.1122	29.1544	29.2457	25.9099	29.3386	29.5562	29.3839	29.2661			0.594349	0.427932	1.03065	1.25994	sp|Q7Z4Q2|HEAT3_HUMAN	Q7Z4Q2	HEATR3	Homo sapiens OX=9606
25.4232	24.018	27.2571	25.1727	27.3158	24.8031	28.1429	27.9532			0.765749	0.334128	1.58605	1.55265	sp|Q7Z4V5|HDGR2_HUMAN	Q7Z4V5	HDGFL2	Homo sapiens OX=9606
29.8993	29.8672	29.9961	29.7371	29.7141	29.8292	29.7557	30.1115			0.0769502	0.861685	-0.0223155	-0.214012	sp|Q7Z4W1|DCXR_HUMAN	Q7Z4W1	DCXR	Homo sapiens OX=9606
26.8893	26.3417	26.7688	26.2233	26.7606	26.1364	26.0981	26.1476			0.556099	0.450754	-0.270081	-1.19298	sp|Q7Z5K2|WAPL_HUMAN	Q7Z5K2	WAPL	Homo sapiens OX=9606
27.7775	26.9273	27.6447	27.5876	27.23	27.3065	27.3189	27.4226			0.368355	0.591727	-0.164762	-0.849486	sp|Q7Z5L9|I2BP2_HUMAN	Q7Z5L9	IRF2BP2	Homo sapiens OX=9606
26.0325	27.3145	27.4516	27.5178	28.2628	28.7502	28.2698	27.6727			1.50369	0.0951408	1.15978	2.79536	sp|Q7Z5Q1|CPEB2_HUMAN	Q7Z5Q1	CPEB2	Homo sapiens OX=9606
32.4228	32.2344	32.314	32.2555	32.3602	32.1452	32.2988	32.0689			0.510845	0.482406	-0.0883589	-1.11268	sp|Q7Z5R6|AB1IP_HUMAN	Q7Z5R6	APBB1IP	Homo sapiens OX=9606
25.2362	26.642	26.8097	26.5081	25.4097	26.827	25.8403	25.2145			0.414412	0.549846	-0.476118	-0.936601	sp|Q7Z6I6|RHG30_HUMAN	Q7Z6I6	ARHGAP30	Homo sapiens OX=9606
29.7081	29.5048	29.6091	29.4961	29.8011	29.8239	29.7935	29.7085	+	WT_WCL_UI_WCL	1.95169	0.040557	0.202264	3.61405	sp|Q7Z6Z7|HUWE1_HUMAN	Q7Z6Z7	HUWE1	Homo sapiens OX=9606
31.0389	30.843	30.9145	31.4892	31.1236	31.2753	30.9455	30.9203			0.0105565	0.976484	-0.00524473	-0.0313781	sp|Q7Z739|YTHD3_HUMAN	Q7Z739	YTHDF3	Homo sapiens OX=9606
32.0443	31.3967	31.5414	25.3001	31.2291	30.3253	25.7641	26.2404			0.33923	0.615011	-1.68091	-0.793148	sp|Q7Z7H5|TMED4_HUMAN	Q7Z7H5	TMED4	Homo sapiens OX=9606
30.8379	30.7818	30.9566	25.0959	30.3424	30.797	30.788	24.5192			0.0510813	0.901522	-0.306427	-0.145561	sp|Q7Z7K6|CENPV_HUMAN	Q7Z7K6	CENPV	Homo sapiens OX=9606
26.7834	24.517	24.9105	25.8659	29.3378	28.9435	28.8326	28.716	+	WT_WCL_UI_WCL	3.21572	0.00331429	3.4383	6.54465	sp|Q81ZL2|SMC_COXBU	Q81ZL2	smc	Coxiella burnetii (strain RSA 493 / Nine Mile phase I) OX=227377
25.2671	25.6547	25.3856	25.3248	26.7979	26.1125	26.9866	26.339	+	WT_WCL_UI_WCL	2.71839	0.0075493	1.15091	5.25395	sp|Q820B5|UBIG_COXBU	Q820B5	ubiG	Coxiella burnetii (strain RSA 493 / Nine Mile phase I) OX=227377
26.2948	24.6201	25.8557	25.0363	30.3347	29.9046	29.8111	29.9968	+	WT_WCL_UI_WCL	4.58044	0.000926829	4.56009	11.4769	sp|Q820X0|FABH_COXBU	Q820X0	fabH	Coxiella burnetii (strain RSA 493 / Nine Mile phase I) OX=227377
24.7363	24.245	25.8603	25.0044	31.6798	31.7625	31.78	31.9115	+	WT_WCL_UI_WCL	5.98917	0	6.82195	19.9636	sp|Q83A19|PCKA_COXBU	Q83A19	pckA	Coxiella burnetii (strain RSA 493 / Nine Mile phase I) OX=227377
26.205	23.7478	25.8901	24.6171	30.4795	30.1718	30.2974	30.3858	+	WT_WCL_UI_WCL	4.00129	0.000971429	5.21862	9.08714	sp|Q83A77|SAHH_COXBU	Q83A77	ahcY	Coxiella burnetii (strain RSA 493 / Nine Mile phase I) OX=227377
24.8351	25.6823	24.4871	24.7992	30.8171	30.5392	30.8328	30.7533	+	WT_WCL_UI_WCL	6.22097	0	5.7847	21.8443	sp|Q83A78|METK_COXBU	Q83A78	metK	Coxiella burnetii (strain RSA 493 / Nine Mile phase I) OX=227377
25.678	25.7189	26.1836	26.1897	28.6042	28.1002	28.8285	25.9538			1.54625	0.0878045	1.9291	2.86998	sp|Q83A94|HSLU_COXBU	Q83A94	hslU	Coxiella burnetii (strain RSA 493 / Nine Mile phase I) OX=227377
24.5987	25.257	25.7758	25.8858	27.9895	27.6937	25.6856	28.1499			1.67968	0.0682881	2.00038	3.10776	sp|Q83A98|SYR_COXBU	Q83A98	argS	Coxiella burnetii (strain RSA 493 / Nine Mile phase I) OX=227377
25.5736	25.4938	24.4245	25.1995	27.5787	27.8733	25.2501	27.4069			1.52443	0.0903119	1.85439	2.83164	sp|Q83AA8|FMT_COXBU	Q83AA8	fmt	Coxiella burnetii (strain RSA 493 / Nine Mile phase I) OX=227377
25.8916	25.0453	24.4852	27.041	26.2183	25.5739	24.8472	26.2854			0.0630824	0.882538	0.115414	0.177703	sp|Q83AB0|ACYP_COXBU	Q83AB0	acyP	Coxiella burnetii (strain RSA 493 / Nine Mile phase I) OX=227377
25.8141	25.0984	24.9228	25.7075	29.9967	29.649	29.7285	30.0907	+	WT_WCL_UI_WCL	5.76908	0.0007	4.48054	18.3244	sp|Q83AC1|USPA1_COXBU	Q83AC1	uspA1	Coxiella burnetii (strain RSA 493 / Nine Mile phase I) OX=227377
25.414	24.2893	24.8883	25.2291	29.8418	29.8696	29.7205	29.5458	+	WT_WCL_UI_WCL	5.80258	0.000708861	4.78924	18.5652	sp|Q83AD4|DAPF_COXBU	Q83AD4	dapF	Coxiella burnetii (strain RSA 493 / Nine Mile phase I) OX=227377
26.028	24.7006	25.6343	24.4934	30.0303	30.3907	30.4939	30.1071	+	WT_WCL_UI_WCL	4.91879	0.000817518	5.04143	13.1273	sp|Q83AF3|GLMU_COXBU	Q83AF3	glmU	Coxiella burnetii (strain RSA 493 / Nine Mile phase I) OX=227377
25.1415	25.4698	25.927	24.9754	31.4333	31.343	30.7505	30.9278	+	WT_WCL_UI_WCL	6.18733	0	5.73522	21.561	sp|Q83AF5|ATPB_COXBU	Q83AF5	atpD	Coxiella burnetii (strain RSA 493 / Nine Mile phase I) OX=227377
25.718	25.8299	25.1326	24.4411	31.9328	31.9912	32.0845	32.0239	+	WT_WCL_UI_WCL	6.11925	0	6.72775	20.9986	sp|Q83AF7|ATPA_COXBU	Q83AF7	atpA	Coxiella burnetii (strain RSA 493 / Nine Mile phase I) OX=227377
25.0245	25.9603	25.5532	26.1741	26.0103	25.7148	26.2225	26.0872			0.561819	0.450347	0.330686	1.20304	sp|Q83AL3|COQ7_COXBU	Q83AL3	coq7	Coxiella burnetii (strain RSA 493 / Nine Mile phase I) OX=227377
25.1735	25.3889	24.3069	26.0592	29.879	29.7646	29.5287	29.3494	+	WT_WCL_UI_WCL	4.59845	0.000932515	4.39833	11.5596	sp|Q83AP1|RL25_COXBU	Q83AP1	rplY	Coxiella burnetii (strain RSA 493 / Nine Mile phase I) OX=227377
24.9572	24.5117	24.3361	25.5145	31.5202	31.646	25.1014	31.2631			1.68882	0.0678124	5.0528	3.12428	sp|Q83AR4|EFP_COXBU	Q83AR4	efp	Coxiella burnetii (strain RSA 493 / Nine Mile phase I) OX=227377
26.3147	26.4816	26.0634	24.9907	30.8765	25.3118	30.6411	30.5102			1.29461	0.138796	3.37234	2.43603	sp|Q83AY0|SSPA_COXBU	Q83AY0	sspA	Coxiella burnetii (strain RSA 493 / Nine Mile phase I) OX=227377
25.5004	25.349	24.3418	25.1151	29.5834	29.0884	28.941	29.3811	+	WT_WCL_UI_WCL	5.10647	0.000459016	4.17194	14.1364	sp|Q83B08|GCSPA_COXBU	Q83B08	gcvPA	Coxiella burnetii (strain RSA 493 / Nine Mile phase I) OX=227377
24.7191	25.1212	25.1162	25.447	27.8503	28.0482	27.7358	28.4077	+	WT_WCL_UI_WCL	5.06212	0.000448	2.90962	13.8915	sp|Q83B24|SYM_COXBU	Q83B24	metG	Coxiella burnetii (strain RSA 493 / Nine Mile phase I) OX=227377
25.4844	25.0963	25.5901	25.1282	28.8314	28.7251	28.8242	29.0192	+	WT_WCL_UI_WCL	6.60591	0	3.52522	25.3574	sp|Q83B36|PYRG_COXBU	Q83B36	pyrG	Coxiella burnetii (strain RSA 493 / Nine Mile phase I) OX=227377
23.9763	24.8488	25.8549	23.712	28.9735	28.7337	28.8521	28.4036	+	WT_WCL_UI_WCL	3.77845	0.00169863	4.14274	8.29309	sp|Q83B44|ENO_COXBU	Q83B44	eno	Coxiella burnetii (strain RSA 493 / Nine Mile phase I) OX=227377
25.4971	25.5437	25.3182	25.2769	26.9648	26.8781	28.1625	25.8115			1.72268	0.0651086	1.54525	3.18577	sp|Q83B60|HLDE_COXBU	Q83B60	hldE	Coxiella burnetii (strain RSA 493 / Nine Mile phase I) OX=227377
25.6835	25.0618	25.5507	25.2484	30.7993	30.7859	30.8295	30.9224	+	WT_WCL_UI_WCL	7.63128	0	5.44818	37.6671	sp|Q83BB6|RPOD_COXBU	Q83BB6	rpoD	Coxiella burnetii (strain RSA 493 / Nine Mile phase I) OX=227377
25.2716	24.9242	25.9867	25.6933	29.3399	29.0701	29.3686	29.505	+	WT_WCL_UI_WCL	5.31967	0.000491228	3.85192	15.372	sp|Q83BE0|RUVB_COXBU	Q83BE0	ruvB	Coxiella burnetii (strain RSA 493 / Nine Mile phase I) OX=227377
25.1284	24.7992	25.8958	25.1967	30.271	30.31	30.2539	30.3136	+	WT_WCL_UI_WCL	6.21372	0	5.03208	21.7829	sp|Q83BE5|SYDND_COXBU	Q83BE5	aspS	Coxiella burnetii (strain RSA 493 / Nine Mile phase I) OX=227377
23.9898	25.9287	26.3359	25.7658	27.871	24.9303	28.4072	28.6334			1.00365	0.213235	1.9554	1.94924	sp|Q83BH2|GPMI_COXBU	Q83BH2	gpmI	Coxiella burnetii (strain RSA 493 / Nine Mile phase I) OX=227377
24.4162	24.244	24.4055	24.1931	28.7111	28.5316	28.1177	28.05	+	WT_WCL_UI_WCL	6.44138	0	4.03787	23.7927	sp|Q83BJ8|ACCA_COXBU	Q83BJ8	accA	Coxiella burnetii (strain RSA 493 / Nine Mile phase I) OX=227377
24.2535	25.2734	25.9091	25.5113	27.5958	24.883	28.5648	28.5639			1.21735	0.154203	2.16506	2.30571	sp|Q83BL7|SYC_COXBU	Q83BL7	cysS	Coxiella burnetii (strain RSA 493 / Nine Mile phase I) OX=227377
26.117	23.5764	24.7645	25.1841	30.3802	30.3701	30.4312	30.4711	+	WT_WCL_UI_WCL	4.34228	0.000817204	5.50267	10.4327	sp|Q83BM8|GATB_COXBU	Q83BM8	gatB	Coxiella burnetii (strain RSA 493 / Nine Mile phase I) OX=227377
26.1302	26.3671	25.1511	25.8201	29.4941	29.3565	29.6225	29.6301	+	WT_WCL_UI_WCL	4.98577	0.000861538	3.65867	13.4794	sp|Q83BQ8|NUOD_COXBU	Q83BQ8	nuoD	Coxiella burnetii (strain RSA 493 / Nine Mile phase I) OX=227377
24.5974	25.3413	25.9827	26.1395	32.3487	32.2498	32.2827	32.1102	+	WT_WCL_UI_WCL	5.85815	0.000727273	6.73265	18.9714	sp|Q83BS0|NUSA_COXBU	Q83BS0	nusA	Coxiella burnetii (strain RSA 493 / Nine Mile phase I) OX=227377
25.1711	25.3847	25.2899	24.5692	30.2081	29.8571	30.1831	29.9863	+	WT_WCL_UI_WCL	6.52568	0	4.95494	24.5822	sp|Q83BS1|IF2_COXBU	Q83BS1	infB	Coxiella burnetii (strain RSA 493 / Nine Mile phase I) OX=227377
24.9896	24.2197	25.0433	26.4279	31.273	30.0844	30.0923	30.0627	+	WT_WCL_UI_WCL	4.11189	0.000737864	5.20797	9.50547	sp|Q83BT3|GLYA_COXBU	Q83BT3	glyA	Coxiella burnetii (strain RSA 493 / Nine Mile phase I) OX=227377
25.1824	26.0322	26.931	25.7252	28.4274	28.2083	29.0829	26.5155			1.71802	0.0654769	2.09082	3.17728	sp|Q83BY7|GLMM_COXBU	Q83BY7	glmM	Coxiella burnetii (strain RSA 493 / Nine Mile phase I) OX=227377
25.2923	25.6485	24.9677	26.2994	28.939	29.2662	29.1543	29.4412	+	WT_WCL_UI_WCL	4.69185	0.000732026	3.64821	11.9977	sp|Q83BZ6|GUAA_COXBU	Q83BZ6	guaA	Coxiella burnetii (strain RSA 493 / Nine Mile phase I) OX=227377
24.837	25.6792	25.217	25.1084	29.1578	29.0755	29.5686	29.7399	+	WT_WCL_UI_WCL	5.66289	0.000636364	4.1751	17.5811	sp|Q83C10|SYT_COXBU	Q83C10	thrS	Coxiella burnetii (strain RSA 493 / Nine Mile phase I) OX=227377
25.8242	24.3833	24.7234	25.9928	29.2233	29.38	29.2816	29.4177	+	WT_WCL_UI_WCL	4.28724	0.000787565	4.09474	10.204	sp|Q83C15|SYFB_COXBU	Q83C15	pheT	Coxiella burnetii (strain RSA 493 / Nine Mile phase I) OX=227377
24.7979	25.2961	25.1172	25.5876	30.2748	30.2959	30.4851	30.4343	+	WT_WCL_UI_WCL	7.02968	0	5.17282	29.8692	sp|Q83C16|IHFA_COXBU	Q83C16	ihfA	Coxiella burnetii (strain RSA 493 / Nine Mile phase I) OX=227377
24.6798	26.023	24.5021	24.5454	29.667	29.5306	29.6635	29.4789	+	WT_WCL_UI_WCL	4.82886	0.000777778	4.64741	12.6683	sp|Q83C41|GRPE_COXBU	Q83C41	grpE	Coxiella burnetii (strain RSA 493 / Nine Mile phase I) OX=227377
24.9528	26.2587	26.0934	25.2093	25.6966	23.1758	23.3443	23.7092			1.31724	0.133219	-1.647	-2.47442	sp|Q83C63|LIPA_COXBU	Q83C63	lipA	Coxiella burnetii (strain RSA 493 / Nine Mile phase I) OX=227377
25.2985	24.0756	24.06	25.3626	30.4511	29.8519	29.36	25.8917	+	WT_WCL_UI_WCL	2.07537	0.0300656	4.18945	3.85542	sp|Q83C69|Y1260_COXBU	Q83C69	CBU_1260	Coxiella burnetii (strain RSA 493 / Nine Mile phase I) OX=227377
25.1819	25.7477	24.6054	26.7679	29.3183	29.1685	28.9401	29.1248	+	WT_WCL_UI_WCL	3.57569	0.00163877	3.5622	7.62325	sp|Q83C87|MDH_COXBU	Q83C87	mdh	Coxiella burnetii (strain RSA 493 / Nine Mile phase I) OX=227377
25.3952	25.263	25.1831	24.6139	31.2579	31.5494	31.3848	31.3108	+	WT_WCL_UI_WCL	7.37364	0	6.26191	34.1073	sp|Q83CD1|IF1_COXBU	Q83CD1	infA	Coxiella burnetii (strain RSA 493 / Nine Mile phase I) OX=227377
25.2572	24.7858	25.6001	25.2408	29.2152	28.8494	28.4142	25.2474			1.58085	0.0818527	2.71057	2.93105	sp|Q83CJ2|CBPA_COXBU	Q83CJ2	cbpA	Coxiella burnetii (strain RSA 493 / Nine Mile phase I) OX=227377
24.8165	25.6319	24.8986	25.934	29.8319	29.8325	30.172	30.1476	+	WT_WCL_UI_WCL	5.43663	0.000533333	4.67575	16.093	sp|Q83CL8|FUMC_COXBU	Q83CL8	fumC	Coxiella burnetii (strain RSA 493 / Nine Mile phase I) OX=227377
25.11	25.3199	25.4399	25.8113	29.3238	29.2684	29.3797	29.2087	+	WT_WCL_UI_WCL	6.6268	0	3.87484	25.5631	sp|Q83CM5|NNR_COXBU	Q83CM5	nnr	Coxiella burnetii (strain RSA 493 / Nine Mile phase I) OX=227377
24.4343	24.2997	25.5812	25.9613	31.7304	31.2909	31.0703	30.9801	+	WT_WCL_UI_WCL	5.06201	0.000444444	6.19879	13.8909	sp|Q83CQ4|RECA_COXBU	Q83CQ4	recA	Coxiella burnetii (strain RSA 493 / Nine Mile phase I) OX=227377
26.3776	26.2713	24.9945	25.6063	29.7539	29.5202	29.693	29.5718	+	WT_WCL_UI_WCL	4.63326	0.000695652	3.82231	11.7211	sp|Q83CQ6|SYA_COXBU	Q83CQ6	alaS	Coxiella burnetii (strain RSA 493 / Nine Mile phase I) OX=227377
26.0913	24.6259	25.466	25.4253	29.7043	29.552	29.0765	28.6066	+	WT_WCL_UI_WCL	4.19575	0.000756219	3.83277	9.83398	sp|Q83CV4|PURA_COXBU	Q83CV4	purA	Coxiella burnetii (strain RSA 493 / Nine Mile phase I) OX=227377
25.2745	24.7224	26.6032	24.7067	33.0646	32.958	33.0915	33.0233	+	WT_WCL_UI_WCL	5.61625	0.000589474	7.70764	17.2638	sp|Q83CY8|BCP_COXBU	Q83CY8	bcp	Coxiella burnetii (strain RSA 493 / Nine Mile phase I) OX=227377
25.0761	25.3981	26.2774	24.8383	31.2856	30.6358	31.4857	31.5003	+	WT_WCL_UI_WCL	5.35025	0.000504505	5.82935	15.5575	sp|Q83CZ8|Y952_COXBU	Q83CZ8	CBU_0952	Coxiella burnetii (strain RSA 493 / Nine Mile phase I) OX=227377
24.4965	24.8216	26.2302	25.5185	33.3954	33.2478	33.4325	33.236	+	WT_WCL_UI_WCL	6.08697	0	8.06126	20.737	sp|Q83D09|Y937_COXBU	Q83D09	CBU_0937	Coxiella burnetii (strain RSA 493 / Nine Mile phase I) OX=227377
25.1902	24.9052	24.4219	26.4069	27.2633	27.1245	27.5142	25.3536			1.29461	0.139008	1.58288	2.43604	sp|Q83D14|GLPK_COXBU	Q83D14	glpK	Coxiella burnetii (strain RSA 493 / Nine Mile phase I) OX=227377
25.8769	26.0149	25.3624	26.2634	29.8155	29.4388	29.4581	29.2783	+	WT_WCL_UI_WCL	5.47817	0.000538462	3.61829	16.3567	sp|Q83D18|PDXH_COXBU	Q83D18	pdxH	Coxiella burnetii (strain RSA 493 / Nine Mile phase I) OX=227377
24.7869	25.1537	24.0375	26.2543	30.2992	25.0273	30.4052	30.2639			1.51218	0.0931522	3.9408	2.8102	sp|Q83D39|RL31_COXBU	Q83D39	rpmE	Coxiella burnetii (strain RSA 493 / Nine Mile phase I) OX=227377
25.2482	24.9726	25.1638	25.3982	30.5597	30.5097	30.9307	31.1315	+	WT_WCL_UI_WCL	7.22041	0	5.5872	32.1504	sp|Q83D73|RL9_COXBU	Q83D73	rplI	Coxiella burnetii (strain RSA 493 / Nine Mile phase I) OX=227377
25.5777	25.2526	26.0961	25.0844	31.0842	31.1013	30.9533	31.2162	+	WT_WCL_UI_WCL	6.50417	0	5.58609	24.3783	sp|Q83D87|PNP_COXBU	Q83D87	pnp	Coxiella burnetii (strain RSA 493 / Nine Mile phase I) OX=227377
24.8366	28.0315	26.3408	23.8669	28.613	28.6401	28.9236	28.9376			1.78095	0.059106	3.00963	3.29261	sp|Q83DJ1|CLPX_COXBU	Q83DJ1	clpX	Coxiella burnetii (strain RSA 493 / Nine Mile phase I) OX=227377
25.6406	24.8119	25.1169	25.9293	31.245	30.6359	31.3041	31.1898	+	WT_WCL_UI_WCL	5.90978	0.000767123	5.71903	19.3566	sp|Q83DJ3|TIG_COXBU	Q83DJ3	tig	Coxiella burnetii (strain RSA 493 / Nine Mile phase I) OX=227377
24.3118	25.1339	25.8217	26.1599	28.6424	24.8353	27.7456	27.5309			1.03327	0.202492	1.83174	1.99845	sp|Q83DN2|DAPE_COXBU	Q83DN2	dapE	Coxiella burnetii (strain RSA 493 / Nine Mile phase I) OX=227377
25.9815	24.3524	25.8551	26.4132	29.8133	29.1876	29.5383	25.1747			1.24523	0.149611	2.77792	2.35261	sp|Q83DP8|RISB_COXBU	Q83DP8	ribH	Coxiella burnetii (strain RSA 493 / Nine Mile phase I) OX=227377
26.0614	25.1347	25.1915	25.7761	29.4059	24.625	29.5202	29.3829			1.15387	0.167644	2.69257	2.19933	sp|Q83DV5|GLPE_COXBU	Q83DV5	glpE	Coxiella burnetii (strain RSA 493 / Nine Mile phase I) OX=227377
24.5388	25.2044	26.9118	24.7966	32.0378	31.8056	31.8062	31.8841	+	WT_WCL_UI_WCL	4.72228	0.000736842	6.52052	12.1436	sp|Q83E09|RS1_COXBU	Q83E09	rpsA	Coxiella burnetii (strain RSA 493 / Nine Mile phase I) OX=227377
24.1914	25.0116	24.6324	24.8189	29.4278	29.3018	29.266	29.1589	+	WT_WCL_UI_WCL	6.58419	0	4.62507	25.1452	sp|Q83E11|AROA_COXBU	Q83E11	aroA	Coxiella burnetii (strain RSA 493 / Nine Mile phase I) OX=227377
23.7308	25.1492	25.7936	25.5869	30.7421	30.8096	31.0265	31.2713	+	WT_WCL_UI_WCL	4.75304	0.000741722	5.89724	12.2929	sp|Q83E12|SERC_COXBU	Q83E12	serC	Coxiella burnetii (strain RSA 493 / Nine Mile phase I) OX=227377
25.0979	24.7072	24.7656	24.9678	30.7425	30.8093	30.834	30.9083	+	WT_WCL_UI_WCL	8.90369	0	5.93889	61.4513	sp|Q83E37|FABF_COXBU	Q83E37	fabF	Coxiella burnetii (strain RSA 493 / Nine Mile phase I) OX=227377
25.6985	25.6564	25.9075	24.9999	30.4717	30.1	30.5941	30.6637	+	WT_WCL_UI_WCL	6.11761	0	4.89181	20.9853	sp|Q83E40|PLSX_COXBU	Q83E40	plsX	Coxiella burnetii (strain RSA 493 / Nine Mile phase I) OX=227377
25.3721	25.2242	26.3472	24.143	31.8353	31.4265	31.7481	31.3185	+	WT_WCL_UI_WCL	4.9866	0.000868217	6.31044	13.4838	sp|Q83E52|KDSB_COXBU	Q83E52	kdsB	Coxiella burnetii (strain RSA 493 / Nine Mile phase I) OX=227377
25.6106	26.5371	25.6621	25.3293	28.9925	26.458	29.9554	29.7822	+	WT_WCL_UI_WCL	1.91814	0.0429652	3.01228	3.54985	sp|Q83E83|RS16_COXBU	Q83E83	rpsP	Coxiella burnetii (strain RSA 493 / Nine Mile phase I) OX=227377
25.8785	24.8432	25.4357	25.0102	31.4326	31.433	31.7109	31.6616	+	WT_WCL_UI_WCL	6.64574	0	6.26762	25.7511	sp|Q83E85|RL19_COXBU	Q83E85	rplS	Coxiella burnetii (strain RSA 493 / Nine Mile phase I) OX=227377
24.764	26.3263	25.9717	25.9901	29.2571	29.1513	25.1358	29.567			1.19889	0.157894	2.51478	2.27472	sp|Q83E97|SYK_COXBU	Q83E97	lysS	Coxiella burnetii (strain RSA 493 / Nine Mile phase I) OX=227377
26.3072	24.0427	26.0296	26.6883	32.1959	31.9898	32.3369	32.5002	+	WT_WCL_UI_WCL	4.4308	0.000849162	6.48873	10.8101	sp|Q83EL0|HTPG_COXBU	Q83EL0	htpG	Coxiella burnetii (strain RSA 493 / Nine Mile phase I) OX=227377
24.3961	25.2622	24.4142	25.0467	28.1594	28.2771	28.0952	28.163	+	WT_WCL_UI_WCL	5.28301	0.000482759	3.39392	15.1524	sp|Q83EL9|RNPH_COXBU	Q83EL9	rph	Coxiella burnetii (strain RSA 493 / Nine Mile phase I) OX=227377
26.7864	26.2117	25.3895	25.8881	28.415	23.8615	28.859	28.4907			0.501108	0.488802	1.33762	1.09523	sp|Q83EM4|RL28_COXBU	Q83EM4	rpmB	Coxiella burnetii (strain RSA 493 / Nine Mile phase I) OX=227377
25.4581	24.3407	25.1673	26.1441	32.7166	32.638	32.689	32.6148	+	WT_WCL_UI_WCL	5.96069	0	7.38705	19.7437	sp|Q83EP4|SSB_COXBU	Q83EP4	ssb	Coxiella burnetii (strain RSA 493 / Nine Mile phase I) OX=227377
25.2182	25.6218	24.9513	26.0016	31.138	31.5102	31.5085	31.7033	+	WT_WCL_UI_WCL	6.38149	0	6.01677	23.2471	sp|Q83EP5|FABV_COXBU	Q83EP5	fabV	Coxiella burnetii (strain RSA 493 / Nine Mile phase I) OX=227377
25.4817	25.38	24.7856	26.2803	30.6365	30.9346	31.4056	31.3177	+	WT_WCL_UI_WCL	5.3815	0.000513761	5.59172	15.7492	sp|Q83EQ1|RL17_COXBU	Q83EQ1	rplQ	Coxiella burnetii (strain RSA 493 / Nine Mile phase I) OX=227377
25.4056	26.5399	25.2499	25.4831	32.9262	32.8965	32.8285	32.7801	+	WT_WCL_UI_WCL	6.49458	0	7.18823	24.288	sp|Q83EQ2|RPOA_COXBU	Q83EQ2	rpoA	Coxiella burnetii (strain RSA 493 / Nine Mile phase I) OX=227377
24.5998	25.3081	25.0215	24.7828	31.4403	31.5151	31.9543	31.894	+	WT_WCL_UI_WCL	7.33925	0	6.77287	33.658	sp|Q83EQ3|RS4_COXBU	Q83EQ3	rpsD	Coxiella burnetii (strain RSA 493 / Nine Mile phase I) OX=227377
24.5025	24.1942	25.8258	25.4223	29.5362	29.5748	29.7712	29.5852	+	WT_WCL_UI_WCL	4.69064	0.000717949	4.63064	11.9918	sp|Q83EQ4|RS11_COXBU	Q83EQ4	rpsK	Coxiella burnetii (strain RSA 493 / Nine Mile phase I) OX=227377
25.0294	25.0984	26.0762	25.5625	27.4573	27.2372	27.3436	27.1325	+	WT_WCL_UI_WCL	3.4849	0.00196552	1.85098	7.33841	sp|Q83EQ8|RL30_COXBU	Q83EQ8	rpmD	Coxiella burnetii (strain RSA 493 / Nine Mile phase I) OX=227377
25.0895	25.3632	25.2924	25.3731	31.5834	31.7802	32.0644	31.836	+	WT_WCL_UI_WCL	8.61464	0	6.53645	54.9895	sp|Q83EQ9|RS5_COXBU	Q83EQ9	rpsE	Coxiella burnetii (strain RSA 493 / Nine Mile phase I) OX=227377
24.9998	25.8405	25.5046	24.9234	30.227	30.4064	30.6702	30.8022	+	WT_WCL_UI_WCL	6.07286	0	5.20937	20.6236	sp|Q83ER0|RL18_COXBU	Q83ER0	rplR	Coxiella burnetii (strain RSA 493 / Nine Mile phase I) OX=227377
26.1644	25.0674	26.1479	24.4672	30.8217	30.7036	30.9597	31.0244	+	WT_WCL_UI_WCL	4.84162	0.000783217	5.41561	12.7325	sp|Q83ER1|RL6_COXBU	Q83ER1	rplF	Coxiella burnetii (strain RSA 493 / Nine Mile phase I) OX=227377
26.4107	25.0626	26.3049	24.6011	29.5285	29.8431	29.9804	30.0905	+	WT_WCL_UI_WCL	4.0134	0.000976077	4.2658	9.13213	sp|Q83ER2|RS8_COXBU	Q83ER2	rpsH	Coxiella burnetii (strain RSA 493 / Nine Mile phase I) OX=227377
27.0659	24.4897	25.8796	24.6754	29.7391	29.3908	29.9067	29.8574	+	WT_WCL_UI_WCL	3.33433	0.00299582	4.19583	6.88539	sp|Q83ER4|RL5_COXBU	Q83ER4	rplE	Coxiella burnetii (strain RSA 493 / Nine Mile phase I) OX=227377
25.0631	24.6935	25.2591	26.3486	30.9017	30.9528	31.0707	31.0685	+	WT_WCL_UI_WCL	5.38851	0.000523364	5.65737	15.7925	sp|Q83ER5|RL24_COXBU	Q83ER5	rplX	Coxiella burnetii (strain RSA 493 / Nine Mile phase I) OX=227377
25.5315	25.6281	25.7835	25.0822	30.863	30.8775	30.8304	31.1535	+	WT_WCL_UI_WCL	7.22945	0	5.42479	32.2627	sp|Q83ES1|RL2_COXBU	Q83ES1	rplB	Coxiella burnetii (strain RSA 493 / Nine Mile phase I) OX=227377
25.3292	24.1933	25.2484	25.1207	30.8801	31.1397	30.9754	31.0771	+	WT_WCL_UI_WCL	6.28921	0	6.04518	22.4302	sp|Q83ES2|RL23_COXBU	Q83ES2	rplW	Coxiella burnetii (strain RSA 493 / Nine Mile phase I) OX=227377
25.7345	25.1281	25.2536	24.894	31.6711	31.5959	31.9579	31.9955	+	WT_WCL_UI_WCL	7.22268	0	6.55252	32.1785	sp|Q83ES3|RL4_COXBU	Q83ES3	rplD	Coxiella burnetii (strain RSA 493 / Nine Mile phase I) OX=227377
25.8837	25.722	25.7265	23.8817	30.9173	30.8015	30.3885	30.5906	+	WT_WCL_UI_WCL	4.46761	0.000858757	5.371	10.9707	sp|Q83ES4|RL3_COXBU	Q83ES4	rplC	Coxiella burnetii (strain RSA 493 / Nine Mile phase I) OX=227377
23.8786	25.5107	26.1899	24.1325	32.5809	32.3604	32.1963	33.4122	+	WT_WCL_UI_WCL	4.80176	0.000761905	7.70954	12.5329	sp|Q83ES6|EFTU_COXBU	Q83ES6	tufB	Coxiella burnetii (strain RSA 493 / Nine Mile phase I) OX=227377
26.314	25.5968	25.3048	25.8551	31.2922	31.0767	31.1668	31.0806	+	WT_WCL_UI_WCL	6.51662	0	5.38641	24.4961	sp|Q83ES7|EFG_COXBU	Q83ES7	fusA	Coxiella burnetii (strain RSA 493 / Nine Mile phase I) OX=227377
25.2908	24.4566	25.9388	25.7316	30.9666	30.9335	31.2062	30.9566	+	WT_WCL_UI_WCL	5.56539	0.000571429	5.66127	16.9242	sp|Q83ES8|RS7_COXBU	Q83ES8	rpsG	Coxiella burnetii (strain RSA 493 / Nine Mile phase I) OX=227377
25.3365	24.6272	25.7579	24.8656	32.6966	32.5201	32.5623	32.5488	+	WT_WCL_UI_WCL	6.9728	0	7.43515	29.2205	sp|Q83ET0|RPOC_COXBU	Q83ET0	rpoC	Coxiella burnetii (strain RSA 493 / Nine Mile phase I) OX=227377
25.8505	24.8055	24.4803	26.335	28.9037	24.769	28.745	28.2163			1.12235	0.175064	2.29068	2.14671	sp|Q83ET2|RL10_COXBU	Q83ET2	rplJ	Coxiella burnetii (strain RSA 493 / Nine Mile phase I) OX=227377
24.8677	24.8812	25.4013	24.7719	31.6853	31.6715	31.8542	31.7465	+	WT_WCL_UI_WCL	8.12611	0	6.75887	45.5708	sp|Q83ET3|RL1_COXBU	Q83ET3	rplA	Coxiella burnetii (strain RSA 493 / Nine Mile phase I) OX=227377
24.4447	25.4237	24.9702	25.6305	31.4217	31.086	30.5884	30.5968	+	WT_WCL_UI_WCL	5.64711	0.000629213	5.80594	17.4731	sp|Q83ET4|RL11_COXBU	Q83ET4	rplK	Coxiella burnetii (strain RSA 493 / Nine Mile phase I) OX=227377
25.1012	24.8572	24.9596	25.0803	30.7614	30.6708	28.7396	29.5657	+	WT_WCL_UI_WCL	4.27755	0.000783505	4.93478	10.1642	sp|Q83EX7|SYY_COXBU	Q83EX7	tyrS	Coxiella burnetii (strain RSA 493 / Nine Mile phase I) OX=227377
25.1615	24.8678	24.4594	25.3646	31.2686	30.8334	30.7964	30.8396	+	WT_WCL_UI_WCL	6.7115	0	5.97119	26.4143	sp|Q83F06|SECA_COXBU	Q83F06	secA	Coxiella burnetii (strain RSA 493 / Nine Mile phase I) OX=227377
25.5029	24.5843	26.4357	25.3112	31.5414	31.2307	31.1916	31.0838	+	WT_WCL_UI_WCL	5.21384	0.000474576	5.80335	14.7464	sp|Q83F12|FTSZ_COXBU	Q83F12	ftsZ	Coxiella burnetii (strain RSA 493 / Nine Mile phase I) OX=227377
24.4335	26.1179	25.0469	25.4028	29.4187	24.464	29.7449	29.6748			1.21485	0.154697	3.07532	2.30151	sp|Q83F36|MRAZ_COXBU	Q83F36	mraZ	Coxiella burnetii (strain RSA 493 / Nine Mile phase I) OX=227377
25.069	24.9745	25.469	25.7668	24.521	24.582	25.3292	24.5995			1.10652	0.179729	-0.561906	-2.12032	sp|Q83F39|TDH_COXBU	Q83F39	tdh	Coxiella burnetii (strain RSA 493 / Nine Mile phase I) OX=227377
25.8396	24.9949	25.12	25.816	29.7622	29.4393	29.672	29.7411	+	WT_WCL_UI_WCL	5.70285	0.000682927	4.21102	17.8573	sp|Q83F55|CLPB_COXBU	Q83F55	clpB	Coxiella burnetii (strain RSA 493 / Nine Mile phase I) OX=227377
25.5148	26.5525	26.1917	25.9422	29.2239	29.1435	29.3623	29.4217	+	WT_WCL_UI_WCL	5.12777	0.000470588	3.23756	14.2555	sp|Q83F59|TOLB_COXBU	Q83F59	tolB	Coxiella burnetii (strain RSA 493 / Nine Mile phase I) OX=227377
24.7782	26.6273	24.7943	25.8909	26.557	25.8792	26.3142	26.391			0.800159	0.314384	0.762665	1.61042	sp|Q83FB4|RPIA_COXBU	Q83FB4	rpiA	Coxiella burnetii (strain RSA 493 / Nine Mile phase I) OX=227377
24.8469	27.7247	27.7318	29.1086	28.3329	24.5107	24.2796	28.1301			0.306721	0.644021	-1.03964	-0.728951	sp|Q86TB9|PATL1_HUMAN	Q86TB9	PATL1	Homo sapiens OX=9606
30.2022	29.9788	30.0741	30.0008	30.0286	30.1713	29.8612	29.9453			0.317538	0.634848	-0.062367	-0.750478	sp|Q86TU7|SETD3_HUMAN	Q86TU7	SETD3	Homo sapiens OX=9606
31.1261	31.5853	31.3335	31.4648	31.6258	31.6784	32.1203	32.253			1.5775	0.0824093	0.541944	2.92512	sp|Q86TX2|ACOT1_HUMAN	Q86TX2	ACOT1	Homo sapiens OX=9606
31.6429	30.5615	30.8933	30.6211	30.5454	30.4838	31.4198	30.7184			0.161484	0.77234	-0.137863	-0.419478	sp|Q86UE4|LYRIC_HUMAN	Q86UE4	MTDH	Homo sapiens OX=9606
25.4349	25.4729	25.9079	24.1891	25.3547	25.5495	25.4521	25.6154			0.265759	0.673942	0.24172	0.645802	sp|Q86UK7|ZN598_HUMAN	Q86UK7	ZNF598	Homo sapiens OX=9606
30.5208	30.6007	30.6205	30.5145	30.5261	30.5066	30.5574	30.5403			0.492136	0.495319	-0.0315313	-1.07909	sp|Q86UP2|KTN1_HUMAN	Q86UP2	KTN1	Homo sapiens OX=9606
34.0703	34.0026	34.1427	33.99	34.1635	34.2058	34.0451	34.2091			1.03849	0.199899	0.104462	2.00712	sp|Q86UX7|URP2_HUMAN	Q86UX7	FERMT3	Homo sapiens OX=9606
25.1801	28.7762	28.6117	27.8733	24.8702	28.5484	27.9569	28.3336			0.0537411	0.897048	-0.183054	-0.152745	sp|Q86V48|LUZP1_HUMAN	Q86V48	LUZP1	Homo sapiens OX=9606
32.1479	31.899	31.7617	32.0991	31.6431	31.9338	31.7597	31.593			1.08456	0.185111	-0.24452	-2.08374	sp|Q86V81|THOC4_HUMAN	Q86V81	ALYREF	Homo sapiens OX=9606
27.8404	27.7484	24.2079	28.3587	27.875	25.0485	25.9548	28.3886			0.0638013	0.8817	-0.222175	-0.179607	sp|Q86VN1|VPS36_HUMAN	Q86VN1	VPS36	Homo sapiens OX=9606
31.5696	31.5304	31.6669	31.317	31.3347	31.3605	30.9702	31.2655			1.32045	0.132627	-0.288195	-2.47987	sp|Q86VP6|CAND1_HUMAN	Q86VP6	CAND1	Homo sapiens OX=9606
29.2804	25.7927	28.4354	29.3674	28.8541	25.2171	28.9587	24.8771			0.390051	0.573069	-1.24226	-0.890806	sp|Q86VR2|RETR3_HUMAN	Q86VR2	RETREG3	Homo sapiens OX=9606
31.111	31.0787	30.9953	30.7471	30.5313	30.5564	30.6972	30.6795	+	WT_WCL_UI_WCL	2.13135	0.0289153	-0.366941	-3.96725	sp|Q86W92|LIPB1_HUMAN	Q86W92	PPFIBP1	Homo sapiens OX=9606
28.4342	28.2274	25.561	28.1778	28.0489	28.2634	25.207	25.5022			0.340962	0.613016	-0.844726	-0.796529	sp|Q86X55|CARM1_HUMAN	Q86X55	CARM1	Homo sapiens OX=9606
29.2085	28.9866	29.024	28.9189	28.4487	28.89	28.8938	29.071			0.690535	0.374824	-0.208627	-1.42541	sp|Q86X76|NIT1_HUMAN	Q86X76	NIT1	Homo sapiens OX=9606
31.0837	30.8222	31.2238	30.8299	30.9112	31.047	30.4561	31.118			0.243049	0.69518	-0.106833	-0.598467	sp|Q86XP3|DDX42_HUMAN	Q86XP3	DDX42	Homo sapiens OX=9606
25.1241	28.2202	28.1014	28.101	28.3548	28.2239	27.7625	28.2			0.436566	0.535494	0.748589	0.977745	sp|Q86Y56|DAAF5_HUMAN	Q86Y56	DNAAF5	Homo sapiens OX=9606
24.695	26.4815	24.5346	25.207	24.6185	24.2664	24.2666	25.8461			0.357845	0.598941	-0.480146	-0.829276	sp|Q8IU85|KCC1D_HUMAN	Q8IU85	CAMK1D	Homo sapiens OX=9606
32.6535	33.4079	32.8458	33.8988	32.8548	31.3002	33.274	31.115			0.876711	0.271058	-1.06547	-1.73827	sp|Q8IUE6|H2A2B_HUMAN	Q8IUE6	H2AC21	Homo sapiens OX=9606
29.9905	30.1964	29.9667	30.0125	29.2236	29.2715	29.6304	29.9716			1.52784	0.0895101	-0.517229	-2.83763	sp|Q8IV08|PLD3_HUMAN	Q8IV08	PLD3	Homo sapiens OX=9606
28.0803	28.0406	28.4463	24.9611	24.937	28.918	29.5088	29.7161			0.263144	0.675943	0.887931	0.640399	sp|Q8IWB7|WDFY1_HUMAN	Q8IWB7	WDFY1	Homo sapiens OX=9606
27.4825	26.5263	26.6623	26.5101	27.6491	27.2444	25.4833	27.0374			0.038269	0.924109	0.0582786	0.110452	sp|Q8IWE2|NXP20_HUMAN	Q8IWE2	FAM114A1	Homo sapiens OX=9606
26.5953	25.8771	25.6357	26.1908	24.1971	25.846	26.015	24.8333			0.904266	0.255715	-0.85188	-1.78413	sp|Q8IWR0|Z3H7A_HUMAN	Q8IWR0	ZC3H7A	Homo sapiens OX=9606
30.2017	30.1302	29.2657	29.2226	28.8524	29.4451	25.9106	28.7562			0.885314	0.265395	-1.46396	-1.75259	sp|Q8IWT6|LRC8A_HUMAN	Q8IWT6	LRRC8A	Homo sapiens OX=9606
27.7197	27.6527	27.9794	25.245	27.4282	27.7441	24.3181	26.0353			0.322707	0.627534	-0.76777	-0.760703	sp|Q8IWV7|UBR1_HUMAN	Q8IWV7	UBR1	Homo sapiens OX=9606
25.3659	24.3991	28.0883	26.2007	25.2671	27.8124	27.8862	27.841			0.543569	0.45766	1.18821	1.17087	sp|Q8IWW6|RHG12_HUMAN	Q8IWW6	ARHGAP12	Homo sapiens OX=9606
28.8052	28.887	28.0002	25.1563	28.5057	28.3553	27.7842	27.7317			0.164284	0.769999	0.382027	0.425894	sp|Q8IWX8|CHERP_HUMAN	Q8IWX8	CHERP	Homo sapiens OX=9606
30.4095	24.705	25.924	30.2698	30.5091	26.1378	30.5382	30.2559			0.363845	0.594278	1.53318	0.84083	sp|Q8IX12|CCAR1_HUMAN	Q8IX12	CCAR1	Homo sapiens OX=9606
27.5913	27.8715	28.012	27.9562	27.159	27.9739	27.8679	27.8893			0.263334	0.676119	-0.135229	-0.640793	sp|Q8IXB1|DJC10_HUMAN	Q8IXB1	DNAJC10	Homo sapiens OX=9606
29.1747	29.0099	29.2244	29.5135	29.061	29.138	29.5262	29.7986			0.314692	0.637687	0.150324	0.74483	sp|Q8IXI1|MIRO2_HUMAN	Q8IXI1	RHOT2	Homo sapiens OX=9606
29.6569	29.1193	25.3264	24.6434	29.6552	29.4425	29.5565	29.3755			0.917585	0.248591	2.3209	1.80628	sp|Q8IXJ6|SIR2_HUMAN	Q8IXJ6	SIRT2	Homo sapiens OX=9606
27.8114	25.6844	28.4423	28.3897	28.5782	24.7662	29.0539	28.6029			0.0494577	0.905633	0.168322	0.141159	sp|Q8IXL6|FA20C_HUMAN	Q8IXL6	FAM20C	Homo sapiens OX=9606
28.9176	28.9315	25.2053	24.4529	28.6957	28.9581	29.0755	29.3048			0.900593	0.25723	2.1317	1.77802	sp|Q8IXT5|RB12B_HUMAN	Q8IXT5	RBM12B	Homo sapiens OX=9606
27.5598	27.7511	28.0055	27.5588	27.8538	28.1447	27.8172	27.7376			0.575751	0.441812	0.169521	1.22748	sp|Q8IY17|PLPL6_HUMAN	Q8IY17	PNPLA6	Homo sapiens OX=9606
28.9623	29.0368	26.3768	28.9125	29.0588	28.949	25.738	25.4889			0.374901	0.586798	-1.01343	-0.862009	sp|Q8IY67|RAVR1_HUMAN	Q8IY67	RAVER1	Homo sapiens OX=9606
27.9654	27.4517	27.6199	27.2828	27.9643	27.7904	27.2863	27.0623			0.0758093	0.863769	-0.0541329	-0.211057	sp|Q8IY81|SPB1_HUMAN	Q8IY81	FTSJ3	Homo sapiens OX=9606
31.1873	25.0994	31.7399	31.1694	31.1621	25.5059	31.5659	31.4259			0.0182614	0.95881	0.11592	0.0538233	sp|Q8IYB3|SRRM1_HUMAN	Q8IYB3	SRRM1	Homo sapiens OX=9606
29.1192	24.6943	25.3014	24.9034	28.7923	29.1513	29.9641	29.2189			1.64772	0.0720577	3.27704	3.05023	sp|Q8IYB5|SMAP1_HUMAN	Q8IYB5	SMAP1	Homo sapiens OX=9606
32.1172	31.9397	32.0925	24.9127	32.1788	32.3354	32.7013	31.6201			0.492857	0.495126	1.9434	1.08039	sp|Q8IYD1|ERF3B_HUMAN	Q8IYD1	GSPT2	Homo sapiens OX=9606
28.0243	28.0627	28.1739	27.6993	28.0018	28.566	28.4599	24.0976			0.272879	0.669825	-0.708751	-0.660452	sp|Q8IZ69|TRM2A_HUMAN	Q8IZ69	TRMT2A	Homo sapiens OX=9606
29.6726	29.2395	29.6377	28.9362	29.3412	29.4092	29.4391	29.2441			0.0248338	0.944637	-0.0131173	-0.0726811	sp|Q8IZ83|A16A1_HUMAN	Q8IZ83	ALDH16A1	Homo sapiens OX=9606
30.9491	31.0115	31.1307	31.0419	30.3465	30.483	30.6955	31.1215			1.1201	0.176016	-0.37168	-2.14296	sp|Q8IZL8|PELP1_HUMAN	Q8IZL8	PELP1	Homo sapiens OX=9606
29.8346	29.617	29.457	29.664	29.9253	29.9652	29.6175	29.4836			0.314335	0.637824	0.104782	0.744121	sp|Q8IZP0|ABI1_HUMAN	Q8IZP0	ABI1	Homo sapiens OX=9606
25.902	25.4147	25.887	25.7775	25.4674	25.5699	25.1317	25.2776			1.36758	0.121987	-0.383647	-2.56021	sp|Q8IZQ5|SELH_HUMAN	Q8IZQ5	SELENOH	Homo sapiens OX=9606
28.1282	28.9983	28.8299	25.4434	28.8203	28.8412	25.8407	25.9289			0.159786	0.772942	-0.492169	-0.415579	sp|Q8IZV5|RDH10_HUMAN	Q8IZV5	RDH10	Homo sapiens OX=9606
31.3608	31.2573	31.2658	31.35	30.9143	31.2866	31.1097	31.0505			1.42922	0.107973	-0.218196	-2.66608	sp|Q8N163|CCAR2_HUMAN	Q8N163	CCAR2	Homo sapiens OX=9606
28.1742	28.2233	28.3331	28.412	27.707	28.025	28.0611	27.8891	+	WT_WCL_UI_WCL	2.03863	0.0333727	-0.365106	-3.78293	sp|Q8N1G2|CMTR1_HUMAN	Q8N1G2	CMTR1	Homo sapiens OX=9606
30.5419	31.0057	30.9334	31.3989	31.2552	31.0432	31.1669	31.0468			0.376109	0.586655	0.15805	0.864315	sp|Q8N1G4|LRC47_HUMAN	Q8N1G4	LRRC47	Homo sapiens OX=9606
24.539	24.2028	24.6361	26.8544	23.9148	25.0029	25.7386	24.2955			0.170486	0.76288	-0.320106	-0.440024	sp|Q8N2G8|GHDC_HUMAN	Q8N2G8	GHDC	Homo sapiens OX=9606
29.9409	29.5701	29.6314	29.4637	29.7334	29.2443	29.2565	29.8191			0.31778	0.634733	-0.138176	-0.750956	sp|Q8N2K0|ABD12_HUMAN	Q8N2K0	ABHD12	Homo sapiens OX=9606
30.7815	31.1159	30.9166	30.6725	30.6593	30.7191	25.9074	30.1115			0.624986	0.412167	-1.5223	-1.31305	sp|Q8N392|RHG18_HUMAN	Q8N392	ARHGAP18	Homo sapiens OX=9606
29.7445	29.3227	29.2357	29.5112	29.5301	29.4392	29.5158	29.5529			0.190363	0.744819	0.055934	0.484642	sp|Q8N3C0|ASCC3_HUMAN	Q8N3C0	ASCC3	Homo sapiens OX=9606
28.5815	28.6236	28.4177	27.5835	27.9698	28.4324	28.4707	28.8166			0.154656	0.780316	0.120774	0.403745	sp|Q8N3U4|STAG2_HUMAN	Q8N3U4	STAG2	Homo sapiens OX=9606
27.8724	26.1278	26.3791	24.6691	27.4439	25.5871	26.4105	24.7098			0.0931951	0.839478	-0.224256	-0.255497	sp|Q8N442|GUF1_HUMAN	Q8N442	GUF1	Homo sapiens OX=9606
29.2556	29.0868	29.2002	28.7456	29.1819	29.0353	28.9535	29.0591			0.0410874	0.920058	-0.0146284	-0.118248	sp|Q8N573|OXR1_HUMAN	Q8N573	OXR1	Homo sapiens OX=9606
29.3826	28.9167	28.9697	29.1068	28.9563	28.7077	28.6792	28.7403			1.42126	0.110669	-0.323062	-2.65237	sp|Q8N684|CPSF7_HUMAN	Q8N684	CPSF7	Homo sapiens OX=9606
28.0056	27.6764	28.3613	27.6623	27.5964	27.5582	27.4665	27.8956			0.774833	0.327887	-0.297205	-1.56793	sp|Q8N6H7|ARFG2_HUMAN	Q8N6H7	ARFGAP2	Homo sapiens OX=9606
25.7035	25.1501	26.371	26.336	24.6699	26.215	25.8159	25.1901			0.412088	0.552771	-0.417413	-0.932259	sp|Q8N6R0|EFNMT_HUMAN	Q8N6R0	METTL13	Homo sapiens OX=9606
27.25	26.7192	25.0338	26.9552	25.5551	25.633	26.4414	25.0796			0.687528	0.374879	-0.812255	-1.42029	sp|Q8N6T3|ARFG1_HUMAN	Q8N6T3	ARFGAP1	Homo sapiens OX=9606
29.7437	29.6495	29.8146	29.7796	29.1414	29.4001	29.5677	29.4769	+	WT_WCL_UI_WCL	1.92504	0.0423	-0.350338	-3.563	sp|Q8N766|EMC1_HUMAN	Q8N766	EMC1	Homo sapiens OX=9606
27.4832	27.7532	27.8022	27.3919	26.5634	27.3685	26.4297	27.6675			0.964458	0.226063	-0.60032	-1.88416	sp|Q8N7H5|PAF1_HUMAN	Q8N7H5	PAF1	Homo sapiens OX=9606
30.5536	30.3681	30.5131	30.3378	30.1091	30.0664	30.1155	30.1152	+	WT_WCL_UI_WCL	3.12064	0.00390438	-0.341618	-6.28123	sp|Q8N8A2|ANR44_HUMAN	Q8N8A2	ANKRD44	Homo sapiens OX=9606
28.5308	28.0906	24.5709	28.1607	28.0814	28.2755	25.2649	28.2041			0.0345478	0.929742	0.118241	0.100091	sp|Q8N9N2|ASCC1_HUMAN	Q8N9N2	ASCC1	Homo sapiens OX=9606
28.7152	28.2809	28.5858	26.6505	26.5291	28.1955	28.5185	25.5464			0.456007	0.52077	-0.860708	-1.01349	sp|Q8NBF2|NHLC2_HUMAN	Q8NBF2	NHLRC2	Homo sapiens OX=9606
30.5786	30.8872	30.7495	30.8709	30.7658	30.7029	30.8464	30.7836			0.0136637	0.968209	0.00312281	0.0404747	sp|Q8NBJ5|GT251_HUMAN	Q8NBJ5	COLGALT1	Homo sapiens OX=9606
30.7842	30.812	30.9952	30.8869	30.639	30.8102	31.0093	31.045			0.0201985	0.953279	0.00626755	0.0594084	sp|Q8NBJ7|SUMF2_HUMAN	Q8NBJ7	SUMF2	Homo sapiens OX=9606
28.3478	27.763	28.4107	25.274	28.1664	24.9481	27.0677	25.5907			0.432691	0.53979	-1.00568	-0.970582	sp|Q8NBM8|PCYXL_HUMAN	Q8NBM8	PCYOX1L	Homo sapiens OX=9606
30.7667	30.724	30.8481	30.6677	30.1868	30.1716	30.4064	30.5349	+	WT_WCL_UI_WCL	2.36064	0.0178576	-0.426721	-4.44366	sp|Q8NBQ5|DHB11_HUMAN	Q8NBQ5	HSD17B11	Homo sapiens OX=9606
33.4811	33.4284	33.3819	33.2293	33.22	33.2155	33.0919	33.1533			1.82984	0.05181	-0.210015	-3.38335	sp|Q8NBS9|TXND5_HUMAN	Q8NBS9	TXNDC5	Homo sapiens OX=9606
28.9538	29.1687	29.5517	25.5515	29.0153	28.8036	25.9319	25.3292			0.331842	0.618406	-1.03642	-0.778688	sp|Q8NBU5|ATAD1_HUMAN	Q8NBU5	ATAD1	Homo sapiens OX=9606
29.9972	24.3927	29.9268	30.1861	30.5424	30.172	29.9295	30.2075			0.5147	0.480774	1.58718	1.11957	sp|Q8NBX0|SCPDL_HUMAN	Q8NBX0	SCCPDH	Homo sapiens OX=9606
33.3658	33.1345	33.2368	33.0421	33.1473	33.2594	33.4772	33.3242			0.501384	0.488556	0.10721	1.09572	sp|Q8NC51|PAIRB_HUMAN	Q8NC51	SERBP1	Homo sapiens OX=9606
30.3483	30.1024	30.2445	30.2324	29.9494	29.4657	29.7473	29.346	+	WT_WCL_UI_WCL	2.22523	0.0225306	-0.604818	-4.15863	sp|Q8NC56|LEMD2_HUMAN	Q8NC56	LEMD2	Homo sapiens OX=9606
29.1475	29.4208	29.2759	29.3084	29.2651	29.4313	29.7532	29.4498			0.7983	0.315162	0.186717	1.60731	sp|Q8NCA5|FA98A_HUMAN	Q8NCA5	FAM98A	Homo sapiens OX=9606
29.5328	29.5639	29.5729	29.518	30.0311	30.1639	29.8939	30.1276	+	WT_WCL_UI_WCL	3.75825	0.00168326	0.5072	8.22418	sp|Q8NCC3|PAG15_HUMAN	Q8NCC3	PLA2G15	Homo sapiens OX=9606
26.973	26.7709	26.4002	26.831	27.0412	26.7392	25.2584	26.7744			0.286546	0.660082	-0.290481	-0.688335	sp|Q8NCE2|MTMRE_HUMAN	Q8NCE2	MTMR14	Homo sapiens OX=9606
28.7431	28.7816	28.9861	28.9776	28.3815	28.7834	28.9696	28.6107			0.629754	0.410767	-0.185784	-1.32128	sp|Q8NCN5|PDPR_HUMAN	Q8NCN5	PDPR	Homo sapiens OX=9606
33.0025	33.1761	33.0729	33.1118	32.9689	33.1014	33.0674	33.0029			0.548902	0.453566	-0.0556793	-1.18029	sp|Q8NCW5|NNRE_HUMAN	Q8NCW5	NAXE	Homo sapiens OX=9606
27.1541	26.9353	26.6266	26.7317	26.9906	26.8825	26.7071	26.664			0.13816	0.792542	-0.050868	-0.365169	sp|Q8ND24|RN214_HUMAN	Q8ND24	RNF214	Homo sapiens OX=9606
28.1914	28.018	27.573	28.1056	28.1342	28.2289	28.4274	28.4426			1.11872	0.176176	0.336259	2.14066	sp|Q8NDA8|MROH1_HUMAN	Q8NDA8	MROH1	Homo sapiens OX=9606
28.8793	28.4518	28.7514	24.1365	28.426	28.7526	28.8011	25.9544			0.120208	0.809679	0.42878	0.322225	sp|Q8NDH3|PEPL1_HUMAN	Q8NDH3	NPEPL1	Homo sapiens OX=9606
29.9868	29.5853	29.5643	29.2656	29.5326	29.1505	29.3605	29.3511			0.737212	0.350518	-0.251833	-1.50455	sp|Q8NE71|ABCF1_HUMAN	Q8NE71	ABCF1	Homo sapiens OX=9606
24.9618	28.2882	27.4261	28.6824	28.5322	28.4572	28.6806	28.7476			0.740515	0.349422	1.26477	1.51013	sp|Q8NE86|MCU_HUMAN	Q8NE86	MCU	Homo sapiens OX=9606
30.2304	30.3024	30.2374	30.3972	30.2741	30.4307	30.186	30.4982			0.283345	0.661974	0.0553474	0.681834	sp|Q8NF50|DOCK8_HUMAN	Q8NF50	DOCK8	Homo sapiens OX=9606
28.9174	28.9051	28.8761	28.904	28.2236	28.7172	29.0967	28.9004			0.388204	0.573652	-0.166176	-0.887308	sp|Q8NFF5|FAD1_HUMAN	Q8NFF5	FLAD1	Homo sapiens OX=9606
30.7763	30.964	31.1413	31.0912	30.6971	30.8193	31.0533	30.8318			0.615975	0.416165	-0.142834	-1.29748	sp|Q8NFW8|NEUA_HUMAN	Q8NFW8	CMAS	Homo sapiens OX=9606
28.0212	25.8208	27.7611	25.9085	28.0944	27.8931	28.1885	24.8087			0.138734	0.793421	0.368228	0.366525	sp|Q8NI08|NCOA7_HUMAN	Q8NI08	NCOA7	Homo sapiens OX=9606
24.5947	24.1397	30.1484	31.1596	26.507	30.2773	30.4537	30.2231			0.394439	0.569046	1.85466	0.899101	sp|Q8NI22|MCFD2_HUMAN	Q8NI22	MCFD2	Homo sapiens OX=9606
27.1862	27.303	27.1354	26.1435	26.9031	25.2071	25.7987	27.6628			0.393303	0.570086	-0.549099	-0.896956	sp|Q8NI27|THOC2_HUMAN	Q8NI27	THOC2	Homo sapiens OX=9606
28.1391	28.468	25.4337	28.5191	28.713	28.6587	28.8285	28.9454			0.760047	0.336885	1.14643	1.54305	sp|Q8NI36|WDR36_HUMAN	Q8NI36	WDR36	Homo sapiens OX=9606
26.6236	26.3125	25.2372	27.1056	26.7094	26.4218	25.2895	26.4235			0.0773011	0.861823	-0.108686	-0.21492	sp|Q8TAG9|EXOC6_HUMAN	Q8TAG9	EXOC6	Homo sapiens OX=9606
29.9068	29.522	29.5264	29.465	29.903	29.8172	29.4593	29.2979			0.027845	0.940864	0.0143085	0.0812354	sp|Q8TAT6|NPL4_HUMAN	Q8TAT6	NPLOC4	Homo sapiens OX=9606
28.7584	28.8726	28.9673	28.7522	28.6083	28.6123	28.8436	28.6505			1.09278	0.181678	-0.158956	-2.09742	sp|Q8TBC4|UBA3_HUMAN	Q8TBC4	UBA3	Homo sapiens OX=9606
28.8206	29.0659	28.7019	25.0949	28.979	29.0351	29.1746	25.2131			0.0465056	0.910987	0.179642	0.13312	sp|Q8TC12|RDH11_HUMAN	Q8TC12	RDH11	Homo sapiens OX=9606
28.6079	29.1491	28.7055	28.4405	25.4457	28.7922	28.6049	27.9487			0.621048	0.415022	-1.02787	-1.30625	sp|Q8TCF1|ZFAN1_HUMAN	Q8TCF1	ZFAND1	Homo sapiens OX=9606
31.9829	32.2902	32.3555	32.4216	31.1622	31.9573	32.2172	32.3159			0.590306	0.431806	-0.349416	-1.2529	sp|Q8TCJ2|STT3B_HUMAN	Q8TCJ2	STT3B	Homo sapiens OX=9606
29.8978	29.9779	29.8595	29.996	29.6154	29.7842	29.6226	29.6186	+	WT_WCL_UI_WCL	2.69039	0.00788889	-0.272606	-5.18726	sp|Q8TCS8|PNPT1_HUMAN	Q8TCS8	PNPT1	Homo sapiens OX=9606
33.5797	33.1285	33.3456	33.1219	33.885	33.2741	32.8789	32.9258			0.0741667	0.866948	-0.0529766	-0.206792	sp|Q8TCT9|HM13_HUMAN	Q8TCT9	HM13	Homo sapiens OX=9606
27.8723	28.3811	24.7501	28.4637	28.5285	28.2989	24.4772	28.6412			0.0307506	0.935579	0.119634	0.0894404	sp|Q8TD19|NEK9_HUMAN	Q8TD19	NEK9	Homo sapiens OX=9606
29.7873	29.7913	29.938	29.9991	29.8652	30.0335	30.0148	29.7529			0.171806	0.762823	0.0376711	0.443021	sp|Q8TD55|PKHO2_HUMAN	Q8TD55	PLEKHO2	Homo sapiens OX=9606
29.9344	30.1994	29.8904	28.3125	29.6238	29.4106	29.6268	24.9162			0.427807	0.543104	-1.18976	-0.961533	sp|Q8TDB6|DTX3L_HUMAN	Q8TDB6	DTX3L	Homo sapiens OX=9606
27.6461	25.0503	28.2151	27.9465	28.0964	27.7694	28.3222	28.3048			0.574208	0.442221	0.908713	1.22478	sp|Q8TDD1|DDX54_HUMAN	Q8TDD1	DDX54	Homo sapiens OX=9606
30.5271	30.7378	30.5838	30.1636	30.489	30.6451	30.2564	30.0042			0.359733	0.597317	-0.154373	-0.832917	sp|Q8TDN6|BRX1_HUMAN	Q8TDN6	BRIX1	Homo sapiens OX=9606
29.8385	29.7326	29.6159	29.9966	29.574	29.4133	29.358	29.7297			1.26029	0.147352	-0.27717	-2.37801	sp|Q8TDW0|LRC8C_HUMAN	Q8TDW0	LRRC8C	Homo sapiens OX=9606
26.233	23.4515	23.615	23.5027	25.3103	25.6106	25.5686	23.2564			0.360431	0.596957	0.735935	0.834261	sp|Q8TDY2|RBCC1_HUMAN	Q8TDY2	RB1CC1	Homo sapiens OX=9606
31.4588	31.3845	31.387	31.4417	31.1335	31.1717	31.0793	31.4357			1.39986	0.115506	-0.212943	-2.61553	sp|Q8TDZ2|MICA1_HUMAN	Q8TDZ2	MICAL1	Homo sapiens OX=9606
30.529	25.3531	31.8972	28.5626	25.6342	31.4415	31.3394	31.9765			0.193291	0.740936	1.01243	0.491129	sp|Q8TED4|G6PT3_HUMAN	Q8TED4	SLC37A2	Homo sapiens OX=9606
31.2523	31.0423	31.2853	31.7209	31.0871	30.7189	30.536	30.6977			1.65994	0.0712985	-0.565269	-3.07219	sp|Q8TEM1|PO210_HUMAN	Q8TEM1	NUP210	Homo sapiens OX=9606
26.9479	27.0084	26.6934	26.4315	27.0317	26.8759	26.2665	26.4621			0.198435	0.734095	-0.111198	-0.50248	sp|Q8TEQ6|GEMI5_HUMAN	Q8TEQ6	GEMIN5	Homo sapiens OX=9606
27.8568	27.4798	27.6174	28.5312	27.6096	27.8236	27.7423	24.7602			0.52619	0.472609	-0.887362	-1.14005	sp|Q8TER5|ARH40_HUMAN	Q8TER5	ARHGEF40	Homo sapiens OX=9606
30.4127	30.5135	30.1605	30.1557	30.5973	30.4877	30.1641	30.0743			0.0456456	0.911911	0.0202365	0.13077	sp|Q8TEX9|IPO4_HUMAN	Q8TEX9	IPO4	Homo sapiens OX=9606
28.8528	28.9535	29.0884	29.1589	25.3891	24.4907	29.5043	29.7828			0.590895	0.431218	-1.72169	-1.25392	sp|Q8WTT2|NOC3L_HUMAN	Q8WTT2	NOC3L	Homo sapiens OX=9606
31.3309	31.4499	31.4998	32.0552	31.5014	31.5832	31.3325	31.313			0.379477	0.583557	-0.151433	-0.870734	sp|Q8WU79|SMAP2_HUMAN	Q8WU79	SMAP2	Homo sapiens OX=9606
29.3191	29.3955	29.6541	28.9169	29.703	24.5245	25.2132	25.6056			1.38852	0.116539	-3.05983	-2.59608	sp|Q8WU90|ZC3HF_HUMAN	Q8WU90	ZC3H15	Homo sapiens OX=9606
29.6441	29.6492	29.2564	29.2772	29.6644	29.46	29.1459	28.9165			0.345523	0.609737	-0.160017	-0.80541	sp|Q8WUM0|NU133_HUMAN	Q8WUM0	NUP133	Homo sapiens OX=9606
30.7959	30.8414	30.5251	30.7453	31.0491	30.938	31.0822	31.1842	+	WT_WCL_UI_WCL	2.09196	0.029558	0.33646	3.88841	sp|Q8WUM4|PDC6I_HUMAN	Q8WUM4	PDCD6IP	Homo sapiens OX=9606
25.6287	25.5848	25.4961	28.9424	25.4614	29.1802	29.3679	29.3932			0.741869	0.34867	1.93766	1.51241	sp|Q8WUM9|S20A1_HUMAN	Q8WUM9	SLC20A1	Homo sapiens OX=9606
29.4264	29.3752	28.6776	29.2757	29.6868	29.2383	29.1729	29.2976			0.327141	0.622239	0.160188	0.769447	sp|Q8WVM8|SCFD1_HUMAN	Q8WVM8	SCFD1	Homo sapiens OX=9606
30.2144	29.9595	30.0198	29.7639	30.0729	29.6023	29.5725	29.9166			0.613919	0.4174	-0.198308	-1.29392	sp|Q8WVV9|HNRLL_HUMAN	Q8WVV9	HNRNPLL	Homo sapiens OX=9606
23.9863	25.8351	27.7036	25.6825	28.4686	25.5182	28.8083	28.5396			0.956912	0.229848	2.03176	1.87162	sp|Q8WVX9|FACR1_HUMAN	Q8WVX9	FAR1	Homo sapiens OX=9606
30.8653	30.523	30.4642	30.4587	30.5022	30.2017	30.4188	30.717			0.352121	0.604078	-0.117871	-0.818214	sp|Q8WVY7|UBCP1_HUMAN	Q8WVY7	UBLCP1	Homo sapiens OX=9606
27.1835	27.4657	25.4283	24.7291	26.176	27.2873	27.455	27.3267			0.547682	0.454262	0.859624	1.17814	sp|Q8WW33|GTSF1_HUMAN	Q8WW33	GTSF1	Homo sapiens OX=9606
29.8591	29.7308	29.6645	29.6436	29.8932	29.8605	29.7324	29.8955			1.00455	0.212874	0.120883	1.95074	sp|Q8WWM7|ATX2L_HUMAN	Q8WWM7	ATXN2L	Homo sapiens OX=9606
26.7705	27.6241	26.9162	24.8178	25.8222	26.4794	25.4065	25.7549			0.469959	0.510098	-0.666404	-1.03894	sp|Q8WWQ0|PHIP_HUMAN	Q8WWQ0	PHIP	Homo sapiens OX=9606
28.5705	28.4679	28.3182	28.8423	25.9092	28.1627	28.33	28.4022			0.671261	0.385776	-0.848691	-1.39253	sp|Q8WWW0|RASF5_HUMAN	Q8WWW0	RASSF5	Homo sapiens OX=9606
28.2523	25.3961	28.9018	24.4895	28.6092	28.6418	25.5571	28.9657			0.386543	0.575494	1.18348	0.88416	sp|Q8WWY3|PRP31_HUMAN	Q8WWY3	PRPF31	Homo sapiens OX=9606
25.6565	25.7425	29.2213	25.1497	28.9855	29.4877	29.5575	29.3758			1.66498	0.0698577	2.90911	3.08126	sp|Q8WXA9|SREK1_HUMAN	Q8WXA9	SREK1	Homo sapiens OX=9606
31.8236	31.6549	31.8114	31.874	31.697	31.7578	31.8048	31.7074			0.405758	0.558056	-0.0492024	-0.920403	sp|Q8WXF1|PSPC1_HUMAN	Q8WXF1	PSPC1	Homo sapiens OX=9606
27.5897	27.6008	27.6684	27.6027	27.4377	27.3616	27.4354	27.0871			1.81443	0.0542254	-0.284951	-3.35464	sp|Q8WYP5|ELYS_HUMAN	Q8WYP5	AHCTF1	Homo sapiens OX=9606
29.4117	29.8725	26.4449	29.4743	29.4658	29.4362	24.734	29.3089			0.153108	0.781033	-0.564662	-0.400159	sp|Q8WZ82|OVCA2_HUMAN	Q8WZ82	OVCA2	Homo sapiens OX=9606
30.2207	28.9806	30.3131	29.8688	30.4765	30.3566	30.3127	30.2103			0.792176	0.317661	0.493218	1.59704	sp|Q8WZA9|IRGQ_HUMAN	Q8WZA9	IRGQ	Homo sapiens OX=9606
31.8135	31.8567	31.9756	31.9308	31.8948	31.7005	31.8775	32.0102			0.118425	0.811634	-0.0233884	-0.3179	sp|Q92499|DDX1_HUMAN	Q92499	DDX1	Homo sapiens OX=9606
27.5676	27.2933	27.5994	27.2675	27.6548	26.6332	26.9743	26.7298			0.889499	0.262741	-0.433897	-1.75956	sp|Q92508|PIEZ1_HUMAN	Q92508	PIEZO1	Homo sapiens OX=9606
28.4941	28.8447	28.5515	28.481	28.5833	28.519	28.7279	28.4095			0.112786	0.817658	-0.0329056	-0.304155	sp|Q92538|GBF1_HUMAN	Q92538	GBF1	Homo sapiens OX=9606
30.9852	30.9351	30.6966	30.4967	30.4662	30.1087	30.2675	30.4941			1.6577	0.0708548	-0.444305	-3.06816	sp|Q92542|NICA_HUMAN	Q92542	NCSTN	Homo sapiens OX=9606
29.1682	28.7731	28.9163	28.6756	29.1933	29.2709	26.3413	25.5853			0.638298	0.406399	-1.28558	-1.336	sp|Q92544|TM9S4_HUMAN	Q92544	TM9SF4	Homo sapiens OX=9606
25.0663	28.6341	28.077	28.6206	25.2205	24.373	28.5861	25.679			0.621	0.414736	-1.63483	-1.30617	sp|Q92552|RT27_HUMAN	Q92552	MRPS27	Homo sapiens OX=9606
26.2931	26.1241	26.1317	25.8944	26.0498	25.6295	25.4186	25.2971			1.49218	0.0963143	-0.51203	-2.77527	sp|Q92576|PHF3_HUMAN	Q92576	PHF3	Homo sapiens OX=9606
31.0952	30.7489	30.6493	30.4245	30.8326	30.4788	30.8122	30.8219			0.0142176	0.968139	0.00689745	0.0420897	sp|Q92597|NDRG1_HUMAN	Q92597	NDRG1	Homo sapiens OX=9606
32.8556	32.7772	32.7837	32.5618	32.9617	32.9337	32.5836	32.6574			0.129008	0.800948	0.0394678	0.343406	sp|Q92598|HS105_HUMAN	Q92598	HSPH1	Homo sapiens OX=9606
29.5062	29.4496	29.3584	29.2401	29.2567	29.4363	29.0028	29.161			0.805356	0.312062	-0.17436	-1.61913	sp|Q92608|DOCK2_HUMAN	Q92608	DOCK2	Homo sapiens OX=9606
27.7193	27.4978	27.6548	25.1886	27.69	27.644	24.1786	25.4717			0.306304	0.644403	-0.769055	-0.728119	sp|Q92609|TBCD5_HUMAN	Q92609	TBC1D5	Homo sapiens OX=9606
28.842	28.8678	28.6814	28.5904	28.6882	28.461	28.2389	28.7314			0.817197	0.306135	-0.215522	-1.63895	sp|Q92614|MY18A_HUMAN	Q92614	MYO18A	Homo sapiens OX=9606
28.5584	28.8345	29.0497	28.5547	28.7726	29.3064	29.1534	28.934			0.878236	0.270395	0.292292	1.74081	sp|Q92615|LAR4B_HUMAN	Q92615	LARP4B	Homo sapiens OX=9606
31.1673	31.1868	31.1541	31.1537	31.0623	31.0294	31.1449	31.1559			1.09895	0.180865	-0.0673642	-2.1077	sp|Q92616|GCN1_HUMAN	Q92616	GCN1	Homo sapiens OX=9606
29.9463	29.909	29.8001	30.0157	29.6144	29.6295	29.6658	29.8528			1.72533	0.0649689	-0.227143	-3.19059	sp|Q92619|HMHA1_HUMAN	Q92619	ARHGAP45	Homo sapiens OX=9606
29.0727	28.9273	28.6525	29.1316	28.6966	28.5144	29.0426	28.7961			0.558181	0.451695	-0.183604	-1.19664	sp|Q92621|NU205_HUMAN	Q92621	NUP205	Homo sapiens OX=9606
25.5232	26.0604	25.5106	25.6965	24.9426	25.2343	24.5488	25.2434			1.83645	0.0509499	-0.705398	-3.3957	sp|Q92625|ANS1A_HUMAN	Q92625	ANKS1A	Homo sapiens OX=9606
28.2128	28.4994	24.6571	28.531	28.2773	25.029	26.4393	28.2065			0.152342	0.781009	-0.487034	-0.398382	sp|Q92643|GPI8_HUMAN	Q92643	PIGK	Homo sapiens OX=9606
24.3905	28.4275	28.9393	29.14	28.4292	28.9137	28.6427	28.6251			0.355423	0.601167	0.928309	0.8246	sp|Q92665|RT31_HUMAN	Q92665	MRPS31	Homo sapiens OX=9606
32.5309	32.6356	32.7079	33.065	32.8396	32.917	32.8677	32.633			0.245294	0.693165	0.0794268	0.603188	sp|Q92688|AN32B_HUMAN	Q92688	ANP32B	Homo sapiens OX=9606
29.8334	29.3503	29.4339	29.3558	30.0007	29.6329	29.4877	28.8065			0.0140018	0.967977	-0.0113969	-0.0414608	sp|Q92734|TFG_HUMAN	Q92734	TFG	Homo sapiens OX=9606
30.1761	30.0863	30.0183	30.1441	29.743	29.7563	30.1054	29.9353			1.27078	0.144365	-0.221198	-2.39572	sp|Q92747|ARC1A_HUMAN	Q92747	ARPC1A	Homo sapiens OX=9606
29.5919	29.4652	29.4247	29.4502	29.1345	29.2518	29.1975	29.3283	+	WT_WCL_UI_WCL	2.4301	0.0143312	-0.254963	-4.59423	sp|Q92769|HDAC2_HUMAN	Q92769	HDAC2	Homo sapiens OX=9606
28.5128	28.6575	28.76	28.9099	28.5056	28.6741	28.7287	28.744			0.183865	0.751148	-0.0469861	-0.470166	sp|Q92797|SYMPK_HUMAN	Q92797	SYMPK	Homo sapiens OX=9606
32.4067	32.313	32.3238	32.2528	31.9052	31.9267	31.5273	31.8347	+	WT_WCL_UI_WCL	2.76926	0.00644043	-0.525653	-5.37659	sp|Q92835|SHIP1_HUMAN	Q92835	INPP5D	Homo sapiens OX=9606
31.473	31.552	31.6203	31.7716	31.4291	31.7069	31.5728	31.5347			0.200452	0.734666	-0.0433474	-0.506915	sp|Q92841|DDX17_HUMAN	Q92841	DDX17	Homo sapiens OX=9606
24.7546	27.6366	27.6006	26.8501	27.3556	27.4207	25.5002	26.3229			0.0253672	0.944157	-0.0606432	-0.0742002	sp|Q92878|RAD50_HUMAN	Q92878	RAD50	Homo sapiens OX=9606
30.986	30.9509	31.0487	31.25	30.9444	31.111	30.9562	31.1186			0.119654	0.810358	-0.0263224	-0.320881	sp|Q92882|OSTF1_HUMAN	Q92882	OSTF1	Homo sapiens OX=9606
29.5786	29.5517	29.2068	30.0404	29.34	29.4363	29.7851	29.57			0.116522	0.813267	-0.0615172	-0.313272	sp|Q92888|ARHG1_HUMAN	Q92888	ARHGEF1	Homo sapiens OX=9606
30.9018	30.4051	30.7881	30.6121	30.7373	30.4539	30.5778	30.7312			0.154929	0.78	-0.0517416	-0.404376	sp|Q92890|UFD1_HUMAN	Q92890	UFD1	Homo sapiens OX=9606
30.1782	30.1203	29.8	29.7709	30.2028	29.9524	29.4546	29.6481			0.332339	0.618635	-0.152883	-0.779662	sp|Q92896|GSLG1_HUMAN	Q92896	GLG1	Homo sapiens OX=9606
30.7503	30.6899	30.59	30.5064	30.7632	30.7339	30.6434	30.5107			0.138463	0.793403	0.0286436	0.365885	sp|Q92900|RENT1_HUMAN	Q92900	UPF1	Homo sapiens OX=9606
30.1473	30.4206	30.2609	30.3199	30.431	30.3322	30.5884	30.647			1.22017	0.154341	0.212441	2.31043	sp|Q92905|CSN5_HUMAN	Q92905	COPS5	Homo sapiens OX=9606
29.8915	29.915	29.865	29.7151	29.7814	29.8336	29.2091	29.0681			0.95124	0.232395	-0.373622	-1.8622	sp|Q92922|SMRC1_HUMAN	Q92922	SMARCC1	Homo sapiens OX=9606
29.1855	29.0505	28.9042	28.9772	24.482	29.4303	28.7135	25.997			0.803379	0.313218	-1.87363	-1.61582	sp|Q92925|SMRD2_HUMAN	Q92925	SMARCD2	Homo sapiens OX=9606
29.7014	29.7305	29.7133	29.8279	29.8077	24.9587	29.56	29.858			0.448313	0.525122	-1.19719	-0.99938	sp|Q92930|RAB8B_HUMAN	Q92930	RAB8B	Homo sapiens OX=9606
32.7903	31.3604	32.9197	32.6508	32.8978	32.8818	32.9072	32.77			0.558854	0.451457	0.433897	1.19783	sp|Q92945|FUBP2_HUMAN	Q92945	KHSRP	Homo sapiens OX=9606
32.1886	32.0915	32.252	32.4066	32.176	32.2274	32.2183	32.3724			0.0623077	0.883058	0.0138359	0.175649	sp|Q92973|TNPO1_HUMAN	Q92973	TNPO1	Homo sapiens OX=9606
31.7351	31.7281	31.7707	31.6541	31.769	31.8406	31.8375	31.7894			1.55062	0.0870491	0.0870776	2.87766	sp|Q92974|ARHG2_HUMAN	Q92974	ARHGEF2	Homo sapiens OX=9606
28.9078	29.592	26.2176	29.9719	29.1559	25.7789	25.4294	29.7275			0.353138	0.603626	-1.1494	-0.820182	sp|Q92990|GLMN_HUMAN	Q92990	GLMN	Homo sapiens OX=9606
28.5268	28.6302	28.5892	28.7135	28.7429	28.8693	29.0753	29.1518			1.83617	0.0509619	0.344888	3.39518	sp|Q93008|USP9X_HUMAN	Q93008	USP9X	Homo sapiens OX=9606
29.5611	30.2346	30.3049	30.1651	29.9323	30.2307	30.1448	30.1669			0.105349	0.826855	0.0522227	0.285851	sp|Q93009|UBP7_HUMAN	Q93009	USP7	Homo sapiens OX=9606
27.1947	24.7438	27.6736	28.1409	28.1784	27.854	27.997	28.3543			0.743179	0.348447	1.15769	1.51462	sp|Q93034|CUL5_HUMAN	Q93034	CUL5	Homo sapiens OX=9606
29.7365	29.5352	24.3047	30.1397	30.1967	30.1887	25.6878	29.8982			0.118874	0.811361	0.563837	0.318989	sp|Q93050|VPP1_HUMAN	Q93050	ATP6V0A1	Homo sapiens OX=9606
31.0025	30.9186	30.7015	30.6017	30.6953	30.5759	30.9647	30.701			0.233859	0.705591	-0.0718451	-0.579033	sp|Q93052|LPP_HUMAN	Q93052	LPP	Homo sapiens OX=9606
24.9864	28.3	28.5211	28.4565	25.4301	24.1593	26.1496	24.7954			1.35058	0.125798	-2.4324	-2.53118	sp|Q93084|AT2A3_HUMAN	Q93084	ATP2A3	Homo sapiens OX=9606
29.0865	25.1259	29.5676	29.1074	28.6777	28.9085	28.8002	29.0817			0.253075	0.685949	0.645172	0.619482	sp|Q969G3|SMCE1_HUMAN	Q969G3	SMARCE1	Homo sapiens OX=9606
32.6233	32.4837	32.6501	32.5485	32.7941	32.4865	32.5751	32.3181			0.115564	0.813794	-0.0329638	-0.31094	sp|Q969H8|MYDGF_HUMAN	Q969H8	MYDGF	Homo sapiens OX=9606
25.432	28.709	25.6003	28.6735	28.7327	28.2145	29.0576	26.1395			0.356657	0.599359	0.932389	0.826984	sp|Q969N2|PIGT_HUMAN	Q969N2	PIGT	Homo sapiens OX=9606
28.9706	28.8333	28.5975	28.7436	29.2628	29.0508	28.8058	28.6916			0.51026	0.481931	0.166508	1.11163	sp|Q969S3|ZN622_HUMAN	Q969S3	ZNF622	Homo sapiens OX=9606
28.3134	27.6601	27.5721	25.5849	27.6454	27.8055	27.3659	27.6028			0.215733	0.720357	0.322247	0.540202	sp|Q969S9|RRF2M_HUMAN	Q969S9	GFM2	Homo sapiens OX=9606
30.5726	30.0105	30.2577	29.6643	30.4902	30.3074	30.4304	30.0832			0.421364	0.546634	0.201509	0.949563	sp|Q969T9|WBP2_HUMAN	Q969T9	WBP2	Homo sapiens OX=9606
31.8346	31.8769	31.8546	32.0294	31.8515	31.892	32.1215	32.1841			0.565572	0.448594	0.113355	1.20964	sp|Q969V3|NCLN_HUMAN	Q969V3	NCLN	Homo sapiens OX=9606
29.0217	28.786	28.7893	28.6754	27.5589	27.8995	27.4705	27.5976	+	WT_WCL_UI_WCL	4.2453	0.000767677	-1.18649	-10.0329	sp|Q969X5|ERGI1_HUMAN	Q969X5	ERGIC1	Homo sapiens OX=9606
[truncated: 785 more rows]

## Sheet: PXD052888 - sup
THP-1 cells infected or not for 3d with WT C. burnetii at MOI 50
Secreted
Raw data files available on PRIDE with unique identifier PXD052888
Uninfected_Sup_A MaxLFQ Intensity	Uninfected_Sup_B MaxLFQ Intensity	Uninfected_Sup_C MaxLFQ Intensity	Uninfected_Sup_D MaxLFQ Intensity	Infected_Sup_A MaxLFQ Intensity	Infected_Sup_B MaxLFQ Intensity	Infected_Sup_C MaxLFQ Intensity	Infected_Sup_D MaxLFQ Intensity	C: Student's T-test Significant WT_Sup_UI_Supuivwt_sup	C: Student's T-test significant	N: -Log Student's T-test p-value WT_Sup_UI_Supuivwt_sup	N: Student's T-test q-value WT_Sup_UI_Supuivwt_sup	N: Student's T-test Difference WT_Sup_UI_Supuivwt_sup	N: Student's T-test Test statistic WT_Sup_UI_Supuivwt_sup	T: Protein	T: Protein ID	T: Gene	T: Organism
27.7283	27.5227	27.6361	27.1774	27.8142	27.5691	27.6158	28.0517			0.741076	0.215838	0.246549	1.51107	sp|A0A0B4J2D5|GAL3B_HUMAN	A0A0B4J2D5	GATD3B	Homo sapiens OX=9606
34.0088	33.8579	33.4233	33.237	33.9359	33.8605	33.552	33.2713			0.0338221	0.943763	0.0231972	0.0980618	sp|A6NC86|PINLY_HUMAN	A6NC86	PINLYP	Homo sapiens OX=9606
28.7757	27.8991	27.6421	27.8512	32.6318	31.9624	27.9829	31.6435			1.5091	0.0588125	3.01314	2.80482	sp|E9PAV3|NACAM_HUMAN	E9PAV3	NACA	Homo sapiens OX=9606
34.4506	34.4341	34.2961	33.1688	35.201	35.2045	35.1292	34.7684			1.64165	0.0500702	0.988369	3.03936	sp|O00299|CLIC1_HUMAN	O00299	CLIC1	Homo sapiens OX=9606
27.9733	28.2265	30.641	27.1926	30.4884	31.3399	31.1184	30.7738	+	WT_Sup_UI_Sup	1.70606	0.0461818	2.42178	3.15553	sp|O00303|EIF3F_HUMAN	O00303	EIF3F	Homo sapiens OX=9606
35.5871	35.5378	35.6193	35.6195	35.2999	35.2805	35.5273	35.392	+	WT_Sup_UI_Sup	1.95956	0.0268718	-0.216025	-3.62917	sp|O00391|QSOX1_HUMAN	O00391	QSOX1	Homo sapiens OX=9606
29.3824	27.3331	26.9624	27.5475	29.6543	30.4523	28.442	30.8943			1.44734	0.0647714	2.05439	2.6974	sp|O00410|IPO5_HUMAN	O00410	IPO5	Homo sapiens OX=9606
31.8708	31.4261	31.3188	31.5165	32.5267	32.4427	32.5744	32.2692	+	WT_Sup_UI_Sup	3.27368	0.00486957	0.920198	6.70943	sp|O00462|MANBA_HUMAN	O00462	MANBA	Homo sapiens OX=9606
34.6872	34.5163	34.1601	34.3452	33.9975	34.1707	34.2389	33.9735			1.35841	0.0785503	-0.332042	-2.54455	sp|O00468|AGRIN_HUMAN	O00468	AGRN	Homo sapiens OX=9606
33.1119	33.354	32.9435	33.1343	34.146	34.2104	33.9852	33.9605	+	WT_Sup_UI_Sup	3.98783	0.004	0.939618	9.03735	sp|O00560|SDCB1_HUMAN	O00560	SDCBP	Homo sapiens OX=9606
36.0207	35.8786	36.3699	35.6299	35.2224	35.9145	36.0076	35.9107			0.386481	0.480462	-0.210944	-0.884043	sp|O00584|RNT2_HUMAN	O00584	RNASET2	Homo sapiens OX=9606
34.2357	34.253	34.0807	34.1875	34.4664	34.4734	34.6538	34.6012	+	WT_Sup_UI_Sup	2.98503	0.0036129	0.359474	5.91969	sp|O00754|MA2B1_HUMAN	O00754	MAN2B1	Homo sapiens OX=9606
27.8973	28.3764	30.8452	27.7734	31.2938	31.0872	31.5894	31.453	+	WT_Sup_UI_Sup	1.95477	0.0262	2.63278	3.61996	sp|O00764|PDXK_HUMAN	O00764	PDXK	Homo sapiens OX=9606
34.2715	34.0354	33.7	33.7623	33.6649	33.6552	33.6069	33.4077			1.31932	0.0837935	-0.358638	-2.47796	sp|O14672|ADA10_HUMAN	O14672	ADAM10	Homo sapiens OX=9606
34.5914	34.9417	34.8989	35.2478	35.5897	35.4238	35.3953	35.6707	+	WT_Sup_UI_Sup	2.15188	0.0187742	0.599941	4.00869	sp|O14773|TPP1_HUMAN	O14773	TPP1	Homo sapiens OX=9606
34.3019	34.1546	34.3277	33.8072	33.6903	34.3423	34.2685	34.4956			0.0874252	0.85339	0.051301	0.240886	sp|O14786|NRP1_HUMAN	O14786	NRP1	Homo sapiens OX=9606
32.1668	29.3773	32.8156	31.2542	28.6505	33.2955	32.3215	32.4435			0.0774184	0.87061	0.274264	0.215223	sp|O14818|PSA7_HUMAN	O14818	PSMA7	Homo sapiens OX=9606
31.3775	31.3425	30.619	31.0647	29.9118	31.0823	31.5478	31.5208			0.0724746	0.878019	-0.0852633	-0.202387	sp|O15031|PLXB2_HUMAN	O15031	PLXNB2	Homo sapiens OX=9606
33.0288	32.1261	32.7293	32.3826	31.1835	33.0493	31.5435	33.1505			0.251235	0.633907	-0.334983	-0.615639	sp|O15143|ARC1B_HUMAN	O15143	ARPC1B	Homo sapiens OX=9606
34.2067	33.9347	34.2211	34.0594	33.6658	33.9599	34.1193	34.1525			0.452966	0.407786	-0.13112	-1.00792	sp|O15144|ARPC2_HUMAN	O15144	ARPC2	Homo sapiens OX=9606
30.8915	28.7315	31.3323	30.93	32.0751	32.3762	32.5648	32.175			1.64872	0.0500885	1.82643	3.05203	sp|O15204|ADEC1_HUMAN	O15204	ADAMDEC1	Homo sapiens OX=9606
32.1302	28.7016	28.917	31.9764	32.4371	32.5456	29.2565	33.1471			0.504815	0.365859	1.41522	1.10188	sp|O43488|ARK72_HUMAN	O43488	AKR7A2	Homo sapiens OX=9606
28.3922	28.3572	28.6368	28.2093	29.0321	28.8732	28.009	28.7026			0.478603	0.381777	0.255399	1.05463	sp|O43504|LTOR5_HUMAN	O43504	LAMTOR5	Homo sapiens OX=9606
28.7355	29.0139	28.8304	28.5585	27.7258	28.6667	28.4289	28.6128			0.913056	0.159759	-0.426024	-1.79875	sp|O43660|PLRG1_HUMAN	O43660	PLRG1	Homo sapiens OX=9606
34.781	34.696	34.9873	34.7307	35.1099	35.0106	34.9678	35.0232	+	WT_Sup_UI_Sup	1.72791	0.0474043	0.229132	3.19529	sp|O43707|ACTN4_HUMAN	O43707	ACTN4	Homo sapiens OX=9606
32.8123	32.4513	32.0734	28.2076	28.0379	27.5329	31.8586	32.9265			0.31851	0.538894	-1.29716	-0.752403	sp|O43776|SYNC_HUMAN	O43776	NARS1	Homo sapiens OX=9606
32.41	32.9447	33.0107	32.742	32.857	32.2401	33.2683	33.1599			0.148994	0.752129	0.104428	0.390595	sp|O60506|HNRPQ_HUMAN	O60506	SYNCRIP	Homo sapiens OX=9606
33.2677	33.315	33.3139	33.1827	33.4052	33.6217	34.0431	34.0908			1.66415	0.0510654	0.520324	3.07976	sp|O60568|PLOD3_HUMAN	O60568	PLOD3	Homo sapiens OX=9606
31.506	31.4512	31.0675	31.1717	30.8494	31.027	30.8813	31.5947			0.469357	0.38853	-0.210982	-1.03785	sp|O60610|DIAP1_HUMAN	O60610	DIAPH1	Homo sapiens OX=9606
35.1857	35.2966	35.572	35.6899	34.9646	35.0639	35.1355	35.4769			0.857719	0.177069	-0.275848	-1.70662	sp|O60814|H2B1K_HUMAN	O60814	H2BC12	Homo sapiens OX=9606
34.2036	33.9317	34.1266	33.9426	34.3093	34.2158	34.0487	34.2396			0.879066	0.170182	0.152197	1.74219	sp|O75083|WDR1_HUMAN	O75083	WDR1	Homo sapiens OX=9606
34.6848	34.6583	28.6291	33.9849	33.9712	34.1327	33.9228	28.534			0.0617776	0.898621	-0.349092	-0.174242	sp|O75144|ICOSL_HUMAN	O75144	ICOSLG	Homo sapiens OX=9606
33.2492	33.1817	33.2336	33.0653	32.7921	32.7866	32.6622	32.5413	+	WT_Sup_UI_Sup	3.27173	0.00466667	-0.48691	-6.70385	sp|O75326|SEM7A_HUMAN	O75326	SEMA7A	Homo sapiens OX=9606
32.9294	31.6621	32.3124	32.0214	31.8953	32.7081	33.6593	32.3008			0.386497	0.481673	0.409547	0.884073	sp|O75367|H2AY_HUMAN	O75367	MACROH2A1	Homo sapiens OX=9606
31.4493	31.2432	32.6391	32.3031	32.1472	32.4188	28.0082	32.3186			0.248461	0.636927	-0.685499	-0.609834	sp|O75368|SH3L1_HUMAN	O75368	SH3BGRL	Homo sapiens OX=9606
31.9408	31.7474	31.8454	32.1455	31.6367	31.1916	31.9298	31.8078			0.74911	0.213393	-0.278306	-1.52463	sp|O75369|FLNB_HUMAN	O75369	FLNB	Homo sapiens OX=9606
33.8876	33.9126	34.522	33.5272	34.1028	33.9852	34.4947	33.9141			0.274836	0.603585	0.161832	0.664465	sp|O75487|GPC4_HUMAN	O75487	GPC4	Homo sapiens OX=9606
28.2617	29.679	30.9977	30.9502	31.1956	27.3348	29.5913	31.1269			0.0504454	0.916623	-0.160003	-0.143839	sp|O75533|SF3B1_HUMAN	O75533	SF3B1	Homo sapiens OX=9606
29.0856	28.5981	27.8075	28.2455	27.372	31.2155	31.6243	31.312			0.954362	0.146393	1.94681	1.86739	sp|O75629|CREG1_HUMAN	O75629	CREG1	Homo sapiens OX=9606
27.4676	28.5644	29.1646	29.2772	30.4836	30.274	30.6049	30.5283	+	WT_Sup_UI_Sup	2.34578	0.0131765	1.85425	4.41182	sp|O75688|PPM1B_HUMAN	O75688	PPM1B	Homo sapiens OX=9606
32.9049	32.9501	33.13	32.7589	33.7753	34.0172	33.8043	33.8924	+	WT_Sup_UI_Sup	4.23253	0	0.9363	9.98126	sp|O75787|RENR_HUMAN	O75787	ATP6AP2	Homo sapiens OX=9606
31.4448	31.5414	31.3095	31.3854	31.6374	31.2396	31.7585	31.4568			0.360481	0.506107	0.102756	0.834357	sp|O75874|IDHC_HUMAN	O75874	IDH1	Homo sapiens OX=9606
28.2223	27.8934	28.182	27.7971	28.1573	28.3403	27.2735	28.1105			0.0736177	0.877693	-0.0533509	-0.205365	sp|O75882|ATRN_HUMAN	O75882	ATRN	Homo sapiens OX=9606
30.0744	29.8047	29.6263	29.4999	29.6098	29.411	29.5894	29.3266			0.959787	0.145919	-0.267089	-1.8764	sp|O75976|CBPD_HUMAN	O75976	CPD	Homo sapiens OX=9606
30.8959	31.1882	30.9899	31.0681	30.2025	30.0257	30.4707	30.013	+	WT_Sup_UI_Sup	3.35678	0.0028	-0.857576	-6.95146	sp|O76061|STC2_HUMAN	O76061	STC2	Homo sapiens OX=9606
28.2662	28.0089	29.0744	28.2627	29.3961	29.0214	29.5431	29.4661	+	WT_Sup_UI_Sup	1.98662	0.0264737	0.953627	3.68145	sp|O94804|STK10_HUMAN	O94804	STK10	Homo sapiens OX=9606
34.9121	34.8094	34.6549	34.7437	34.4597	34.6892	34.495	34.5613			1.66722	0.0515472	-0.228704	-3.08529	sp|O94985|CSTN1_HUMAN	O94985	CLSTN1	Homo sapiens OX=9606
33.6808	32.5743	32.707	32.7411	33.9093	33.7294	32.7131	32.5104			0.275638	0.603575	0.289753	0.666107	sp|O95497|VNN1_HUMAN	O95497	VNN1	Homo sapiens OX=9606
28.263	28.2765	31.2389	27.3383	27.4106	32.8215	35.4308	32.2494			0.857075	0.175647	3.19888	1.70555	sp|O95498|VNN2_HUMAN	O95498	VNN2	Homo sapiens OX=9606
32.1518	32.5374	32.7059	32.3035	32.1707	32.5235	32.767	33.0442			0.39862	0.464092	0.201703	0.906985	sp|O95831|AIFM1_HUMAN	O95831	AIFM1	Homo sapiens OX=9606
28.6379	27.3114	31.1619	30.631	27.8446	31.4244	31.2305	31.3085			0.350743	0.514394	1.01647	0.815544	sp|O96019|ACL6A_HUMAN	O96019	ACTL6A	Homo sapiens OX=9606
34.5259	34.5643	34.9225	34.4943	34.8563	34.9124	34.9728	35.0916			1.60227	0.0543932	0.331537	2.96905	sp|P00338|LDHA_HUMAN	P00338	LDHA	Homo sapiens OX=9606
31.8365	31.2453	31.6444	31.5047	31.1236	31.1151	31.6386	31.2583			0.774523	0.205391	-0.273823	-1.5674	sp|P00390|GSHR_HUMAN	P00390	GSR	Homo sapiens OX=9606
34.5749	34.1429	33.7315	33.994	34.5329	34.3371	34.5738	34.2284			0.781729	0.206647	0.30722	1.57951	sp|P00441|SODC_HUMAN	P00441	SOD1	Homo sapiens OX=9606
35.1553	34.8406	34.9791	34.794	35.2645	34.8674	35.3446	35.2277			0.886054	0.167583	0.233802	1.75383	sp|P00491|PNPH_HUMAN	P00491	PNP	Homo sapiens OX=9606
30.732	31.2011	31.6451	29.0138	27.3494	28.5472	27.4515	32.0153			0.712994	0.226059	-1.80716	-1.46356	sp|P00492|HPRT_HUMAN	P00492	HPRT1	Homo sapiens OX=9606
36.2764	36.2434	36.2928	36.4627	36.5352	36.3218	36.4725	36.4178			0.894937	0.165593	0.11801	1.76861	sp|P00558|PGK1_HUMAN	P00558	PGK1	Homo sapiens OX=9606
34.541	32.6925	34.145	35.1274	34.6177	34.1581	34.5117	34.154			0.170136	0.730947	0.233895	0.43923	sp|P00734|THRB_HUMAN	P00734	F2	Homo sapiens OX=9606
35.7991	35.7581	35.5697	35.279	35.6794	35.8244	35.7141	35.6662			0.429724	0.431738	0.119536	0.965088	sp|P00746|CFAD_HUMAN	P00746	CFD	Homo sapiens OX=9606
28.1096	27.4638	27.608	27.5088	35.0903	35.0334	28.97	34.3329	+	WT_Sup_UI_Sup	2.06813	0.0238824	5.68413	3.84108	sp|P00747|PLMN_HUMAN	P00747	PLG	Homo sapiens OX=9606
34.9223	35.099	34.8261	35.0581	34.864	34.9975	34.4892	34.6431			0.890694	0.166312	-0.227919	-1.76155	sp|P00749|UROK_HUMAN	P00749	PLAU	Homo sapiens OX=9606
34.011	33.8601	33.9569	33.5894	33.8643	34.036	33.624	33.5524			0.237008	0.645319	-0.0851431	-0.585711	sp|P00918|CAH2_HUMAN	P00918	CA2	Homo sapiens OX=9606
34.357	34.2727	34.4544	34.9187	34.5058	34.377	34.6909	34.7468			0.185726	0.707651	0.0794096	0.474323	sp|P00966|ASSY_HUMAN	P00966	ASS1	Homo sapiens OX=9606
37.3547	37.1731	37.155	36.8484	37.2261	37.3363	36.8144	37.0287			0.0723437	0.876649	-0.0314417	-0.202046	sp|P01008|ANT3_HUMAN	P01008	SERPINC1	Homo sapiens OX=9606
27.5429	30.5777	30.6946	30.1782	27.0586	29.3708	29.8364	29.0321			0.426943	0.433479	-0.923884	-0.959931	sp|P01009|A1AT_HUMAN	P01009	SERPINA1	Homo sapiens OX=9606
33.9369	33.8881	33.8716	33.8075	33.6596	33.9816	33.9469	34.179			0.241731	0.63993	0.0657301	0.59569	sp|P01019|ANGT_HUMAN	P01019	AGT	Homo sapiens OX=9606
38.4684	38.4796	38.401	38.4474	38.1618	38.2908	38.0182	38.1192	+	WT_Sup_UI_Sup	2.65546	0.00481818	-0.301572	-5.10489	sp|P01023|A2MG_HUMAN	P01023	A2M	Homo sapiens OX=9606
36.5333	36.3562	36.3234	36.2545	36.642	36.6315	36.2978	36.3638			0.498061	0.366936	0.116935	1.08975	sp|P01024|CO3_HUMAN	P01024	C3	Homo sapiens OX=9606
36.3674	36.8031	36.6045	37.1194	36.4922	36.696	36.573	36.3635			0.507661	0.364102	-0.192423	-1.10698	sp|P01033|TIMP1_HUMAN	P01033	TIMP1	Homo sapiens OX=9606
35.7172	35.9176	35.6588	36.1707	35.6361	35.5992	35.7393	35.13			0.979715	0.141258	-0.339961	-1.90949	sp|P01034|CYTC_HUMAN	P01034	CST3	Homo sapiens OX=9606
33.1744	32.3344	32.6184	32.7956	31.845	32.1808	31.8266	32.035	+	WT_Sup_UI_Sup	2.09507	0.0222154	-0.758881	-3.89459	sp|P01137|TGFB1_HUMAN	P01137	TGFB1	Homo sapiens OX=9606
36.7688	36.8791	37.5597	38.0599	37.4856	37.567	37.3841	37.3746			0.171998	0.729105	0.135964	0.443456	sp|P02042|HBD_HUMAN	P02042	HBD	Homo sapiens OX=9606
32.4926	32.4539	32.4295	31.9826	32.8944	32.9353	32.2379	32.2659			0.491833	0.370479	0.243736	1.07854	sp|P02452|CO1A1_HUMAN	P02452	COL1A1	Homo sapiens OX=9606
35.1057	34.725	34.5503	35.0242	34.2118	34.4972	34.2665	34.6502			1.4476	0.0652374	-0.444884	-2.69785	sp|P02545|LMNA_HUMAN	P02545	LMNA	Homo sapiens OX=9606
34.0498	33.8098	35.2464	34.2633	35.5323	35.6994	35.4829	35.5225	+	WT_Sup_UI_Sup	2.05563	0.0235362	1.217	3.81639	sp|P02649|APOE_HUMAN	P02649	APOE	Homo sapiens OX=9606
34.8274	34.9226	34.23	34.4558	33.9058	34.0461	33.6085	33.4981	+	WT_Sup_UI_Sup	2.19899	0.0154	-0.844343	-4.10465	sp|P02751|FINC_HUMAN	P02751	FN1	Homo sapiens OX=9606
32.9568	32.5555	31.8567	32.1783	32.7148	32.054	31.6695	31.5214			0.510274	0.3623	-0.396875	-1.11166	sp|P02765|FETUA_HUMAN	P02765	AHSG	Homo sapiens OX=9606
41.1521	41.1009	41.0182	40.9082	41.1414	41.0145	40.9569	40.7702			0.337685	0.521101	-0.0740767	-0.790129	sp|P02769|ALBU_BOVIN	P02769	ALB	Bos taurus OX=9913
34.6476	34.7348	34.3335	34.3217	35.0013	34.9615	34.2619	34.4902			0.345948	0.5158	0.16934	0.806237	sp|P02771|FETA_HUMAN	P02771	AFP	Homo sapiens OX=9606
36.0996	36.2465	36.0373	36.6017	36.1973	36.5051	36.3085	35.7138			0.114995	0.808693	-0.065136	-0.309551	sp|P02774|VTDB_HUMAN	P02774	GC	Homo sapiens OX=9606
34.1089	33.8253	33.7361	33.674	34.2335	34.2594	34.1347	34.3307	+	WT_Sup_UI_Sup	2.08182	0.0223881	0.403511	3.86822	sp|P02786|TFR1_HUMAN	P02786	TFRC	Homo sapiens OX=9606
28.0769	29.2427	28.793	28.5024	29.1985	28.9772	29.1322	28.9374			0.800366	0.196524	0.407538	1.61077	sp|P02787|TRFE_HUMAN	P02787	TF	Homo sapiens OX=9606
36.284	36.6793	36.164	36.7969	36.4947	36.2348	36.0705	36.1178			0.676723	0.245288	-0.251582	-1.40186	sp|P02788|TRFL_HUMAN	P02788	LTF	Homo sapiens OX=9606
34.7302	34.875	34.6118	34.8526	34.0301	34.0439	34.3589	34.3218	+	WT_Sup_UI_Sup	2.7833	0.0038	-0.578717	-5.4108	sp|P03956|MMP1_HUMAN	P03956	MMP1	Homo sapiens OX=9606
31.4737	31.6442	27.0249	29.7411	31.6657	31.438	31.2029	31.4634			0.656542	0.253521	1.47149	1.36734	sp|P04040|CATA_HUMAN	P04040	CAT	Homo sapiens OX=9606
35.0261	35.3601	35.3262	35.335	35.63	35.6697	35.7487	35.8709	+	WT_Sup_UI_Sup	2.57577	0.00556522	0.467983	4.9203	sp|P04062|GBA1_HUMAN	P04062	GBA1	Homo sapiens OX=9606
31.7472	32.5995	27.7227	27.9565	32.3526	32.4015	28.6995	31.6119			0.352893	0.516883	1.2599	0.819707	sp|P04066|FUCO_HUMAN	P04066	FUCA1	Homo sapiens OX=9606
37.035	36.78	36.8403	36.7885	36.9134	36.9262	36.9022	36.9015			0.360244	0.504876	0.04988	0.833901	sp|P04075|ALDOA_HUMAN	P04075	ALDOA	Homo sapiens OX=9606
32.6396	32.2316	28.4134	27.9857	33.6706	32.6922	33.7432	33.4189			1.30111	0.087519	3.06365	2.44705	sp|P04080|CYTB_HUMAN	P04080	CSTB	Homo sapiens OX=9606
33.3116	33.7457	33.4552	33.9453	33.3568	33.5078	33.5285	33.5438			0.381469	0.48616	-0.130227	-0.874525	sp|P04114|APOB_HUMAN	P04114	APOB	Homo sapiens OX=9606
35.2399	36.3157	34.8702	36.6284	34.7619	35.2593	35.1619	34.9567			0.838344	0.181062	-0.728589	-1.67429	sp|P04264|K2C1_HUMAN	P04264	KRT1	Homo sapiens OX=9606
36.7818	36.5133	36.7477	36.8858	36.6307	36.881	37.1209	37.2961			0.744767	0.216301	0.25001	1.5173	sp|P04406|G3P_HUMAN	P04406	GAPDH	Homo sapiens OX=9606
36.3802	36.4899	36.1562	36.3036	36.2508	36.2171	36.0454	35.8116			1.06459	0.117239	-0.251259	-2.05051	sp|P04439|HLAA_HUMAN	P04439	HLA-A	Homo sapiens OX=9606
29.4811	29.7526	30.1386	27.1454	30.3096	29.9486	29.9578	30.1459			0.682939	0.241918	0.961055	1.41247	sp|P04632|CPNS1_HUMAN	P04632	CAPNS1	Homo sapiens OX=9606
33.7243	33.7064	33.0078	33.5545	28.9897	27.7881	33.8463	34.0165			0.697012	0.234701	-2.33811	-1.43643	sp|P04792|HSPB1_HUMAN	P04792	HSPB1	Homo sapiens OX=9606
30.8056	28.7102	27.317	28.1541	31.0002	31.4639	30.754	31.2078			1.68085	0.0517647	2.35975	3.10988	sp|P04899|GNAI2_HUMAN	P04899	GNAI2	Homo sapiens OX=9606
34.2895	33.9756	33.9731	34.2569	34.0157	34.2188	33.9345	34.1896			0.114899	0.807796	-0.0341244	-0.309317	sp|P05067|A4_HUMAN	P05067	APP	Homo sapiens OX=9606
33.6399	33.5558	33.1766	33.3976	33.6	33.0482	33.6372	33.2558			0.122617	0.7944	-0.0571728	-0.328048	sp|P05107|ITB2_HUMAN	P05107	ITGB2	Homo sapiens OX=9606
23.6016	23.8326	23.8233	27.352	29.0598	27.7332	27.9441	23.7041			0.831146	0.183891	2.45794	1.66227	sp|P05204|HMGN2_HUMAN	P05204	HMGN2	Homo sapiens OX=9606
33.9824	33.6054	33.8741	34.3096	34.8686	34.8421	34.9471	34.9965	+	WT_Sup_UI_Sup	3.19044	0.004	0.970687	6.47378	sp|P05362|ICAM1_HUMAN	P05362	ICAM1	Homo sapiens OX=9606
28.0105	27.9865	33.0777	27.8978	32.4102	32.8382	31.7595	32.5036			1.28201	0.0894146	3.13474	2.4147	sp|P05387|RLA2_HUMAN	P05387	RPLP2	Homo sapiens OX=9606
34.5274	34.7925	34.4517	32.8359	33.9852	34.0501	34.2381	34.1502			0.0354584	0.944372	-0.0459967	-0.102633	sp|P05388|RLA0_HUMAN	P05388	RPLP0	Homo sapiens OX=9606
33.6015	33.8395	33.4089	33.6616	32.4724	33.6781	33.2628	32.9158			1.04188	0.119606	-0.545624	-2.01276	sp|P05452|TETN_HUMAN	P05452	CLEC3B	Homo sapiens OX=9606
28.7687	28.6615	27.781	28.4429	32.2128	31.4636	32.039	31.5067	+	WT_Sup_UI_Sup	4.62047	0	3.39196	11.6615	sp|P05455|LA_HUMAN	P05455	SSB	Homo sapiens OX=9606
35.4622	34.9894	34.8691	34.3772	35.6933	35.4642	34.5326	34.7086			0.191248	0.701628	0.175211	0.486606	sp|P05543|THBG_HUMAN	P05543	SERPINA7	Homo sapiens OX=9606
31.4274	31.6064	30.9661	33.0488	30.4936	30.801	31.3475	31.3169			0.770107	0.207729	-0.77246	-1.55998	sp|P05546|HEP2_HUMAN	P05546	SERPIND1	Homo sapiens OX=9606
31.9233	32.4626	31.9708	32.0672	33.5272	33.2944	33.661	32.423	+	WT_Sup_UI_Sup	1.98805	0.0268267	1.12046	3.68423	sp|P06280|AGAL_HUMAN	P06280	GLA	Homo sapiens OX=9606
36.6364	36.8362	36.5423	36.657	36.3418	36.5482	36.2288	36.601			1.1725	0.102302	-0.238033	-2.2305	sp|P06396|GELS_HUMAN	P06396	GSN	Homo sapiens OX=9606
36.887	36.8578	37.1312	36.9712	37.0798	37.2793	37.1711	37.4251			1.54913	0.0555772	0.276999	2.87504	sp|P06733|ENOA_HUMAN	P06733	ENO1	Homo sapiens OX=9606
31.1357	27.954	31.9545	27.5295	31.2771	31.6278	31.7588	31.8644			0.89787	0.165685	1.98858	1.77349	sp|P06737|PYGL_HUMAN	P06737	PYGL	Homo sapiens OX=9606
34.2427	34.4303	34.3045	34.1498	34.1271	34.1669	34.3691	34.4267			0.0342083	0.944527	-0.00935841	-0.0991423	sp|P06744|G6PI_HUMAN	P06744	GPI	Homo sapiens OX=9606
34.2353	33.293	34.1776	33.9938	34.2935	34.1299	33.8993	34.3736			0.46766	0.389358	0.249169	1.03476	sp|P06748|NPM_HUMAN	P06748	NPM1	Homo sapiens OX=9606
31.5283	31.1877	30.1853	30.3	30.4521	30.3094	30.3112	30.8401			0.401305	0.461934	-0.322101	-0.912037	sp|P06756|ITAV_HUMAN	P06756	ITGAV	Homo sapiens OX=9606
34.715	34.6862	34.3967	33.8295	34.6354	34.6356	34.703	34.383			0.363284	0.505127	0.182399	0.839752	sp|P06858|LIPL_HUMAN	P06858	LPL	Homo sapiens OX=9606
34.596	34.6343	34.5497	34.5294	34.9053	35.3279	34.8086	35.132	+	WT_Sup_UI_Sup	2.10778	0.0225625	0.466092	3.91997	sp|P06865|HEXA_HUMAN	P06865	HEXA	Homo sapiens OX=9606
31.9589	31.9361	31.6806	31.9009	32.0349	32.1954	32.2322	32.5475			1.65871	0.0505946	0.383389	3.06998	sp|P07093|GDN_HUMAN	P07093	SERPINE2	Homo sapiens OX=9606
36.4203	36.0347	36.1489	36.1942	36.0698	36.2123	36.0971	36.3503			0.0588401	0.903652	-0.0171576	-0.16642	sp|P07195|LDHB_HUMAN	P07195	LDHB	Homo sapiens OX=9606
34.273	34.1104	34.3393	33.5953	34.3193	34.2917	34.0914	34.3184			0.444198	0.416233	0.175696	0.991816	sp|P07237|PDIA1_HUMAN	P07237	P4HB	Homo sapiens OX=9606
34.5184	34.1321	34.4796	34.7263	34.2463	34.3146	34.737	34.2449			0.179024	0.717427	-0.0784254	-0.459313	sp|P07333|CSF1R_HUMAN	P07333	CSF1R	Homo sapiens OX=9606
36.3177	36.4006	36.3168	36.2842	37.4054	37.4391	37.4765	37.3232	+	WT_Sup_UI_Sup	6.70414	0	1.08121	26.3394	sp|P07339|CATD_HUMAN	P07339	CTSD	Homo sapiens OX=9606
27.7974	27.4032	32.6596	27.8271	33.0941	33.0761	29.7527	32.6249			1.1334	0.104796	3.21511	2.16514	sp|P07355|ANXA2_HUMAN	P07355	ANXA2	Homo sapiens OX=9606
34.7292	34.2618	34.2666	34.4349	34.8918	34.9034	34.9185	34.9598	+	WT_Sup_UI_Sup	2.37524	0.0112	0.495272	4.47504	sp|P07437|TBB5_HUMAN	P07437	TUBB	Homo sapiens OX=9606
37.69	37.6876	37.6277	37.5557	38.4611	38.4347	38.3503	38.284	+	WT_Sup_UI_Sup	5.16279	0	0.74232	14.4533	sp|P07602|SAP_HUMAN	P07602	PSAP	Homo sapiens OX=9606
34.4209	34.3714	34.3851	34.563	34.952	34.9021	35.2343	34.9391	+	WT_Sup_UI_Sup	3.19295	0.00414815	0.571793	6.48079	sp|P07686|HEXB_HUMAN	P07686	HEXB	Homo sapiens OX=9606
34.4857	35.0912	34.3111	34.4231	34.3742	35.3468	35.2391	35.278			0.835377	0.18235	0.481734	1.66934	sp|P07711|CATL1_HUMAN	P07711	CTSL	Homo sapiens OX=9606
37.3091	37.2057	37.3537	37.331	37.7336	37.4949	37.1536	37.5267			0.689765	0.239436	0.177334	1.4241	sp|P07737|PROF1_HUMAN	P07737	PFN1	Homo sapiens OX=9606
28.8465	32.4267	31.8246	31.6379	31.4618	32.3888	29.3361	31.8271			0.0228078	0.959847	0.0695267	0.0668956	sp|P07814|SYEP_HUMAN	P07814	EPRS1	Homo sapiens OX=9606
36.2634	36.3357	35.8899	35.5925	36.1979	36.3048	35.8503	36.0384			0.148301	0.751976	0.0774918	0.38898	sp|P07858|CATB_HUMAN	P07858	CTSB	Homo sapiens OX=9606
36.3262	36.2578	36.2772	35.8687	36.0976	36.3006	36.1722	36.0349			0.0947691	0.843228	-0.0311451	-0.25946	sp|P07900|HS90A_HUMAN	P07900	HSP90AA1	Homo sapiens OX=9606
33.9751	33.718	33.7853	34.2619	34.0428	33.6886	33.3384	33.6052			0.67842	0.24566	-0.266366	-1.40476	sp|P07996|TSP1_HUMAN	P07996	THBS1	Homo sapiens OX=9606
32.6382	32.8588	33.0778	32.1324	32.7687	32.8123	33.1171	33.1025			0.575928	0.30695	0.273349	1.22779	sp|P08195|4F2_HUMAN	P08195	SLC3A2	Homo sapiens OX=9606
28.4334	28.5113	28.1125	30.3488	31.8682	31.8964	32.4743	32.4274	+	WT_Sup_UI_Sup	3.09993	0.00373333	3.31509	6.22494	sp|P08236|BGLR_HUMAN	P08236	GUSB	Homo sapiens OX=9606
35.5331	35.5699	35.6886	35.2755	35.7077	35.5437	35.7604	35.6206			0.68951	0.237911	0.141317	1.42366	sp|P08238|HS90B_HUMAN	P08238	HSP90AB1	Homo sapiens OX=9606
31.889	32.7306	32.2198	32.3477	28.8421	28.0567	30.1973	29.1547	+	WT_Sup_UI_Sup	3.3029	0.00254545	-3.23406	-6.79377	sp|P08253|MMP2_HUMAN	P08253	MMP2	Homo sapiens OX=9606
34.5768	34.612	34.8738	34.8303	33.7947	34.1785	34.4434	34.4056			1.67678	0.0512621	-0.51767	-3.10253	sp|P08571|CD14_HUMAN	P08571	CD14	Homo sapiens OX=9606
31.8541	32.2568	31.1063	31.4	30.9763	31.4335	28.6724	30.8793			0.879675	0.170656	-1.16393	-1.74321	sp|P08575|PTPRC_HUMAN	P08575	PTPRC	Homo sapiens OX=9606
33.1403	32.3942	34.3146	33.0023	35.0225	35.0015	35.0889	35.2027	+	WT_Sup_UI_Sup	2.4415	0.00858333	1.86607	4.61923	sp|P08670|VIME_HUMAN	P08670	VIM	Homo sapiens OX=9606
37.5117	37.1897	37.1517	36.6366	37.6466	37.7256	36.9727	36.9196			0.287516	0.583991	0.193711	0.690304	sp|P08697|A2AP_HUMAN	P08697	SERPINF2	Homo sapiens OX=9606
32.0611	32.3628	32.892	31.8046	33.2127	33.5283	33.2349	33.4297	+	WT_Sup_UI_Sup	2.32007	0.0142642	1.07129	4.35709	sp|P08758|ANXA5_HUMAN	P08758	ANXA5	Homo sapiens OX=9606
29.1778	33.0313	27.367	27.6053	34.0488	33.243	33.8782	33.8639	+	WT_Sup_UI_Sup	1.82809	0.0353333	4.46311	3.38009	sp|P08865|RSSA_HUMAN	P08865	RPSA	Homo sapiens OX=9606
28.1089	33.431	34.213	33.2691	34.3779	34.5764	34.3167	34.5563			0.778164	0.206745	2.2013	1.57352	sp|P09211|GSTP1_HUMAN	P09211	GSTP1	Homo sapiens OX=9606
34.2419	27.8208	34.3375	28.0502	35.1319	35.6262	35.332	35.1416			1.20308	0.0991494	4.19533	2.28175	sp|P09237|MMP7_HUMAN	P09237	MMP7	Homo sapiens OX=9606
35.3588	35.6591	35.6145	35.7554	36.1566	35.821	35.7273	35.7561			1.06953	0.11732	0.268268	2.05874	sp|P09382|LEG1_HUMAN	P09382	LGALS1	Homo sapiens OX=9606
32.8917	33.1407	32.9705	33.6482	31.7141	32.3688	33.0077	32.9429			0.969446	0.143078	-0.654428	-1.89244	sp|P09429|HMGB1_HUMAN	P09429	HMGB1	Homo sapiens OX=9606
33.4627	33.6843	33.538	33.9588	34.284	34.1392	34.3697	34.1281	+	WT_Sup_UI_Sup	2.4275	0.00840816	0.569306	4.58854	sp|P09603|CSF1_HUMAN	P09603	CSF1	Homo sapiens OX=9606
34.9527	34.8391	34.8971	34.7501	34.6667	35.0392	34.6237	34.8655			0.234095	0.648648	-0.0609741	-0.579534	sp|P09651|ROA1_HUMAN	P09651	HNRNPA1	Homo sapiens OX=9606
35.5635	35.5845	35.7309	35.3537	35.8293	35.9773	35.7224	36.0138	+	WT_Sup_UI_Sup	1.7216	0.0464167	0.327553	3.18379	sp|P09668|CATH_HUMAN	P09668	CTSH	Homo sapiens OX=9606
32.1444	31.6776	31.5106	32.4828	27.9593	31.3116	31.5975	30.9532			0.86594	0.175525	-1.49848	-1.72032	sp|P09874|PARP1_HUMAN	P09874	PARP1	Homo sapiens OX=9606
32.4852	32.0995	32.4921	31.7264	28.4565	31.5578	32.1394	31.9118			0.643343	0.262145	-1.18444	-1.34468	sp|P09960|LKHA4_HUMAN	P09960	LTA4H	Homo sapiens OX=9606
32.746	32.78	32.9535	33.8059	33.1509	33.2476	27.0483	29.0203			0.775461	0.205396	-2.45459	-1.56898	sp|P0C0L4|CO4A_HUMAN	P0C0L4	C4A	Homo sapiens OX=9606
33.3195	33.4244	33.0349	32.5118	32.7713	32.9831	28.6004	32.4713			0.610587	0.281341	-1.36612	-1.28814	sp|P0DMV8|HS71A_HUMAN	P0DMV8	HSPA1A	Homo sapiens OX=9606
36.1751	36.1031	35.7639	36.5302	33.8528	28.1147	35.5792	35.4918			0.812769	0.189343	-2.88344	-1.63154	sp|P10124|SRGN_HUMAN	P10124	SRGN	Homo sapiens OX=9606
33.0901	33.1754	33.1781	32.9713	33.8983	33.8277	34.1608	34.0938	+	WT_Sup_UI_Sup	4.14169	0.00509091	0.891388	9.62107	sp|P10253|LYAG_HUMAN	P10253	GAA	Homo sapiens OX=9606
34.815	34.9352	34.9655	35.6752	34.3566	34.6208	35.0984	34.6248			0.85248	0.175602	-0.422591	-1.69788	sp|P10321|HLAC_HUMAN	P10321	HLA-C	Homo sapiens OX=9606
32.1327	32.12	28.1758	32.3805	31.2464	29.5038	29.0551	28.1723			0.689581	0.238671	-1.70787	-1.42378	sp|P10412|H14_HUMAN	P10412	H1-4	Homo sapiens OX=9606
35.7409	36.4879	36.2021	36.2932	36.2762	36.3821	36.4477	36.0394			0.233818	0.648017	0.105323	0.578946	sp|P10451|OSTP_HUMAN	P10451	SPP1	Homo sapiens OX=9606
34.9597	34.7556	34.6089	34.5107	35.0088	34.8369	34.6607	34.7661			0.393291	0.471747	0.109407	0.896932	sp|P10599|THIO_HUMAN	P10599	TXN	Homo sapiens OX=9606
34.1794	33.7602	34.0205	34.1823	34.2324	34.3391	34.2274	34.2356			1.13531	0.105696	0.223026	2.16834	sp|P10619|PPGB_HUMAN	P10619	CTSA	Homo sapiens OX=9606
32.5074	32.016	31.9781	31.6006	32.6187	32.1724	32.3334	32.7965			1.00591	0.131562	0.45472	1.953	sp|P10809|CH60_HUMAN	P10809	HSPD1	Homo sapiens OX=9606
32.1256	31.8725	26.8391	28.6217	32.3723	32.4528	30.6494	32.108			0.734895	0.216824	2.03087	1.50063	sp|P10909|CLUS_HUMAN	P10909	CLU	Homo sapiens OX=9606
34.9261	34.8281	34.739	34.5172	34.6318	34.717	34.6698	34.6846			0.374951	0.493241	-0.0767632	-0.862105	sp|P11021|BIP_HUMAN	P11021	HSPA5	Homo sapiens OX=9606
36.2312	36.2236	36.3194	36.4717	35.9135	35.8783	36.1809	35.9181	+	WT_Sup_UI_Sup	2.01503	0.0252603	-0.338759	-3.73671	sp|P11142|HSP7C_HUMAN	P11142	HSPA8	Homo sapiens OX=9606
33.5869	33.5677	33.4769	33.8033	33.0664	33.5801	33.4741	33.4142			0.864663	0.17502	-0.225	-1.7182	sp|P11215|ITAM_HUMAN	P11215	ITGAM	Homo sapiens OX=9606
27.3306	27.8519	31.263	31.4804	30.8046	28.5664	31.5864	32.3418			0.439145	0.41958	1.34336	0.982506	sp|P11216|PYGB_HUMAN	P11216	PYGB	Homo sapiens OX=9606
30.8397	28.3065	31.9164	31.8837	31.8213	31.9218	32.4964	32.0619			0.767408	0.208638	1.33874	1.55544	sp|P11413|G6PD_HUMAN	P11413	G6PD	Homo sapiens OX=9606
34.0562	34.2878	33.9156	34.0177	33.7059	33.7908	33.3939	33.7144	+	WT_Sup_UI_Sup	1.91581	0.0304286	-0.418064	-3.54542	sp|P11717|MPRI_HUMAN	P11717	IGF2R	Homo sapiens OX=9606
27.9486	28.1259	30.3606	29.0754	30.8543	28.0416	31.4513	30.8968			0.742824	0.216816	1.43336	1.51402	sp|P12081|HARS1_HUMAN	P12081	HARS1	Homo sapiens OX=9606
35.1874	35.2584	35.1292	35.1853	35.3856	35.407	35.3712	35.2739	+	WT_Sup_UI_Sup	2.28118	0.0147636	0.169335	4.27507	sp|P12109|CO6A1_HUMAN	P12109	COL6A1	Homo sapiens OX=9606
33.7927	33.5916	34.0264	33.5608	33.3148	33.5425	34.209	34.135			0.0849903	0.854908	0.0574875	0.23468	sp|P12814|ACTN1_HUMAN	P12814	ACTN1	Homo sapiens OX=9606
28.1129	31.7116	32.3722	31.5907	32.4497	32.8479	32.6469	32.545			0.87671	0.170798	1.67553	1.73827	sp|P12956|XRCC6_HUMAN	P12956	XRCC6	Homo sapiens OX=9606
31.9012	31.9371	31.5766	31.786	31.5613	31.4116	32.0647	31.6387			0.347906	0.514909	-0.131133	-0.810041	sp|P13010|XRCC5_HUMAN	P13010	XRCC5	Homo sapiens OX=9606
31.5137	28.1049	28.5187	32.2417	33.0917	33.4352	33.6001	34.2852	+	WT_Sup_UI_Sup	1.76814	0.0421075	3.50833	3.26902	sp|P13473|LAMP2_HUMAN	P13473	LAMP2	Homo sapiens OX=9606
31.1734	31.3226	31.1243	31.4031	31.1854	30.7217	30.6761	30.5284			1.65504	0.0501429	-0.477935	-3.06339	sp|P13497|BMP1_HUMAN	P13497	BMP1	Homo sapiens OX=9606
31.9212	32.1612	31.7956	31.9413	31.2781	31.3129	31.595	30.7669	+	WT_Sup_UI_Sup	2.04938	0.0232	-0.716616	-3.80406	sp|P13591|NCAM1_HUMAN	P13591	NCAM1	Homo sapiens OX=9606
34.4812	34.2917	34.3159	34.4596	34.6594	34.5695	34.5093	34.5956	+	WT_Sup_UI_Sup	1.84153	0.0346818	0.196351	3.4052	sp|P13639|EF2_HUMAN	P13639	EEF2	Homo sapiens OX=9606
33.116	34.2	32.6461	33.9678	32.3167	33.3723	32.8367	32.8097			0.755373	0.212406	-0.648641	-1.53518	sp|P13645|K1C10_HUMAN	P13645	KRT10	Homo sapiens OX=9606
33.0472	32.9821	32.9192	33.4477	32.5646	32.3645	32.4136	32.5703	+	WT_Sup_UI_Sup	2.50924	0.00757447	-0.620813	-4.76959	sp|P13667|PDIA4_HUMAN	P13667	PDIA4	Homo sapiens OX=9606
32.7908	32.2086	32.1427	32.5075	33.3992	34.0674	33.9277	33.8038	+	WT_Sup_UI_Sup	3.26882	0.00448	1.38711	6.69549	sp|P13686|PPA5_HUMAN	P13686	ACP5	Homo sapiens OX=9606
32.4587	32.7022	32.5627	29.2821	32.2068	32.636	27.8664	27.032			0.498111	0.367956	-1.81611	-1.08984	sp|P13747|HLAE_HUMAN	P13747	HLA-E	Homo sapiens OX=9606
36.2404	36.1623	36.2507	36.4376	36.3069	36.2006	36.3991	36.46			0.367456	0.501327	0.0689154	0.847763	sp|P13796|PLSL_HUMAN	P13796	LCP1	Homo sapiens OX=9606
34.022	34.0084	34.0546	34.8832	34.4249	34.5137	34.1935	34.2415			0.173484	0.728538	0.101375	0.446819	sp|P14174|MIF_HUMAN	P14174	MIF	Homo sapiens OX=9606
29.3205	32.7174	31.5416	32.6433	28.6389	31.9914	28.2535	28.1477			0.971595	0.14333	-2.29784	-1.89601	sp|P14314|GLU2B_HUMAN	P14314	PRKCSH	Homo sapiens OX=9606
36.3468	36.2646	36.3129	36.475	36.1309	36.2762	36.2854	36.4493			0.349659	0.513899	-0.0643635	-0.813443	sp|P14618|KPYM_HUMAN	P14618	PKM	Homo sapiens OX=9606
33.9257	33.5106	33.3243	33.5365	32.9707	33.292	33.5999	33.4228			0.663754	0.250266	-0.252892	-1.3797	sp|P14625|ENPL_HUMAN	P14625	HSP90B1	Homo sapiens OX=9606
36.9385	36.9274	36.8275	36.7691	37.2371	37.4398	37.2691	37.2382	+	WT_Sup_UI_Sup	3.30452	0.00266667	0.430389	6.79847	sp|P14780|MMP9_HUMAN	P14780	MMP9	Homo sapiens OX=9606
34.4855	34.5063	34.8391	34.6534	35.4233	35.638	35.5917	35.716	+	WT_Sup_UI_Sup	4.1037	0.00466667	0.971143	9.4739	sp|P15144|AMPN_HUMAN	P15144	ANPEP	Homo sapiens OX=9606
29.9598	28.3697	29.5156	29.6195	29.1484	28.7912	29.5459	29.4277			0.135539	0.772956	-0.137857	-0.358964	sp|P15151|PVR_HUMAN	P15151	PVR	Homo sapiens OX=9606
28.0613	32.9284	32.1799	32.9998	32.2589	28.0872	28.2616	32.9866			0.270013	0.610315	-1.14374	-0.654567	sp|P15169|CBPN_HUMAN	P15169	CPN1	Homo sapiens OX=9606
27.6878	28.3697	28.5991	32.1869	31.2018	31.9986	33.0707	33.2678			1.52544	0.0572698	3.17386	2.83341	sp|P15289|ARSA_HUMAN	P15289	ARSA	Homo sapiens OX=9606
34.0303	34.0673	33.9677	33.8604	33.6976	33.566	33.7154	33.3623	+	WT_Sup_UI_Sup	2.26948	0.0145	-0.396113	-4.25058	sp|P15291|B4GT1_HUMAN	P15291	B4GALT1	Homo sapiens OX=9606
32.8617	32.9807	33.3016	32.7721	28.4095	32.9651	32.7123	32.9953			0.487798	0.375473	-1.20848	-1.07126	sp|P15309|PPAP_HUMAN	P15309	ACP3	Homo sapiens OX=9606
32.4761	32.4127	27.0675	32.1307	32.8338	32.9298	32.8734	32.8679			0.678283	0.24489	1.85449	1.40452	sp|P15311|EZRI_HUMAN	P15311	EZR	Homo sapiens OX=9606
33.0265	33.0233	33.1537	33.2193	32.9385	32.7735	33.2631	33.4322			0.00824188	0.985655	-0.00387001	-0.0245614	sp|P15531|NDKA_HUMAN	P15531	NME1	Homo sapiens OX=9606
28.8041	29.7214	30.3791	28.0548	31.0275	30.8288	30.053	30.8046			1.39049	0.0735278	1.43863	2.59945	sp|P15559|NQO1_HUMAN	P15559	NQO1	Homo sapiens OX=9606
35.0393	35.0707	34.961	34.739	35.6917	35.6194	35.7993	35.9391	+	WT_Sup_UI_Sup	3.66972	0.00329412	0.809851	7.92795	sp|P15586|GNS_HUMAN	P15586	GNS	Homo sapiens OX=9606
36.6408	36.4666	36.6981	36.2643	36.1718	36.1935	35.4503	35.7348			1.66149	0.0506422	-0.629851	-3.07497	sp|P16070|CD44_HUMAN	P16070	CD44	Homo sapiens OX=9606
32.9818	33.1069	32.4831	32.8052	33.6563	33.9219	33.8524	33.9644	+	WT_Sup_UI_Sup	3.24505	0.00430769	1.00448	6.62764	sp|P16278|BGAL_HUMAN	P16278	GLB1	Homo sapiens OX=9606
33.8491	34.0307	34.5882	34.3408	33.6047	34.3286	34.5659	34.1483			0.0541911	0.910938	-0.0403433	-0.153957	sp|P16284|PECA1_HUMAN	P16284	PECAM1	Homo sapiens OX=9606
33.2291	33.1106	32.7832	32.3767	32.1874	32.4321	32.0728	32.2674			1.67092	0.0507692	-0.634948	-3.09196	sp|P16870|CBPE_HUMAN	P16870	CPE	Homo sapiens OX=9606
27.9734	27.6519	26.7181	28.613	28.0598	31.9735	32.1454	32.5815			1.66057	0.0501818	3.45094	3.07332	sp|P17050|NAGAB_HUMAN	P17050	NAGA	Homo sapiens OX=9606
32.0884	28.0052	26.2548	28.295	32.2037	32.2057	32.0306	28.4135			0.826294	0.184292	2.55252	1.65416	sp|P17405|ASM_HUMAN	P17405	SMPD1	Homo sapiens OX=9606
31.0331	28.2068	30.2207	30.4781	31.7859	31.24	31.3358	31.4676			1.24117	0.0925	1.47265	2.34577	sp|P17812|PYRG1_HUMAN	P17812	CTPS1	Homo sapiens OX=9606
28.3464	31.6593	32.9601	33.4362	28.203	28.4367	33.2195	32.3982			0.241642	0.638539	-1.03611	-0.595502	sp|P17813|EGLN_HUMAN	P17813	ENG	Homo sapiens OX=9606
28.6436	28.2591	27.6298	28.469	30.8973	29.2247	28.737	30.2476			1.53267	0.056384	1.52625	2.8461	sp|P17858|PFKAL_HUMAN	P17858	PFKL	Homo sapiens OX=9606
28.2117	27.2859	32.9124	33.6716	33.9203	33.9651	33.7497	34.0225			1.09151	0.112228	3.39401	2.09531	sp|P17900|SAP3_HUMAN	P17900	GM2A	Homo sapiens OX=9606
31.553	31.1081	31.5166	31.4618	31.9468	31.7088	31.0074	31.5014			0.236476	0.644528	0.131238	0.584584	sp|P17931|LEG3_HUMAN	P17931	LGALS3	Homo sapiens OX=9606
31.3021	31.8145	32.0543	28.6716	32.3595	31.9584	31.9834	32.36			0.752714	0.213352	1.20471	1.5307	sp|P17987|TCPA_HUMAN	P17987	TCP1	Homo sapiens OX=9606
31.4781	32.0682	31.3381	32.7837	28.8424	28.0916	31.6732	28.4303			1.62539	0.0530435	-2.65763	-3.01027	sp|P18065|IBP2_HUMAN	P18065	IGFBP2	Homo sapiens OX=9606
32.1628	32.7158	32.9282	32.3301	33.1127	32.7829	32.5045	33.1812			0.756534	0.212225	0.361086	1.53714	sp|P18206|VINC_HUMAN	P18206	VCL	Homo sapiens OX=9606
28.3854	34.7228	34.6646	27.4477	35.1705	35.4289	35.3666	35.2032			1.05063	0.119	3.98723	2.02729	sp|P18510|IL1RA_HUMAN	P18510	IL1RN	Homo sapiens OX=9606
33.2886	32.9226	33.9633	33.3673	34.0468	33.9656	34.2337	34.1427	+	WT_Sup_UI_Sup	1.72352	0.0469053	0.711753	3.1873	sp|P18669|PGAM1_HUMAN	P18669	PGAM1	Homo sapiens OX=9606
32.4079	32.8118	31.82	32.8491	32.4315	32.4857	32.6823	32.5675			0.104407	0.82717	0.0695744	0.283519	sp|P19021|AMD_HUMAN	P19021	PAM	Homo sapiens OX=9606
34.2075	34.0011	34.2773	34.326	33.7839	33.8192	34.4011	34.1613			0.442214	0.417668	-0.161587	-0.988163	sp|P19338|NUCL_HUMAN	P19338	NCL	Homo sapiens OX=9606
30.0025	30.1828	28.234	30.0376	29.6682	29.4342	29.5832	28.6419			0.217963	0.664594	-0.282377	-0.545018	sp|P19438|TNR1A_HUMAN	P19438	TNFRSF1A	Homo sapiens OX=9606
36.9477	36.8302	36.644	36.6442	36.849	37.0123	36.4262	36.625			0.0945457	0.840746	-0.0384054	-0.258898	sp|P19823|ITIH2_HUMAN	P19823	ITIH2	Homo sapiens OX=9606
32.2408	32.5	32.3007	32.2868	32.4207	32.2935	27.2925	31.9176			0.500138	0.366507	-1.351	-1.09348	sp|P19827|ITIH1_HUMAN	P19827	ITIH1	Homo sapiens OX=9606
30.4687	29.609	27.9057	26.9166	30.5196	30.5859	29.0517	29.9886			0.729799	0.218297	1.31143	1.49202	sp|P20160|CAP7_HUMAN	P20160	AZU1	Homo sapiens OX=9606
34.041	32.9864	33.8164	33.7441	33.1334	34.007	33.9159	34.0759			0.16577	0.736869	0.136058	0.429289	sp|P20618|PSB1_HUMAN	P20618	PSMB1	Homo sapiens OX=9606
31.9438	31.2282	31.1435	30.8787	31.7509	31.7368	31.8646	31.7827			1.10342	0.109875	0.48519	2.11514	sp|P20702|ITAX_HUMAN	P20702	ITGAX	Homo sapiens OX=9606
35.1678	33.8823	28.1455	34.8282	35.4307	28.5826	27.6611	34.9952			0.201126	0.689971	-1.33857	-0.508394	sp|P20742|PZP_HUMAN	P20742	PZP	Homo sapiens OX=9606
28.6842	27.5877	26.185	27.6654	29.389	26.9643	27.0188	27.0075			0.0279899	0.950388	0.0643582	0.0816459	sp|P20933|ASPG_HUMAN	P20933	AGA	Homo sapiens OX=9606
31.6721	31.9128	31.5332	31.3387	31.6801	32.1055	31.8386	31.7374			0.72088	0.221908	0.226227	1.47693	sp|P21281|VATB2_HUMAN	P21281	ATP6V1B2	Homo sapiens OX=9606
28.4788	28.1962	31.5703	27.8811	27.816	32.3335	31.5379	30.9993			0.590573	0.294619	1.64005	1.25336	sp|P22061|PIMT_HUMAN	P22061	PCMT1	Homo sapiens OX=9606
32.9289	32.0785	28.415	27.7501	32.6565	32.0854	32.1095	32.2087			0.743116	0.217242	1.97188	1.51452	sp|P22234|PUR6_HUMAN	P22234	PAICS	Homo sapiens OX=9606
33.2015	33.5977	32.972	33.4039	32.6511	32.858	33.1622	33.1721			0.91693	0.160856	-0.332937	-1.80519	sp|P22314|UBA1_HUMAN	P22314	UBA1	Homo sapiens OX=9606
33.8697	33.8967	33.9298	34.181	34.0018	34.1346	34.0409	34.1288			0.652442	0.256086	0.107224	1.36031	sp|P22392|NDKB_HUMAN	P22392	NME2	Homo sapiens OX=9606
34.7806	34.7978	34.9284	34.3743	34.5446	34.7007	34.6411	34.9587			0.020618	0.964749	-0.00903606	-0.0606148	sp|P22626|ROA2_HUMAN	P22626	HNRNPA2B1	Homo sapiens OX=9606
35.4721	35.5638	35.2098	35.387	35.4479	35.4556	35.1185	35.1201			0.451507	0.408436	-0.122656	-1.00524	sp|P23142|FBLN1_HUMAN	P23142	FBLN1	Homo sapiens OX=9606
32.9683	32.6273	32.4407	31.9679	32.659	32.3644	31.3334	32.5126			0.330102	0.526763	-0.28374	-0.775271	sp|P23246|SFPQ_HUMAN	P23246	SFPQ	Homo sapiens OX=9606
36.4201	36.7792	36.6355	37.1963	35.8015	36.0434	36.5901	36.4045			1.19658	0.0995682	-0.547921	-2.27084	sp|P23284|PPIB_HUMAN	P23284	PPIB	Homo sapiens OX=9606
31.9637	32.7551	33.3195	33.2907	33.075	33.4009	34.1012	33.9148			1.03562	0.121112	0.790726	2.00235	sp|P23381|SYWC_HUMAN	P23381	WARS1	Homo sapiens OX=9606
33.6245	32.9971	32.9844	33.0351	33.5435	32.9373	33.306	33.2957			0.222144	0.662658	0.110363	0.554015	sp|P23396|RS3_HUMAN	P23396	RPS3	Homo sapiens OX=9606
32.0096	31.3383	27.294	27.9536	28.3025	32.4691	31.3016	31.6994			0.376616	0.493805	1.29427	0.865281	sp|P23470|PTPRG_HUMAN	P23470	PTPRG	Homo sapiens OX=9606
31.1481	31.9153	32.1338	32.3259	26.7788	31.3604	31.9671	32.0241			0.474948	0.383198	-1.34819	-1.04801	sp|P23526|SAHH_HUMAN	P23526	AHCY	Homo sapiens OX=9606
35.9753	35.11	35.8921	34.2604	36.8186	36.5894	35.9976	36.7944			1.50431	0.0596279	1.24058	2.79645	sp|P23528|COF1_HUMAN	P23528	CFL1	Homo sapiens OX=9606
32.1325	27.9626	32.0086	31.8993	31.5649	32.1353	31.6455	28.412			0.0156666	0.972188	-0.0613184	-0.0463059	sp|P24158|PRTN3_HUMAN	P24158	PRTN3	Homo sapiens OX=9606
33.4137	32.9145	33.9512	32.778	33.977	33.762	33.9072	34.0853			1.29126	0.0890932	0.668537	2.43035	sp|P24534|EF1B_HUMAN	P24534	EEF1B2	Homo sapiens OX=9606
34.0262	34.3169	33.9735	33.6999	35.0512	34.8455	34.6295	34.9003	+	WT_Sup_UI_Sup	2.83926	0.0032	0.852497	5.54866	sp|P25774|CATS_HUMAN	P25774	CTSS	Homo sapiens OX=9606
30.6762	30.8204	31.3501	30.8312	31.8825	31.8741	30.9678	31.6154			1.36265	0.0783243	0.665457	2.55178	sp|P25786|PSA1_HUMAN	P25786	PSMA1	Homo sapiens OX=9606
33.5145	33.0871	33.3164	32.5606	32.9458	32.9937	33.0908	33.0337			0.196427	0.695136	-0.10364	-0.498058	sp|P25787|PSA2_HUMAN	P25787	PSMA2	Homo sapiens OX=9606
32.1616	32.1273	32.494	31.9144	31.4946	32.2869	32.5106	32.4212			0.00515713	0.992223	0.00403357	0.0154221	sp|P25788|PSA3_HUMAN	P25788	PSMA3	Homo sapiens OX=9606
35.6829	35.4426	35.7506	35.6167	35.5394	35.7174	36.1685	35.8855			0.658225	0.253034	0.204504	1.37023	sp|P26038|MOES_HUMAN	P26038	MSN	Homo sapiens OX=9606
28.232	32.1563	28.8463	32.6094	28.4344	32.077	31.9466	32.2678			0.196118	0.693791	0.720463	0.497375	sp|P26368|U2AF2_HUMAN	P26368	U2AF2	Homo sapiens OX=9606
31.6611	32.035	33.8914	28.1182	33.3109	34.0432	33.1083	33.2533			0.81567	0.189557	2.00252	1.63639	sp|P26447|S10A4_HUMAN	P26447	S100A4	Homo sapiens OX=9606
32.2714	32.5931	32.5254	32.8439	32.9425	32.7442	32.1451	32.9066			0.232107	0.648541	0.12612	0.575309	sp|P26572|MGAT1_HUMAN	P26572	MGAT1	Homo sapiens OX=9606
32.9278	32.9419	33.4892	33.1051	33.0259	33.4113	33.7546	33.6877			0.840048	0.179357	0.353877	1.67714	sp|P26599|PTBP1_HUMAN	P26599	PTBP1	Homo sapiens OX=9606
32.408	32.2444	32.8958	30.717	33.1406	32.9969	32.9276	32.9116			1.00996	0.129856	0.927836	1.95972	sp|P26639|SYTC_HUMAN	P26639	TARS1	Homo sapiens OX=9606
31.4586	31.1422	30.9857	31.2358	31.6298	31.5698	31.4369	31.6757	+	WT_Sup_UI_Sup	1.80516	0.0361739	0.372488	3.33743	sp|P26640|SYVC_HUMAN	P26640	VARS1	Homo sapiens OX=9606
34.2599	33.8867	33.8254	33.8837	33.9398	34.0461	34.0498	34.1102			0.285553	0.586141	0.072588	0.68632	sp|P26641|EF1G_HUMAN	P26641	EEF1G	Homo sapiens OX=9606
28.4959	30.358	26.9239	27.401	30.6306	27.9917	31.3263	31.3731			0.940701	0.151858	2.03573	1.84469	sp|P27105|STOM_HUMAN	P27105	STOM	Homo sapiens OX=9606
33.9377	33.1975	33.6165	33.4151	34.3327	34.2003	34.3829	33.9796	+	WT_Sup_UI_Sup	2.02877	0.0245634	0.682195	3.76358	sp|P27695|APEX1_HUMAN	P27695	APEX1	Homo sapiens OX=9606
35.7282	35.394	35.1025	34.908	34.8673	34.8599	34.6519	35.0615			1.11993	0.107149	-0.423026	-2.14267	sp|P27797|CALR_HUMAN	P27797	CALR	Homo sapiens OX=9606
32.6016	32.3707	32.4658	32.1703	32.5791	32.1852	31.715	32.1586			0.572762	0.309929	-0.24262	-1.22224	sp|P28062|PSB8_HUMAN	P28062	PSMB8	Homo sapiens OX=9606
33.5438	32.9239	33.6533	33.0652	27.979	27.6965	33.6536	31.8665			1.0504	0.118687	-2.99767	-2.02693	sp|P28066|PSA5_HUMAN	P28066	PSMA5	Homo sapiens OX=9606
33.4579	33.7967	33.7468	26.86	33.1911	33.4228	33.8771	33.6589			0.40525	0.457871	1.57211	0.919449	sp|P28070|PSB4_HUMAN	P28070	PSMB4	Homo sapiens OX=9606
31.6925	28.8475	31.2219	32.2257	32.2226	31.9035	32.3827	32.21			0.777864	0.205993	1.1828	1.57302	sp|P28799|GRN_HUMAN	P28799	GRN	Homo sapiens OX=9606
32.5423	32.2316	31.5726	32.2141	31.5381	29.3301	32.7203	32.0903			0.417312	0.44453	-0.720472	-0.942015	sp|P28838|AMPL_HUMAN	P28838	LAP3	Homo sapiens OX=9606
31.0248	31.0335	30.6769	30.9916	30.6338	28.5099	30.8158	30.1287			0.860654	0.176732	-0.909634	-1.71151	sp|P29122|PCSK6_HUMAN	P29122	PCSK6	Homo sapiens OX=9606
33.205	32.7374	33.1048	33.2631	33.2693	33.1949	32.9046	33.1868			0.165988	0.738021	0.0613384	0.429787	sp|P29350|PTN6_HUMAN	P29350	PTPN6	Homo sapiens OX=9606
34.6747	34.6963	34.7089	34.9176	34.3666	34.2853	34.4101	34.9323			0.790299	0.201776	-0.250828	-1.59389	sp|P29401|TKT_HUMAN	P29401	TKT	Homo sapiens OX=9606
33.9213	34.0236	34.8127	33.8893	35.0087	35.2326	34.9562	35.1101	+	WT_Sup_UI_Sup	2.16147	0.0181639	0.915174	4.02812	sp|P30041|PRDX6_HUMAN	P30041	PRDX6	Homo sapiens OX=9606
33.899	33.6744	33.841	32.1541	34.1608	34.2175	34.0481	34.2963			0.963996	0.145041	0.788533	1.88339	sp|P30046|DOPD_HUMAN	P30046	DDT	Homo sapiens OX=9606
32.9375	32.3071	29.3283	26.9866	33.8965	33.6773	33.8089	33.9159			1.32395	0.0835584	3.43477	2.48583	sp|P30048|PRDX3_HUMAN	P30048	PRDX3	Homo sapiens OX=9606
33.1667	32.0705	32.8459	31.8466	33.5616	33.5783	32.7305	32.5426			0.732932	0.217364	0.62087	1.49732	sp|P30050|RL12_HUMAN	P30050	RPL12	Homo sapiens OX=9606
29.2465	27.7295	27.9922	27.3041	32.2175	33.5024	33.0532	32.2498	+	WT_Sup_UI_Sup	3.96682	0.00373333	4.68764	8.96013	sp|P30085|KCY_HUMAN	P30085	CMPK1	Homo sapiens OX=9606
33.9168	33.0596	33.6563	33.2611	33.0194	33.7375	33.5498	33.58			0.00236925	0.994118	-0.0017643	-0.00710758	sp|P30086|PEBP1_HUMAN	P30086	PEBP1	Homo sapiens OX=9606
34.2377	34.2888	34.0886	33.3328	33.4707	33.7355	33.8168	34.1044			0.340797	0.521033	-0.205122	-0.796208	sp|P30101|PDIA3_HUMAN	P30101	PDIA3	Homo sapiens OX=9606
27.9973	31.405	32.6896	31.0329	32.3286	32.4386	32.5205	33.1169			0.916014	0.160157	1.81997	1.80367	sp|P30153|2AAA_HUMAN	P30153	PPP2R1A	Homo sapiens OX=9606
31.8495	31.3731	31.6032	31.0996	32.1736	32.0217	31.7092	31.9992			1.41496	0.0681678	0.49457	2.64151	sp|P30740|ILEU_HUMAN	P30740	SERPINB1	Homo sapiens OX=9606
32.1359	32.1972	32.3976	32.0957	32.278	32.3545	32.1428	32.7496			0.555296	0.320568	0.174654	1.19157	sp|P31146|COR1A_HUMAN	P31146	CORO1A	Homo sapiens OX=9606
32.7444	32.2104	32.3962	31.8889	31.9902	31.8435	32.7709	32.4973			0.0427127	0.930455	-0.0344572	-0.122725	sp|P31150|GDIA_HUMAN	P31150	GDI1	Homo sapiens OX=9606
31.443	31.0838	30.4852	31.1732	32.088	31.4145	31.2034	31.1545			0.686819	0.239215	0.418813	1.41908	sp|P31939|PUR9_HUMAN	P31939	ATIC	Homo sapiens OX=9606
28.3225	29.6375	27.7509	27.5631	30.6623	27.6957	30.2209	30.3659			0.857402	0.176355	1.41766	1.70609	sp|P31942|HNRH3_HUMAN	P31942	HNRNPH3	Homo sapiens OX=9606
28.4424	28.1002	30.863	27.3305	30.9923	30.6672	28.5475	30.379			0.768765	0.208285	1.46244	1.55772	sp|P31946|1433B_HUMAN	P31946	YWHAB	Homo sapiens OX=9606
32.8241	33.5234	33.874	32.1934	28.7723	33.3416	33.5623	33.7445			0.242301	0.641838	-0.748569	-0.596891	sp|P31948|STIP1_HUMAN	P31948	STIP1	Homo sapiens OX=9606
31.3247	31.89	32.3184	32.4013	32.1421	27.6551	32.6525	32.4823			0.250452	0.633947	-0.750603	-0.614002	sp|P33908|MA1A1_HUMAN	P33908	MAN1A1	Homo sapiens OX=9606
30.7033	30.7845	31.0161	27.561	30.5236	27.8947	27.3371	27.7813			0.729553	0.217803	-1.63209	-1.4916	sp|P34820|BMP8B_HUMAN	P34820	BMP8B	Homo sapiens OX=9606
33.0803	33.1842	33.0614	33.2918	33.0767	32.7173	33.1127	33.1244			0.630164	0.270767	-0.146634	-1.32199	sp|P34932|HSP74_HUMAN	P34932	HSPA4	Homo sapiens OX=9606
31.5542	31.6238	28.0159	31.3874	31.4616	31.608	30.8224	31.3437			0.313266	0.545076	0.663612	0.741997	sp|P35052|GPC1_HUMAN	P35052	GPC1	Homo sapiens OX=9606
33.1456	33.9884	32.5437	34.1564	32.2182	32.7202	32.7327	32.3549			1.26689	0.089494	-0.952062	-2.38914	sp|P35527|K1C9_HUMAN	P35527	KRT9	Homo sapiens OX=9606
33.2743	33.3217	33.5681	32.923	33.346	33.2061	33.176	33.5163			0.0930691	0.843543	0.0392942	0.255179	sp|P35579|MYH9_HUMAN	P35579	MYH9	Homo sapiens OX=9606
33.0659	34.3839	32.8881	34.0546	32.7575	33.1815	33.3138	32.8711			0.709684	0.226877	-0.567195	-1.45795	sp|P35908|K22E_HUMAN	P35908	KRT2	Homo sapiens OX=9606
38.9416	38.9932	39.0357	39.3812	39.7341	39.6866	39.5515	39.7198	+	WT_Sup_UI_Sup	2.78596	0.00389744	0.585074	5.41729	sp|P36222|CH3L1_HUMAN	P36222	CHI3L1	Homo sapiens OX=9606
34.7852	34.8779	35.6413	34.9868	35.1471	35.5588	35.6468	35.6029			0.94031	0.15163	0.416089	1.84404	sp|P36955|PEDF_HUMAN	P36955	SERPINF1	Homo sapiens OX=9606
27.9601	28.7301	32.6552	31.1271	32.9738	33.3218	32.9169	33.2615			1.48448	0.0608421	3.00035	2.76187	sp|P37802|TAGL2_HUMAN	P37802	TAGLN2	Homo sapiens OX=9606
32.3006	31.9215	32.7626	32.2226	33.5356	32.9453	32.8758	33.1238	+	WT_Sup_UI_Sup	1.93529	0.0283415	0.818334	3.58259	sp|P37837|TALDO_HUMAN	P37837	TALDO1	Homo sapiens OX=9606
28.4824	31.1551	32.1774	31.113	31.5192	31.8903	31.159	31.6271			0.457707	0.402574	0.816949	1.0166	sp|P38159|RBMX_HUMAN	P38159	RBMX	Homo sapiens OX=9606
35.0969	33.8487	34.6553	33.8077	36.0149	34.6607	34.3782	34.6508			0.550087	0.324671	0.574026	1.18238	sp|P38571|LICH_HUMAN	P38571	LIPA	Homo sapiens OX=9606
33.4636	33.2968	34.1073	33.1539	33.8569	34.131	33.8446	33.851			0.958072	0.146063	0.415445	1.87355	sp|P39687|AN32A_HUMAN	P39687	ANP32A	Homo sapiens OX=9606
29.6711	31.8211	31.5031	27.4238	28.4285	28.1694	27.2845	28.0928			1.05071	0.119598	-2.11097	-2.02743	sp|P39900|MMP12_HUMAN	P39900	MMP12	Homo sapiens OX=9606
35.0193	34.9247	35.1246	35.0863	35.4954	35.4964	35.3557	35.5268	+	WT_Sup_UI_Sup	3.50005	0.00294737	0.429809	7.38534	sp|P40121|CAPG_HUMAN	P40121	CAPG	Homo sapiens OX=9606
32.1884	32.2739	32.3015	32.0027	32.8267	32.8197	32.1236	33.0164			1.29236	0.08965	0.504964	2.43222	sp|P40227|TCPZ_HUMAN	P40227	CCT6A	Homo sapiens OX=9606
28.3239	28.6405	31.1398	27.8142	31.0599	30.7992	30.9638	31.1884			1.45911	0.0633185	2.0232	2.71778	sp|P40306|PSB10_HUMAN	P40306	PSMB10	Homo sapiens OX=9606
33.8887	34.0903	33.9847	33.4984	34.0263	33.7364	33.7216	34.0559			0.0431124	0.931394	0.0195112	0.123824	sp|P40925|MDHC_HUMAN	P40925	MDH1	Homo sapiens OX=9606
33.7194	33.6137	33.6449	33.1957	34.0513	33.7189	33.9323	33.9181			1.41838	0.0686479	0.361756	2.64739	sp|P40926|MDHM_HUMAN	P40926	MDH2	Homo sapiens OX=9606
28.9476	28.5165	31.014	27.122	28.9437	30.9983	31.5678	31.6638			0.942506	0.150827	1.89337	1.84769	sp|P41250|GARS_HUMAN	P41250	GARS1	Homo sapiens OX=9606
32.0477	32.187	32.1255	32.353	31.9874	32.3013	32.2173	32.2768			0.0639278	0.895112	0.017386	0.179941	sp|P42785|PCP_HUMAN	P42785	PRCP	Homo sapiens OX=9606
30.3337	29.3053	27.9394	27.6947	28.4793	31.4822	31.6306	32.4987			1.06785	0.117184	2.20446	2.05593	sp|P43034|LIS1_HUMAN	P43034	PAFAH1B1	Homo sapiens OX=9606
30.3851	30.0815	29.3128	28.4665	29.7752	28.2257	27.9847	28.5899			0.775789	0.206137	-0.917603	-1.56953	sp|P45452|MMP13_HUMAN	P45452	MMP13	Homo sapiens OX=9606
28.4029	26.9358	26.9365	27.0193	26.6338	26.6035	27.9572	27.9079			0.0315742	0.944589	-0.0480137	-0.0917573	sp|P46531|NOTC1_HUMAN	P46531	NOTCH1	Homo sapiens OX=9606
33.017	32.7715	32.9321	32.4493	33.5887	33.6152	33.4624	33.7396	+	WT_Sup_UI_Sup	2.97089	0.00339394	0.808981	5.88292	sp|P46940|IQGA1_HUMAN	P46940	IQGAP1	Homo sapiens OX=9606
27.5768	28.658	30.9287	31.2172	31.725	31.7412	31.8523	31.5733			1.2757	0.089503	2.1278	2.40403	sp|P47756|CAPZB_HUMAN	P47756	CAPZB	Homo sapiens OX=9606
31.8924	31.3597	31.4565	28.9177	28.3278	28.2619	28.5698	29.4815			1.66376	0.0511111	-2.24632	-3.07906	sp|P48147|PPCE_HUMAN	P48147	PREP	Homo sapiens OX=9606
31.5799	27.9188	29.915	28.1932	31.1361	30.5902	28.1151	30.3965			0.24803	0.636211	0.657779	0.60893	sp|P48163|MAOX_HUMAN	P48163	ME1	Homo sapiens OX=9606
28.5296	32.7047	32.8841	27.9966	32.3182	33.1462	28.772	33.0366			0.328506	0.527926	1.28948	0.772133	sp|P48444|COPD_HUMAN	P48444	ARCN1	Homo sapiens OX=9606
27.3838	30.9009	32.0529	31.3352	31.9031	29.3105	27.2413	32.6591			0.029643	0.949669	-0.139678	-0.0863185	sp|P48643|TCPE_HUMAN	P48643	CCT5	Homo sapiens OX=9606
30.5264	30.7875	27.1288	31.9972	29.44	28.5697	28.8704	28.1652			0.589241	0.295145	-1.34867	-1.25104	sp|P48723|HSP13_HUMAN	P48723	HSPA13	Homo sapiens OX=9606
31.0296	26.4408	30.8176	26.8548	31.1722	31.1622	30.3295	27.5937			0.36993	0.499032	1.27869	0.852503	sp|P49321|NASP_HUMAN	P49321	NASP	Homo sapiens OX=9606
33.1795	33.1393	33.094	33.1719	33.145	33.1672	32.8619	33.1257			0.427359	0.434057	-0.0712252	-0.960703	sp|P49327|FAS_HUMAN	P49327	FASN	Homo sapiens OX=9606
32.3411	32.673	32.9902	31.9444	32.7077	32.2173	32.8525	32.7282			0.209482	0.674768	0.139255	0.526647	sp|P49368|TCPG_HUMAN	P49368	CCT3	Homo sapiens OX=9606
31.5366	28.0571	31.2983	27.9681	32.2089	31.1917	32.0287	31.6627			1.05734	0.117879	2.05795	2.03846	sp|P49588|SYAC_HUMAN	P49588	AARS1	Homo sapiens OX=9606
28.9668	27.6728	31.8798	31.3438	32.1369	27.8784	32.4008	32.6087			0.372795	0.495485	1.29037	0.857985	sp|P49721|PSB2_HUMAN	P49721	PSMB2	Homo sapiens OX=9606
32.5269	31.7601	27.031	28.1787	32.4813	31.1049	32.5684	28.6465			0.351615	0.5157	1.32609	0.817234	sp|P49773|HINT1_HUMAN	P49773	HINT1	Homo sapiens OX=9606
32.3972	32.3653	32.1142	32.6104	32.243	32.3955	32.9412	33.2949			0.625577	0.272817	0.346882	1.31408	sp|P50281|MMP14_HUMAN	P50281	MMP14	Homo sapiens OX=9606
34.9112	34.6049	34.7712	34.758	34.8972	34.5547	34.69	34.6645			0.257473	0.623822	-0.0597439	-0.62864	sp|P50395|GDIB_HUMAN	P50395	GDI2	Homo sapiens OX=9606
31.62	30.6366	32.0307	31.1154	29.5538	31.5995	31.7683	32.0042			0.0661874	0.891886	-0.119225	-0.185908	sp|P50454|SERPH_HUMAN	P50454	SERPINH1	Homo sapiens OX=9606
32.9372	32.7036	32.8863	32.4947	32.8829	33.0132	32.6893	33.1351			0.595624	0.292728	0.174736	1.26216	sp|P50552|VASP_HUMAN	P50552	VASP	Homo sapiens OX=9606
36.7547	36.5603	36.9292	36.6117	37.3657	37.7355	37.3107	37.4201	+	WT_Sup_UI_Sup	2.97824	0.0035	0.744002	5.90202	sp|P50897|PPT1_HUMAN	P50897	PPT1	Homo sapiens OX=9606
33.4653	33.309	33.3243	33.1042	33.1594	33.3496	33.0043	33.1965			0.559853	0.319405	-0.123239	-1.19959	sp|P50990|TCPQ_HUMAN	P50990	CCT8	Homo sapiens OX=9606
33.4614	33.513	33.4777	33.3418	33.4969	33.1906	33.1473	33.6619			0.232407	0.649591	-0.0742884	-0.575948	sp|P50991|TCPD_HUMAN	P50991	CCT4	Homo sapiens OX=9606
27.4844	28.4844	27.561	28.0856	32.1345	32.3139	27.2578	32.3164			1.29614	0.0881761	3.10177	2.43863	sp|P50995|ANX11_HUMAN	P50995	ANXA11	Homo sapiens OX=9606
28.1175	28.1773	27.6214	28.5877	32.5798	32.5977	33.1572	33.3497	+	WT_Sup_UI_Sup	5.6091	0	4.79514	17.2157	sp|P51149|RAB7A_HUMAN	P51149	RAB7A	Homo sapiens OX=9606
30.5538	30.6538	30.526	30.5537	29.8253	30.0121	29.9535	29.9016	+	WT_Sup_UI_Sup	4.95978	0	-0.648674	-13.3417	sp|P51654|GPC3_HUMAN	P51654	GPC3	Homo sapiens OX=9606
33.787	33.5112	33.2378	33.216	33.0238	32.7503	33.5045	32.8622			0.964887	0.145284	-0.402807	-1.88487	sp|P51858|HDGF_HUMAN	P51858	HDGF	Homo sapiens OX=9606
32.4232	32.4775	32.6848	32.4081	32.6018	32.6553	32.3757	32.6972			0.382325	0.486175	0.084095	0.876153	sp|P51991|ROA3_HUMAN	P51991	HNRNPA3	Homo sapiens OX=9606
34.4722	34.3983	34.2034	34.6702	34.2602	34.4532	34.784	34.7406			0.335889	0.521742	0.123485	0.786618	sp|P52209|6PGD_HUMAN	P52209	PGD	Homo sapiens OX=9606
33.6794	31.9032	32.6263	32.2866	32.9684	31.858	32.0231	32.8426			0.16321	0.740597	-0.200851	-0.423436	sp|P52566|GDIR2_HUMAN	P52566	ARHGDIB	Homo sapiens OX=9606
34.905	34.7411	34.8534	35.1408	34.6905	35.0188	35.2762	35.1304			0.338181	0.521528	0.1189	0.791099	sp|P52907|CAZA1_HUMAN	P52907	CAPZA1	Homo sapiens OX=9606
33.1477	32.8189	32.8848	33.3225	32.6418	32.4578	33.0001	32.9948			0.742417	0.216081	-0.269877	-1.51334	sp|P53396|ACLY_HUMAN	P53396	ACLY	Homo sapiens OX=9606
31.8607	31.6875	31.3591	31.3083	30.8252	30.9882	31.6419	31.8515			0.346347	0.516315	-0.22721	-0.807013	sp|P53621|COPA_HUMAN	P53621	COPA	Homo sapiens OX=9606
37.2821	37.2232	37.2304	37.2307	36.3794	36.8417	36.7051	36.7706	+	WT_Sup_UI_Sup	2.82222	0.00311111	-0.567414	-5.50641	sp|P53634|CATC_HUMAN	P53634	CTSC	Homo sapiens OX=9606
27.8019	28.7717	27.5312	28.2612	27.4015	30.9416	31.5399	30.8646			1.11821	0.107894	2.09538	2.1398	sp|P54136|SYRC_HUMAN	P54136	RARS1	Homo sapiens OX=9606
31.4458	30.3726	31.3392	29.5527	28.2891	27.6157	28.6488	30.9496			1.10611	0.11045	-1.80177	-2.11963	sp|P54578|UBP14_HUMAN	P54578	USP14	Homo sapiens OX=9606
32.326	32.2812	32.2129	31.6512	32.027	32.4207	32.5983	32.5111			0.644599	0.262018	0.271462	1.34684	sp|P54687|BCAT1_HUMAN	P54687	BCAT1	Homo sapiens OX=9606
30.7553	31.0761	31.1536	31.0267	27.5993	31.1161	31.6133	31.6274			0.209839	0.675569	-0.513929	-0.527425	sp|P54802|ANAG_HUMAN	P54802	NAGLU	Homo sapiens OX=9606
33.5146	33.3428	33.5848	33.5688	33.2457	33.4812	33.9589	33.8976			0.342069	0.521292	0.14314	0.798686	sp|P55072|TERA_HUMAN	P55072	VCP	Homo sapiens OX=9606
33.3005	33.3003	33.9164	34.1397	32.1184	32.6729	33.6615	33.9904			0.528412	0.345086	-0.553416	-1.144	sp|P55209|NP1L1_HUMAN	P55209	NAP1L1	Homo sapiens OX=9606
30.5514	30.3211	30.782	29.975	31.4682	31.1922	31.29	30.8299	+	WT_Sup_UI_Sup	1.94775	0.0258765	0.787717	3.60648	sp|P55263|ADK_HUMAN	P55263	ADK	Homo sapiens OX=9606
29.2017	29.1925	29.0404	28.7849	29.3188	27.7294	28.7519	28.5319			0.660527	0.252012	-0.471858	-1.37417	sp|P55287|CAD11_HUMAN	P55287	CDH11	Homo sapiens OX=9606
28.6962	30.1564	29.8277	30.0677	27.8317	28.05	29.0474	28.7376			1.54866	0.055129	-1.27033	-2.87421	sp|P55290|CAD13_HUMAN	P55290	CDH13	Homo sapiens OX=9606
32.8735	32.483	32.5693	32.127	32.7587	32.4083	32.4265	32.5095			0.0246796	0.95875	0.0125332	0.0722416	sp|P55786|PSA_HUMAN	P55786	NPEPPS	Homo sapiens OX=9606
32.3314	31.9633	31.7152	34.0463	31.7934	31.7379	27.6889	31.6569			0.779222	0.207106	-1.79474	-1.5753	sp|P55884|EIF3B_HUMAN	P55884	EIF3B	Homo sapiens OX=9606
29.3639	27.9949	28.7027	28.2292	33.4638	33.6667	28.6366	33.4943			1.59815	0.0539322	3.74269	2.96173	sp|P59998|ARPC4_HUMAN	P59998	ARPC4	Homo sapiens OX=9606
35.5861	35.3789	35.5398	35.1578	35.4309	35.7063	35.4544	35.5915			0.515455	0.357409	0.130108	1.12092	sp|P60174|TPIS_HUMAN	P60174	TPI1	Homo sapiens OX=9606
28.7371	29.5043	31.4222	30.5571	31.6867	31.1513	31.7731	31.2909			1.23573	0.0946036	1.42031	2.33661	sp|P60660|MYL6_HUMAN	P60660	MYL6	Homo sapiens OX=9606
27.5516	28.025	28.9503	27.2907	33.8081	33.1539	33.575	33.6465	+	WT_Sup_UI_Sup	5.13683	0	5.59145	14.3064	sp|P60842|IF4A1_HUMAN	P60842	EIF4A1	Homo sapiens OX=9606
30.4363	30.4005	30.0296	30.251	30.7434	30.7025	30.2789	30.2868			0.688018	0.238362	0.223585	1.42112	sp|P60891|PRPS1_HUMAN	P60891	PRPS1	Homo sapiens OX=9606
28.0733	33.4556	29.6094	33.3546	33.0916	33.488	33.2241	33.5719			0.81424	0.189182	2.22067	1.634	sp|P60900|PSA6_HUMAN	P60900	PSMA6	Homo sapiens OX=9606
32.2267	31.5861	31.6115	32.0339	31.5527	31.1143	31.7096	31.3359			1.11315	0.108105	-0.43641	-2.13137	sp|P60953|CDC42_HUMAN	P60953	CDC42	Homo sapiens OX=9606
35.3482	35.1999	35.2624	34.7622	35.1573	35.2787	35.1214	35.2387			0.158289	0.740703	0.0558376	0.412133	sp|P61158|ARP3_HUMAN	P61158	ACTR3	Homo sapiens OX=9606
33.1434	33.9921	34.5002	33.4505	34.0093	33.9009	33.8766	34.2825			0.334215	0.522766	0.24575	0.783339	sp|P61160|ARP2_HUMAN	P61160	ACTR2	Homo sapiens OX=9606
29.649	29.1202	29.7937	29.0356	29.6239	29.9521	29.2069	29.5333			0.311107	0.546316	0.179426	0.737701	sp|P61247|RS3A_HUMAN	P61247	RPS3A	Homo sapiens OX=9606
29.071	28.7342	29.1804	28.9806	28.7986	28.7854	28.0106	28.9532			0.749205	0.214131	-0.354559	-1.52479	sp|P61254|RL26_HUMAN	P61254	RPL26	Homo sapiens OX=9606
31.9187	32.335	31.9271	28.0777	32.6108	32.7017	29.1046	33.3672			0.260578	0.621969	0.881441	0.635087	sp|P61586|RHOA_HUMAN	P61586	RHOA	Homo sapiens OX=9606
32.6937	32.9113	32.9785	27.1403	32.5024	32.0103	32.2521	31.8335			0.197048	0.695437	0.718619	0.499427	sp|P61604|CH10_HUMAN	P61604	HSPE1	Homo sapiens OX=9606
34.469	34.4886	35.1495	33.697	35.4036	35.4311	34.5945	35.068			0.971199	0.142907	0.673238	1.89535	sp|P61769|B2MG_HUMAN	P61769	B2M	Homo sapiens OX=9606
33.8359	33.9591	33.6817	33.6122	34.1866	34.2241	34.4078	34.4062	+	WT_Sup_UI_Sup	2.80913	0.00302703	0.533941	5.47411	sp|P61916|NPC2_HUMAN	P61916	NPC2	Homo sapiens OX=9606
32.8146	33.0395	32.9068	29.0085	34.0152	33.5326	33.5721	33.58			0.888484	0.166795	1.73264	1.75787	sp|P61978|HNRPK_HUMAN	P61978	HNRNPK	Homo sapiens OX=9606
33.7214	32.4801	33.4528	32.681	33.9294	33.6345	33.8295	33.7544			1.21744	0.0970292	0.70312	2.30585	sp|P62314|SMD1_HUMAN	P62314	SNRPD1	Homo sapiens OX=9606
31.012	30.4308	27.5949	27.9791	32.0664	31.5442	32.2201	32.1085	+	WT_Sup_UI_Sup	1.69275	0.0498218	2.73062	3.1314	sp|P62318|SMD3_HUMAN	P62318	SNRPD3	Homo sapiens OX=9606
32.3096	31.9085	31.7585	32.3492	32.6842	32.1131	28.206	27.935			0.711157	0.226421	-1.8469	-1.46045	sp|P62495|ERF1_HUMAN	P62495	ETF1	Homo sapiens OX=9606
27.9265	27.8999	27.4596	27.5697	28.2847	27.8573	28.1491	27.3979			0.400844	0.46148	0.208333	0.911171	sp|P62633|CNBP_HUMAN	P62633	CNBP	Homo sapiens OX=9606
31.6561	31.3678	31.7089	27.2946	28.8904	31.1874	31.1667	30.5476			0.0165729	0.971971	-0.0587993	-0.0489362	sp|P62714|PP2AB_HUMAN	P62714	PPP2CB	Homo sapiens OX=9606
33.2724	32.6497	34.0126	32.4738	33.5925	34.3379	33.7698	34.4375			1.21196	0.0981163	0.932284	2.29665	sp|P62805|H4_HUMAN	P62805	H4C16	Homo sapiens OX=9606
33.2053	29.0276	34.3072	33.3009	34.7409	34.6117	34.2496	34.6082			0.901482	0.164479	2.09232	1.7795	sp|P62826|RAN_HUMAN	P62826	RAN	Homo sapiens OX=9606
28.0431	27.5072	28.066	30.4649	28.8964	30.8244	31.1768	31.222			1.23431	0.0940471	2.00963	2.33423	sp|P62841|RS15_HUMAN	P62841	RPS15	Homo sapiens OX=9606
31.1918	28.94	27.8625	28.6312	31.2884	31.6432	31.0434	29.5016			1.03322	0.121825	1.71276	1.99836	sp|P62888|RL30_HUMAN	P62888	RPL30	Homo sapiens OX=9606
30.9943	27.6035	31.6938	27.9371	31.3025	31.5981	31.9952	31.7462			1.03189	0.121237	2.10331	1.99616	sp|P62906|RL10A_HUMAN	P62906	RPL10A	Homo sapiens OX=9606
27.717	27.4855	27.5459	27.2404	28.2682	27.8648	27.5613	27.8334			1.14635	0.105039	0.384734	2.18676	sp|P62913|RL11_HUMAN	P62913	RPL11	Homo sapiens OX=9606
36.3123	36.4895	35.9422	36.667	35.8103	36.3916	36.9001	36.415			0.0336339	0.942499	0.026473	0.097535	sp|P62937|PPIA_HUMAN	P62937	PPIA	Homo sapiens OX=9606
34.9555	34.9264	35.4897	28.084	32.5774	36.0507	28.0741	35.9065			0.0282125	0.951501	-0.211739	-0.0822761	sp|P62979|RS27A_HUMAN	P62979	RPS27A	Homo sapiens OX=9606
31.1835	28.4259	32.0319	26.5556	31.7841	32.3576	32.4132	32.0838			1.06905	0.117456	2.61046	2.05794	sp|P63010|AP2B1_HUMAN	P63010	AP2B1	Homo sapiens OX=9606
33.3574	33.3967	34.4642	32.8349	34.7608	34.6934	34.0644	34.229			1.28226	0.0899632	0.923613	2.41512	sp|P63104|1433Z_HUMAN	P63104	YWHAZ	Homo sapiens OX=9606
34.6282	34.4558	34.4209	34.4634	34.7932	35.0373	34.762	34.7511	+	WT_Sup_UI_Sup	2.24045	0.0142456	0.343783	4.19013	sp|P63241|IF5A1_HUMAN	P63241	EIF5A	Homo sapiens OX=9606
38.5598	38.3511	38.5023	38.6876	38.2376	38.3168	38.2689	38.4944			1.13479	0.105124	-0.195756	-2.16746	sp|P63261|ACTG_HUMAN	P63261	ACTG1	Homo sapiens OX=9606
32.2136	27.3729	32.284	33.246	28.3271	31.8408	32.3871	32.1247			0.0228323	0.961423	-0.109242	-0.0669655	sp|P67809|YBOX1_HUMAN	P67809	YBX1	Homo sapiens OX=9606
38.0779	37.8719	38.1402	37.9541	36.1549	36.1398	37.7837	37.798			1.14139	0.104634	-1.04193	-2.17848	sp|P68032|ACTC_HUMAN	P68032	ACTC1	Homo sapiens OX=9606
34.8046	34.8928	34.7447	34.7051	35.5196	35.5365	34.909	35.4082	+	WT_Sup_UI_Sup	1.96271	0.0272208	0.556514	3.63525	sp|P68104|EF1A1_HUMAN	P68104	EEF1A1	Homo sapiens OX=9606
33.4785	33.4224	33.5773	33.6197	34.2496	33.5988	33.9049	33.5907			0.984564	0.140604	0.311494	1.91755	sp|P68366|TBA4A_HUMAN	P68366	TUBA4A	Homo sapiens OX=9606
33.4776	33.386	33.3469	33.1778	33.5052	33.4789	33.8903	34.0085			1.34451	0.0790464	0.373691	2.52083	sp|P68371|TBB4B_HUMAN	P68371	TUBB4B	Homo sapiens OX=9606
35.1787	35.5411	35.8727	36.1809	36.0912	36.2906	35.8875	35.9744			0.782227	0.207247	0.367571	1.58035	sp|P69905|HBA_HUMAN	P69905	HBA2	Homo sapiens OX=9606
28.7997	31.3488	31.2928	31.0251	28.515	31.1349	31.1843	28.7261			0.322962	0.53488	-0.726526	-0.761207	sp|P78324|SHPS1_HUMAN	P78324	SIRPA	Homo sapiens OX=9606
31.2435	30.692	31.672	30.8075	31.8695	31.8501	31.3001	31.2363			0.814389	0.189658	0.460274	1.63425	sp|P78371|TCPB_HUMAN	P78371	CCT2	Homo sapiens OX=9606
30.5179	31.2864	32.4809	30.627	32.7335	32.9855	32.6635	33.004	+	WT_Sup_UI_Sup	1.90545	0.0305882	1.61855	3.5257	sp|P78417|GSTO1_HUMAN	P78417	GSTO1	Homo sapiens OX=9606
32.5924	32.2293	32.7372	27.7638	33.5185	33.3118	28.9053	33.5454			0.243601	0.641526	0.989565	0.599628	sp|P84077|ARF1_HUMAN	P84077	ARF1	Homo sapiens OX=9606
31.8692	32.0694	31.7258	31.9687	31.6611	31.6349	31.5563	31.6593	+	WT_Sup_UI_Sup	1.9584	0.0265316	-0.280342	-3.62694	sp|P98160|PGBM_HUMAN	P98160	HSPG2	Homo sapiens OX=9606
27.571	28.324	31.1709	30.8173	28.2178	30.8021	31.1404	30.8831			0.29264	0.576629	0.790019	0.70067	sp|Q00534|CDK6_HUMAN	Q00534	CDK6	Homo sapiens OX=9606
33.9544	33.6299	33.5097	33.7751	33.6533	33.7088	33.6218	33.842			0.0346397	0.945346	-0.0107861	-0.100348	sp|Q00610|CLH1_HUMAN	Q00610	CLTC	Homo sapiens OX=9606
31.7675	31.4817	28.2702	31.9959	28.6351	27.3988	31.8412	27.2329			0.747267	0.214392	-2.10182	-1.52152	sp|Q00688|FKBP3_HUMAN	Q00688	FKBP3	Homo sapiens OX=9606
27.1784	29.5013	28.4203	29.5446	29.9533	30.1586	29.712	30.1973			1.24973	0.0907305	1.34414	2.3602	sp|Q01082|SPTB2_HUMAN	Q01082	SPTBN1	Homo sapiens OX=9606
35.1065	35.1885	34.1369	35.0404	33.9627	29.2959	34.3295	34.2499			0.751798	0.213153	-1.90861	-1.52916	sp|Q01105|SET_HUMAN	Q01105	SET	Homo sapiens OX=9606
27.7979	28.6343	26.4034	29.7637	29.1472	28.8585	28.5486	28.9283			0.450327	0.408859	0.720823	1.00308	sp|Q01433|AMPD2_HUMAN	Q01433	AMPD2	Homo sapiens OX=9606
35.6417	35.0984	35.7076	34.9878	34.0401	28.3456	35.7957	34.8392			0.587562	0.295692	-2.1037	-1.24811	sp|Q01469|FABP5_HUMAN	Q01469	FABP5	Homo sapiens OX=9606
37.8436	37.8119	37.7863	37.9118	37.7646	37.7208	37.6946	37.7947			1.44651	0.0643121	-0.0947208	-2.69596	sp|Q01518|CAP1_HUMAN	Q01518	CAP1	Homo sapiens OX=9606
30.9829	30.754	31.0183	30.782	30.7153	31.2812	30.8451	30.6136			0.0441518	0.931109	-0.0205021	-0.126678	sp|Q01813|PFKAP_HUMAN	Q01813	PFKP	Homo sapiens OX=9606
33.8504	33.3616	33.3838	33.6907	33.6387	33.6381	33.1411	33.5853			0.160498	0.742786	-0.0708141	-0.417216	sp|Q02809|PLOD1_HUMAN	Q02809	PLOD1	Homo sapiens OX=9606
32.9757	32.1172	33.1408	31.8486	33.9467	33.6213	32.4475	32.9664			0.776921	0.205986	0.724909	1.57143	sp|Q02818|NUCB1_HUMAN	Q02818	NUCB1	Homo sapiens OX=9606
32.3246	32.2266	32.306	32.2337	32.3845	32.7023	31.81	32.1202			0.0332549	0.941897	-0.0184841	-0.0964739	sp|Q04446|GLGB_HUMAN	Q04446	GBE1	Homo sapiens OX=9606
33.1781	33.4484	33.753	33.4145	33.4188	33.2802	33.7784	33.5811			0.159427	0.742118	0.0661316	0.414753	sp|Q04760|LGUL_HUMAN	Q04760	GLO1	Homo sapiens OX=9606
35.8981	35.8621	35.9262	36.2822	36.0705	36.3989	36.1236	35.7402			0.218836	0.664553	0.0911446	0.5469	sp|Q06033|ITIH3_HUMAN	Q06033	ITIH3	Homo sapiens OX=9606
35.9278	35.766	35.7494	35.3566	35.9703	35.9959	35.5328	35.714			0.257985	0.624339	0.103267	0.629705	sp|Q06481|APLP2_HUMAN	Q06481	APLP2	Homo sapiens OX=9606
27.4893	28.5586	28.8531	31.0625	27.6436	30.7595	31.2982	31.8426			0.53727	0.337483	1.39513	1.15972	sp|Q06828|FMOD_HUMAN	Q06828	FMOD	Homo sapiens OX=9606
33.6699	33.8799	33.9587	34.1367	34.1551	34.0997	34.3965	34.2969			1.48459	0.061303	0.325736	2.76205	sp|Q06830|PRDX1_HUMAN	Q06830	PRDX1	Homo sapiens OX=9606
28.2488	28.1328	28.0142	27.0985	28.4044	28.3304	27.3196	27.9831			0.142858	0.7614	0.135837	0.376239	sp|Q07954|LRP1_HUMAN	Q07954	LRP1	Homo sapiens OX=9606
33.2103	33.051	32.9058	27.8741	32.4275	28.2397	26.936	28.8724			0.740333	0.215677	-2.64141	-1.50982	sp|Q07955|SRSF1_HUMAN	Q07955	SRSF1	Homo sapiens OX=9606
31.8757	31.4607	31.5285	31.2998	30.8102	31.3373	31.0624	31.2672			1.32532	0.0846579	-0.421911	-2.48816	sp|Q08211|DHX9_HUMAN	Q08211	DHX9	Homo sapiens OX=9606
35.2197	35.2487	34.678	35.0005	33.8487	34.854	34.4018	34.1358			1.56065	0.0564959	-0.726657	-2.89535	sp|Q08380|LG3BP_HUMAN	Q08380	LGALS3BP	Homo sapiens OX=9606
32.591	32.2851	32.4244	31.8354	32.2719	32.3751	31.6539	32.4431			0.154593	0.74301	-0.0980029	-0.403598	sp|Q08431|MFGM_HUMAN	Q08431	MFGE8	Homo sapiens OX=9606
28.7767	28.1683	27.8239	27.5546	29.5885	30.9483	28.5836	31.8164			1.51863	0.0581732	2.15333	2.82148	sp|Q09666|AHNK_HUMAN	Q09666	AHNAK	Homo sapiens OX=9606
28.1581	31.0159	30.8218	30.7225	31.5737	27.2376	31.1914	30.9098			0.0135231	0.976455	0.0485749	0.0400643	sp|Q10567|AP1B1_HUMAN	Q10567	AP1B1	Homo sapiens OX=9606
31.0139	30.8209	30.9106	30.7973	30.614	29.3744	30.1569	30.2987			1.55792	0.0560328	-0.77468	-2.89053	sp|Q12866|MERTK_HUMAN	Q12866	MERTK	Homo sapiens OX=9606
34.7429	34.2448	34.2036	33.6894	33.8848	34.3951	33.928	33.8835			0.339372	0.521201	-0.197289	-0.793426	sp|Q12905|ILF2_HUMAN	Q12905	ILF2	Homo sapiens OX=9606
32.0087	32.5445	32.8302	32.7723	32.335	32.32	32.6283	32.675			0.0853275	0.855715	-0.049346	-0.235541	sp|Q12906|ILF3_HUMAN	Q12906	ILF3	Homo sapiens OX=9606
33.5281	33.7929	33.5725	33.3688	33.8594	33.9574	33.7266	33.8002			1.44834	0.0653333	0.270339	2.69913	sp|Q12907|LMAN2_HUMAN	Q12907	LMAN2	Homo sapiens OX=9606
27.333	28.7673	26.5713	27.9879	27.1261	26.9948	25.7275	27.1291			0.788671	0.202677	-0.920518	-1.59116	sp|Q13155|AIMP2_HUMAN	Q13155	AIMP2	Homo sapiens OX=9606
34.3293	34.1714	34.0713	33.7602	35.3707	35.3995	35.3659	35.3707	+	WT_Sup_UI_Sup	4.41884	0	1.29365	10.7584	sp|Q13231|CHIT1_HUMAN	Q13231	CHIT1	Homo sapiens OX=9606
28.4134	30.9999	31.0164	31.2985	28.5297	30.699	31.1356	30.165			0.127146	0.788151	-0.299774	-0.338947	sp|Q13283|G3BP1_HUMAN	Q13283	G3BP1	Homo sapiens OX=9606
32.5887	32.6185	32.575	32.5608	32.3623	32.3439	32.4266	32.392	+	WT_Sup_UI_Sup	4.07247	0.00430769	-0.20453	-9.35445	sp|Q13332|PTPRS_HUMAN	Q13332	PTPRS	Homo sapiens OX=9606
32.1972	32.5366	32.4069	32.5886	32.4137	32.1529	32.1478	32.4768			0.50268	0.365591	-0.134543	-1.09805	sp|Q13443|ADAM9_HUMAN	Q13443	ADAM9	Homo sapiens OX=9606
31.0104	30.7184	31.0684	27.8331	31.0798	30.8361	30.9644	30.6719			0.412117	0.449606	0.730471	0.932313	sp|Q13492|PICAL_HUMAN	Q13492	PICALM	Homo sapiens OX=9606
34.0785	33.8338	33.9663	33.9617	35.4239	35.5914	35.5682	35.5382	+	WT_Sup_UI_Sup	6.59126	0	1.57035	25.214	sp|Q13510|ASAH1_HUMAN	Q13510	ASAH1	Homo sapiens OX=9606
30.1755	27.9025	29.7337	31.8663	29.4787	26.6428	27.8464	28.7662			0.855816	0.175392	-1.73599	-1.70345	sp|Q13630|FCL_HUMAN	Q13630	GFUS	Homo sapiens OX=9606
34.2594	34.1614	34.1329	34.3536	33.7643	33.8598	34.4457	33.7821			0.766322	0.207901	-0.263827	-1.55362	sp|Q13740|CD166_HUMAN	Q13740	ALCAM	Homo sapiens OX=9606
29.9213	29.6132	30.6859	29.5647	30.5008	30.8391	30.6177	30.7905			1.47153	0.0613731	0.740732	2.73933	sp|Q13813|SPTN1_HUMAN	Q13813	SPTAN1	Homo sapiens OX=9606
31.9043	32.3027	32.7038	32.0883	32.8887	32.972	32.7356	33.1614	+	WT_Sup_UI_Sup	1.92659	0.0293012	0.689649	3.56597	sp|Q13838|DX39B_HUMAN	Q13838	DDX39B	Homo sapiens OX=9606
28.1317	28.511	29.1748	27.9001	29.6373	29.4731	29.1963	29.4169	+	WT_Sup_UI_Sup	1.84796	0.0350805	1.00152	3.41724	sp|Q14012|KCC1A_HUMAN	Q14012	CAMK1	Homo sapiens OX=9606
33.9889	33.9227	34.0913	34.2234	34.0543	34.1173	34.2798	34.3367			0.736896	0.21628	0.140442	1.50401	sp|Q14103|HNRPD_HUMAN	Q14103	HNRNPD	Homo sapiens OX=9606
31.5518	31.5613	31.6287	31.356	31.7755	32.0697	31.4355	31.673			0.726821	0.218964	0.213978	1.48698	sp|Q14118|DAG1_HUMAN	Q14118	DAG1	Homo sapiens OX=9606
27.1157	28.4649	27.8698	31.0437	28.8364	30.8618	31.2401	30.7661			0.905581	0.162403	1.80255	1.78632	sp|Q14152|EIF3A_HUMAN	Q14152	EIF3A	Homo sapiens OX=9606
32.2214	31.8283	31.7972	32.0503	31.4742	31.6752	31.6809	31.3999	+	WT_Sup_UI_Sup	1.83834	0.0342921	-0.416747	-3.39923	sp|Q14517|FAT1_HUMAN	Q14517	FAT1	Homo sapiens OX=9606
35.6025	35.7831	35.7075	36.1383	35.3868	35.524	35.2831	35.3391	+	WT_Sup_UI_Sup	1.80665	0.0358681	-0.424553	-3.3402	sp|Q14624|ITIH4_HUMAN	Q14624	ITIH4	Homo sapiens OX=9606
27.5345	27.4845	27.2884	27.429	27.637	27.0961	26.8167	26.8741			0.846539	0.178055	-0.328109	-1.68797	sp|Q14677|EPN4_HUMAN	Q14677	CLINT1	Homo sapiens OX=9606
33.687	33.0771	33.237	33.6612	33.3619	33.505	33.0897	33.4712			0.121961	0.794451	-0.0586214	-0.326464	sp|Q14697|GANAB_HUMAN	Q14697	GANAB	Homo sapiens OX=9606
29.6047	29.5611	29.2262	29.0397	27.9176	28.465	27.1714	27.7045	+	WT_Sup_UI_Sup	2.6721	0.00353488	-1.54332	-5.14403	sp|Q14766|LTBP1_HUMAN	Q14766	LTBP1	Homo sapiens OX=9606
31.8485	27.7884	28.3868	31.5414	32.984	27.0289	32.8892	33.1534			0.388395	0.479162	1.62259	0.88767	sp|Q14956|GPNMB_HUMAN	Q14956	GPNMB	Homo sapiens OX=9606
33.5448	33.1552	33.8669	33.0984	33.8143	33.8229	33.8216	34.0082			1.28555	0.0896543	0.450417	2.42068	sp|Q14974|IMB1_HUMAN	Q14974	KPNB1	Homo sapiens OX=9606
31.8226	32.0473	32.0195	32.63	31.877	32.0829	32.0985	32.1535			0.160451	0.741276	-0.0768771	-0.417108	sp|Q15063|POSTN_HUMAN	Q15063	POSTN	Homo sapiens OX=9606
28.4723	27.9337	27.3983	27.3565	28.1134	27.9657	28.3041	28.4256			0.712694	0.225494	0.411986	1.46306	sp|Q15075|EEA1_HUMAN	Q15075	EEA1	Homo sapiens OX=9606
33.9871	33.7626	34.1135	33.5231	33.7878	33.9348	33.8914	33.9039			0.0895199	0.85128	0.0329485	0.246206	sp|Q15084|PDIA6_HUMAN	Q15084	PDIA6	Homo sapiens OX=9606
30.4114	30.3951	30.8833	30.4513	30.1632	31.0449	30.5453	30.8169			0.189114	0.70345	0.107272	0.481867	sp|Q15149|PLEC_HUMAN	Q15149	PLEC	Homo sapiens OX=9606
31.4028	32.4333	32.041	32.1072	31.5242	31.3785	32.4551	32.4167			0.0514647	0.916	-0.0524864	-0.146599	sp|Q15181|IPYR_HUMAN	Q15181	PPA1	Homo sapiens OX=9606
29.34	29.4211	29.3812	30.4285	27.9919	28.9787	27.8727	30.1156			0.762466	0.208986	-0.90295	-1.54713	sp|Q15233|NONO_HUMAN	Q15233	NONO	Homo sapiens OX=9606
31.7302	31.3398	31.952	31.1028	32.0551	32.0961	32.1295	32.2727			1.66912	0.050819	0.607155	3.08871	sp|Q15274|NADC_HUMAN	Q15274	QPRT	Homo sapiens OX=9606
32.1801	31.8169	31.6389	32.0785	31.7164	31.8705	31.612	31.8479			0.569535	0.311941	-0.166909	-1.21659	sp|Q15393|SF3B3_HUMAN	Q15393	SF3B3	Homo sapiens OX=9606
36.9118	36.9037	36.4839	36.923	35.9494	36.1176	36.2671	35.8053	+	WT_Sup_UI_Sup	2.71545	0.00361905	-0.770768	-5.2469	sp|Q15582|BGH3_HUMAN	Q15582	TGFBI	Homo sapiens OX=9606
29.0905	27.7227	26.9729	26.686	32.4447	32.495	31.6643	29.0898	+	WT_Sup_UI_Sup	2.12086	0.0208254	3.80542	3.94618	sp|Q15758|AAAT_HUMAN	Q15758	SLC1A5	Homo sapiens OX=9606
33.6587	34.0263	34.0999	32.9926	34.4291	34.5333	34.1847	33.8642			0.975552	0.142673	0.558437	1.90258	sp|Q15904|VAS1_HUMAN	Q15904	ATP6AP1	Homo sapiens OX=9606
32.9304	32.9915	27.6332	32.6412	32.8533	32.9332	26.9934	33.2153			0.0084683	0.987027	-0.0502763	-0.0252297	sp|Q15942|ZYX_HUMAN	Q15942	ZYX	Homo sapiens OX=9606
32.6165	32.876	32.7098	32.7263	32.5843	32.695	33.1116	32.7505			0.162553	0.74062	0.0532093	0.421929	sp|Q16270|IBP7_HUMAN	Q16270	IGFBP7	Homo sapiens OX=9606
31.7665	31.963	31.7291	32.1029	30.7197	31.4585	31.6738	31.3936			1.38254	0.0763288	-0.578978	-2.58583	sp|Q16531|DDB1_HUMAN	Q16531	DDB1	Homo sapiens OX=9606
34.2666	34.4518	34.2872	34.3842	33.3961	33.8134	34.0517	33.7474	+	WT_Sup_UI_Sup	2.23864	0.014	-0.595314	-4.18637	sp|Q16555|DPYL2_HUMAN	Q16555	DPYSL2	Homo sapiens OX=9606
35.0273	35.0919	34.7045	34.6627	34.7808	34.5877	34.4313	34.4359			1.20161	0.0995429	-0.312678	-2.27928	sp|Q16610|ECM1_HUMAN	Q16610	ECM1	Homo sapiens OX=9606
34.5044	34.0844	34.2788	33.7166	34.6704	34.5056	34.1257	34.6839			0.827301	0.184695	0.350349	1.65584	sp|Q16658|FSCN1_HUMAN	Q16658	FSCN1	Homo sapiens OX=9606
27.3413	30.3898	31.3386	31.8372	28.2902	30.0733	31.1069	31.1433			0.0206162	0.962998	-0.073297	-0.0606095	sp|Q16706|MA2A1_HUMAN	Q16706	MAN2A1	Homo sapiens OX=9606
32.5148	31.7022	31.3148	28.8887	32.1828	27.3709	31.8531	31.4636			0.104221	0.826055	-0.387536	-0.283057	sp|Q16719|KYNU_HUMAN	Q16719	KYNU	Homo sapiens OX=9606
31.2337	30.668	30.7519	31.0239	30.4934	30.3504	30.1819	30.6253	+	WT_Sup_UI_Sup	1.70472	0.04628	-0.506632	-3.15309	sp|Q16775|GLO2_HUMAN	Q16775	HAGH	Homo sapiens OX=9606
31.5671	31.6188	31.7125	31.4396	30.9871	31.3768	31.3911	31.5887			0.913218	0.16045	-0.248609	-1.79902	sp|Q16851|UGPA_HUMAN	Q16851	UGP2	Homo sapiens OX=9606
32.999	32.2336	27.6938	32.7089	32.6094	32.4137	28.2227	28.6927			0.215234	0.668229	-0.924191	-0.539124	sp|Q16881|TRXR1_HUMAN	Q16881	TXNRD1	Homo sapiens OX=9606
[truncated: 101 more rows]

## Sheet: PXD052890 - sup
HeLa cells infected or not for 3d with WT C. burnetii at MOI 100
Secreted
[truncated: 2,352 more rows]

## Sheet: PXD052954 - CvpB WCL
THP-1 cells infected with WT Coxiella ("WT"), cvpB::Tn ("cvpB") or cvpB::Tn(pFLAG-cvpB) ("comp")
[truncated: 4,524 more rows]

[truncated: 1 more sheets: PXD052954 - CvpB sup]
