# Supplementary material for: Coxiella burnetii manipulates the lysosomal protease cathepsin B to facilitate intracellular success
Source: Nat Commun. 2025 Apr 24;16:3844. doi: 10.1038/s41467-025-59283-3 (PMC12022341; doi:10.1038/s41467-025-59283-3)
Supplement: Supplementary file 4 — Supplementary Data 2 [file 41467_2025_59283_MOESM4_ESM.xlsx]

## Sheet: Sheet1
C. burnetii effector mutants					C. burnetii effector screening via ectopic expression
Relative CTSB abundance assessed by western blotting					Relative CTSB abundance assesed by immunofluorescence microscopy or western blotting
Western blot					Microscopy					Western blot
NM gene number	Western	Comments			NM gene number	Imaged	Comments			NM gene number	Western	Comments
CBU0021::Tn	Retention of CTSB				CBU0012	No effect				CBU0012	No effect	Low transfection efficiency
CBU0062::Tn	No effect				CBU0021	Colocalisation of effector with CTSB	Punctate localisation			CBU0021	No effect	Low transfection efficiency
CBU0069::Tn	No effect				CBU0041	No effect				CBU0041	No effect
CBU0072::Tn	No effect				CBU0062	No effect				CBU0062	No effect
CBU0077 KO	No effect				CBU0069	No effect				CBU0069	No effect	Low transfection efficiency
CBU0129::Tn	No effect				CBU0077	No effect				CBU0071	No effect	Low transfection efficiency
CBU0144/5::Tn	No effect				CBU0080	No effect				CBU0072	No effect	Low transfection efficiency
CBU0295::Tn	No effect				CBU0113	Not transfected				CBU0077	No effect	Low transfection efficiency
CBU0344::Tn	No effect				CBU0122	No effect				CBU0080	No effect	Low transfection efficiency
CBU0414::Tn	No effect				CBU0129	No effect				CBU0113	No effect
CBU0513::Tn	No effect				CBU0175	No effect	Punctate localisation			CBU0122	No effect	Low transfection efficiency
CBU0584::Tn	No effect				CBU0212	No effect				CBU0129	No effect
CBU0635 KO	No effect				CBU0295	No effect				CBU0144/0145	No effect
CBU1079::Tn	No effect				CBU0372	No effect				CBU0175	No effect
CBU1335::Tn	No effect				CBU0393	No effect				CBU0183	Undetected
CBU1379::Tn	No effect				CBU0425	No effect				CBU0201	No effect
CBU1409::Tn	No effect				CBU0447	No effect				CBU0212	No effect	Low transfection efficiency
CBU1461::Tn	No effect				CBU0590	Not transfected				CBU0270	No effect
CBU1543::Tn	No effect				CBU0635	No effect				CBU0295	No effect
CBU1569::Tn	No effect				CBU0801	No effect				CBU0329	No effect
CBU1634a::Tn	Retention of CTSB	Replication defect			CBU0937	No effect				CBU0344	No effect
CBU1639::Tn	No effect				CBU0978	Not transfected				CBU0372	No effect
CBU1701::Tn	No effect				CBU1025	No effect				CBU0375	No effect
CBU1751::Tn	No effect	Replication defect			CBU1107	No effect				CBU0376	No effect
CBU1752::Tn	No effect	Replication defect			CBU1108	No effect				CBU0388	No effect
CBU1754::Tn	No effect	Replication defect			CBU1198	No effect				CBU0393	No effect
CBU1757::Tn	No effect	Replication defect			CBU1217	No effect				CBU0410	Undetected
CBU1780::Tn	No effect				CBU1253/1254	No effect				CBU0773	No effect
CBU1789::Tn	No effect				CBU1335	No effect				CBU0781	No effect
CBU1790 KO	No effect				CBU1370	No effect				CBU0794	No effect	Low transfection efficiency
CBU1823 KO	No effect				CBU1379	No effect	Low transfection efficiency			CBU0801	No effect
CBU2016 KO	No effect				CBU1406	No effect				CBU0814	No effect	Low transfection efficiency
CBU2028::Tn	No effect				CBU1532	No effect				CBU0881	Undetected
CBU2052::Tn	No effect				CBU1634a	No effect				CBU0885	No effect
CBU2056::Tn	No effect				CBU1639	No effect	Effector localises to nucleus			CBU0937	No effect	Low transfection efficiency
CBU2076::Tn	No effect				CBU1780	No effect	Effector localises to nucleus			CBU0978	Undetected
CBU2078::Tn	No effect				CBU1790	No effect				CBU1025	Undetected
CBUA0006 KO	No effect				CBU1818	No effect				CBU1045	No effect	Low transfection efficiency
					CBUA0006	No effect	Low transfection efficiency			CBU1063	No effect	Low transfection efficiency
					CBUA0013	No effect				CBU1079	No effect	Low transfection efficiency
					CBUA0014	No effect				CBU1102	Undetected
					CBUA0015	No effect				CBU1107	No effect
					CBUA0019	No effect				CBU1108	No effect
					CBUA0020	No effect				CBU1110	No effect	Low transfection efficiency
					CBUA0023	No effect				CBU1150	Undetected
										CBU1198	No effect
										CBU1213	Undetected
										CBU1217	No effect
										CBU1253/1254	No effect
										CBU1314	No effect
										CBU1335	No effect
										CBU1370	No effect
										CBU1379	No effect
										CBU1387	Undetected
										CBU1406	No effect
										CBU1409	No effect
										CBU1425	No effect
										CBU1434	Undetected
										CBU1457	No effect
										CBU1460	No effect
										CBU1461	No effect	Low transfection efficiency
										CBU1485	Undetected
										CBU1493	No effect	Low transfection efficiency
										CBU1524	No effect
										CBU1525	No effect
										CBU1530	Undetected
										CBU1532	No effect
										CBU1543	Undetected
										CBU1556	No effect
										CBU1566	No effect
										CBU1569	No effect
										CBU1576	No effect
										CBU1594	No effect
										CBU1599	Undetected
										CBU1607	No effect
										CBU1614	No effect
										CBU1620	No effect
										CBU1634a	No effect	Low transfection efficiency
										CBU1636	No effect
										CBU1639	Undetected
										CBU1665	No effect
										CBU1676	No effect
										CBU1685	Undetected
										CBU1686	Undetected
										CBU1724	No effect	Low transfection efficiency
										CBU1751	No effect
										CBU1752	No effect
										CBU1754	No effect
										CBU1757	Undetected
										CBU1769	No effect
										CBU1776	Undetected
										CBU1780	No effect
										CBU1789	No effect	Low transfection efficiency
										CBU1790	No effect	Low transfection efficiency
										CBU1794	No effect
										CBU1818	No effect
										CBU1819	No effect
										CBU1823	No effect
										CBU1825	Undetected
										CBU1863	No effect
										CBU1963	No effect
										CBU2007	No effect
										CBU2013	Undetected
										CBU2016	No effect
										CBU2028	No effect
										CBU2052	No effect
										CBU2056	No effect
										CBU2059	No effect
										CBU2064	No effect
										CBU2076	No effect
										CBU2078	No effect
										CBUA0006	Undetected
										CBUA0013	Undetected
										CBUA0014	No effect
										CBUA0015	No effect
										CBUA0016	No effect
										CBUA0019	No effect
										CBUA0020	No effect
										CBUA0023	Undetected
