# Supplementary material for: Coxiella burnetii manipulates the lysosomal protease cathepsin B to facilitate intracellular success
Source: Nat Commun. 2025 Apr 24;16:3844. doi: 10.1038/s41467-025-59283-3 (PMC12022341; doi:10.1038/s41467-025-59283-3)
Supplement: Supplementary file 8 — Source data [file 41467_2025_59283_MOESM8_ESM.xlsx]

## Sheet: Fig 1
Fig 1C - immunoblots over 3d infection
Cathepsin B				Cathepsin C (full membrane)				Cathepsin C (cut membrane)					Cathepsin D				Actin
Fig 1D
RT-qPCR on cathepsin B, C, D transcript
Fold change relative to UI
CTSB	1.37205	1.54757	0.716315
CTSC	0.407536	1.62225	2.91535
CTSD	2.29474	1.60251	0.83393
Fig 1F
BMV109 labelling of Coxiella infected cells (D1, D3, D5)
BMV109:										Actin:
Rep 1			Rep 2			Rep 3				Rep 1			Rep 2			Rep 3
Fig 1H
Quantification of CTSB signal using immunofluorescence microscopy
UI (n=50)	5.73263e+07	8.77809e+07	3.44286e+07	136369734	1.61692e+07	5.13257e+06	29598022	1.2546e+07	9.16115e+06	5.0276e+06	6.0997e+06	2.17807e+07	1.77064e+06	9.04365e+06	2.70842e+07	1.23983e+07	1.62684e+07	1.32678e+07	6.69565e+06	1.47365e+07	6.42901e+06	1.05402e+07	3.0446e+07	2.57797e+07	6.0423e+06	1.59411e+07	1.58708e+07	2.88455e+07	7.62173e+06	2.06338e+07	1.67692e+07	1.971e+07	3.6849e+07	103220869	40279030	9.74744e+06	1.05596e+07	4.34499e+07	2.97347e+07	9.31688e+06	6.09635e+06	1.68595e+07	6.13984e+07	9293363	2.19624e+07	3.41831e+07	1.03947e+07	1.86366e+07	13126645
Infected (n=13)	9.6254e+06	1.46987e+07	3.6985e+06	3.52636e+06	4.23558e+06	3.37664e+06	4.4737e+06	1.40012e+07	1.17072e+07	4.41862e+06	8.15091e+06	7.47535e+06	7.84099e+06
Fig 1I
Immunoblots from high MOI icmL/icmS infections
			Cathepsin B					Coxiella						Actin
Replicate 1:
Replicate 2:
Replicate 3:
Fig 1J
Densitometry from Fig 1I
		CTSB			Actin
Replicate A	Sample	Adj. Volume (Int)	% relative to UI		Adj. Volume (Int)	% relative to UI		Ratio (against actin)
	UI	725440	100		784320	100		1
	WT	290240	40.0088		717680	91.5035		0.437238
	icmL 1	712000	98.1473		698480	89.0555		1.10209
	icmL 100	503360	69.3869		763040	97.2868		0.713219
	icmL 500	500240	68.9568		686080	87.4745		0.788307
	icmS 1	364160	50.1985		820240	104.58		0.480002
	icmS 10	87840	12.1085		780320	99.49		0.121706
	icmS 50	85600	11.7997		942960	120.226		0.0981459
		CTSB			Actin
Replicate B	Sample	Adj. Volume (Int)	% relative to UI		Adj. Volume (Int)	% relative to UI		Ratio (against actin)
	UI	794592	100		705048	100		1
	WT	179170	22.5487		834297	118.332		0.190554
	icmL 1	716926	90.2257		576952	81.8316		1.10258
	icmL 100	415330	52.2696		556616	78.9472		0.662083
	icmL 500	346040	43.5494		570146	80.8663		0.538536
	icmS 1	313568	39.4628		563914	79.9824		0.493393
	icmS 10	38868	4.89157		582200	82.5759		0.0592372
	icmS 50	74948	9.43226		641732	91.0196		0.103629
		CTSB			Actin
Replicate C	Sample	Adj. Volume (Int)	% relative to UI		Adj. Volume (Int)	% relative to UI		Ratio (against actin)
	UI	941486	100		655086	100		1
	WT	220334	23.4028		750640	114.586		0.204237
	icmL 1	687734	73.0477		704320	107.516		0.679415
	icmL 100	580913	61.7017		812200	123.984		0.49766
	icmL 500	506090	53.7544		750200	114.519		0.469391
	icmS 1	111100	11.8005		627183	95.7406		0.123255
	icmS 10	39770	4.22417		600880	91.7254		0.0460524
	icmS 50	99466	10.5648		740240	112.999		0.0934946
[truncated: 1 more columns]

## Sheet: Fig 2
Fig 2B - Immunoblot/BMV109 gel
	Colorimetric (ladder)				Cathepsin B					BMV109 gel		Samples not included in paper
Fig 2C - immunoblot of infected CTSB overexpressing cells
	Cathepsin B					GFP					Actin
Fig 2F - quantification of CCV area
Mean of replicates
HeLa			GFP only			CTSB-GFP			CTSBC108A-GFP
113.491	105.851	88.9385	115.861	78.3979	93.1864	40.4456	53.6369	55.9093	89.8118	69.1894	71.8637
Fig 2G - quantification of CCV area
Individual data points (all replicates combined)
HeLa	GFP only	CTSB-GFP	CTSBC108A-GFP
35.465	90.667	19.512	6.781
25.182	138.616	35.412	234.666
102.748	51.893	18.806	177.348
64.742	14.281	53.719	270.492
61.275	178.552	25.282	16.301
112.596	49.858	38.774	31.08
70.257	38.899	80.662	125.539
24.196	29.101	58.203	27.538
24.644	48.198	40.725	36.034
94.827	76.511	31.343	11.14
33.178	163.649	22.376	32.921
43.072	191.38	10.752	9.064
107.231	76.012	19.968	14.53
138.646	101.087	36.892	18.46
20.475	309.28	23.746	60.334
264.976	57.788	36.436	79.029
110.195	72.11	38.857	54.522
54.819	58.784	38.152	56.874
70.122	222.35	6.808	24.881
45.941	30.347	10.863	175.204
100.277	34.125	29.226	84.274
105.423	20.259	7.016	34.166
275.782	28.105	109.625	28.534
134.34	133.925	20.812	28.714
111.258	173.322	37.349	147.915
76.635	81.409	61.261	233.476
232.936	115.036	79.486	51.99
124.902	60.403	12.011	99.98
122.591	88.508	14.599	88.425
110.096	150.613	58.729	91.663
38.843	97.226	31.689	147.569
18.266	54.633	23.068	31.357
89.131	332.21	4.276	14.322
94.611	118.98	39.701	136.983
109.39	37.902	25.061	183.271
145.383	27.15	21.103	58.77
156.578	114.87	4.622	33.848
176.186	355.361	6.794	45.915
187.021	8.012	52.723	94.085
117.015	39.023	12.897	112.074
35.121	69.702	13.381	9.59
112.171	372.05	77.355	28.313
80.828	130.866	25.144	8.676
123.671	124.293	2.892	32.436
192.792	70.574	5.258	15.014
275.903	132.513	42.109	32.616
213.106	257.471	8.967	106.788
35.744	38.484	6.711	32.796
28.935	102.623	16.55	208.982
169.544	37.072	12.994	303.164
127.614	95.773	8.358	102.983
447.024	21.878	104.546	408.901
203.917	39.48	348.774	13.893
152.274	36.574	21.324	34.318
238.374	137.37	16.495	392.904
66.423	54.674	25.185	91.4
126.784	349.259	150.544	39.521
93.324	309.156	29.032	160.48
49.734	74.85	6.919	135.073
116.157	201.842	118.052	103.55
22.625	99.385	33.779	181.306
75.431	59.822	317.749	155.083
61.732	27.552	142.532	365.449
85.229	226.128	20.674	20.895
205.163	161.407	88.37	158.39
185.319	94.113	15.056	319.59
31.177	149.492	10.586	66.035
44.42	163.4	38.705	13.409
121.055	32.464	22.265	63.614
101.004	123.878	76.524	81.714
32.879	63.766	42.206	27.358
75.86	41.39	42.386	35.619
68.913	34.498	24.853	97.226
69.785	22.999	43.645	131.863
174.567	39.314	37.003	20.065
68.249	61.441	10.129	7.514
91.414	492.593	27.385	15.512
216.372	73.771	16.024	15.817
130.811	48.821	65.634	137.066
68.249	110.76	10.974	110.511
132.638	45.942	1.785	29.351
162.39	79.79	36.034	18.82
88.218	37.529	28.077	74.38
243.896	82.987	31.399	22.279
102.457	28.576	4.982	194.425
343.114	39.272	27.178	49.997
219.361	211.515	49.305	17.727
58.535	381.183	36.436	61.953
91.248	154.889	32.478	106.498
91.041	34.166	25.697	166.347
114.704	80.413	16.993	10.351
145.216	343.17	24.3	34.9
368.521	111.216	3.764	4.843
24.175	143.722	38.096	106.581
47.16	28.23	12.274	42.04
203.668	33.46	12.385	32.104
57.829	111.798	43.244	10.808
63.683	171.287	121.29	126.715
65.966	181.375	8.87	57.456
105.031	155.844	20.19	7.362
54.674	390.025	61.565	109.099
28.852	101.378	82.226	39.715
100.381	82.323	3.57	51.27
36.823	122.218	41.957	94.237
310.733	172.201	20.134	167.925
40.269	102.872	76.095	37.833
173.861	56.266	48.724	65.662
34	54.259	37.902	268.278
39.438	15.9	39.148	133.067
85.229	88.508	24.023	34.18
96.7	46.786	35.356	135.378
48.433	85.229	19.47	165.462
40.241	160.95	13.174	102.429
117.914	83.513	65.98	110.358
143.182	22.445	20.937	60.002
33.793	108.214	14.488	68.844
231.511	21.712	13.105	159.816
87.014	33.959	139.806	296.909
189.069	17.062	24.77	84.841
7.597	48.627	7.542	160.369
77.811	32.298	29.918	57.677
40.089	13.105	92.148	63.102
23.179	186.98	23.926	75.791
136.194	14.544	93.697	158.584
74.642	53.138	15.388	26.528
132.665	13.201	11.541	190.176
76.566	43.95	51.464	101.184
47.132	303.579	67.115	61.469
270.423	64.527	65.924	22.335
133.426	88.716	23.815	14.156
206.021	17.353	56.404	7.306
135.281	96.963	18.515	112.199
108.2	110.774	18.211	125.317
103.924	102.319	9.451	157.228
68.083	173.169	13.285	17.865
46.191	68.595	148.967	7.376
110.594	26.624	10.129	115.555
37.266	39.231	19.339	27.753
157.034	16.177	26.831	21.954
15.762	212.511	96.251	18.412
11.915	257.512	39.226	18.128
193.082	6.006	15.354	13.989
8.759	11.901	80.41	8.593
117.194	27.192	34.912	6.113
165.268	54.425	18.168	10.76
224.716	11.181	103.43	7.263
70.38	17.381	26.004	21.606
28.174	62.147	57.345	41.632
134.45	75.431	8.137	52.796
158.21	9.05	32.243	28.515
183.299	164.756	83.153	207.722
13.105	109.431	128.68	42.449
5.937	111.258	71.861	41.029
4.594	43.216	106.94	10.013
50.675	33.668	97.295	5.614
199.254	55.269	23.428	6.387
62.506	17.173	8.414	13.326
55.532	42.082	78.78	342.865
33.377	51.727	83.955	18.681
45.029	7.044	252.309	14.834
15.512	13.022	50.08	21.297
66.824	67.779	304.313	28.313
32.589	36.131	47.091	114.828
65.205	41.749	12.593	35.771
154.128	18.764	101.073	346.657
359.817	38.691	38.996	56.611
58.687	98.485	83.305	78.559
262.425	11.79	23.968	21.989
147.181	95.469	126.078	37.723
220.44	52.183	138.339	9.119
110.151	33.156	13.99	33.004
73.452	144.04	14.073	21.504
166.652	38.608	63.71	16.467
39.618	98.444	25.005	11.07
74.919	31.053	9.188	31.495
38.027	49.485	25.78	95.054
12.773	154.197	63.863	11.582
73.757	139.072	9.576	26.5
74.047	39.688	12.219	22.238
66.353	13.714	72.774	44.323
348.096	12.883	16.301	345.965
341.841	68.609	134.105	204.955
282.393	51.616	19.747	85.436
112.988	154.972	59.019	52.156
55.657	41.542	50.966	10.046
42.137	120.1	46.759	191.228
74.047	146.877	53.276	71.75
153.492	233.711	13.755	82.06
117.333	127.545	70.353	214.67
14.544	16.91	38.055	150.198
57.096	89.712	21.574	37.086
30.707	117.402	10.171	48.226
138.934	107.868	28.797	7.998
4.484	309.862	24.341	39.314
248.614	104.962	39.065	66.782
310	153.464	36.353	12.565
185.693	44.669	52.557	25.587
171.675	171.841	10.019	121.318
191.242	43.963	89.394	15.748
27.731	129.925	19.816	10.918
150.267	41.528	14.295	51.713
80.15	128.555	35.55	181.569
81.299	138.616	186.565	357.105
50.467	122.536	16.758	208.512
74.49	114.081	17.436	485.743
60.846	67.322	17.491	8.538
47.797	61.012	23.788	16.675
27.109	65.772	38.027	69.592
20.854	197.289	8.856	23.649
116.516	36.076	3.722	76.358
17.104	152.938	104.173	54.66
12.302	42.109	166.984	21.933
25.725	67.267	32.533	21.795
544.818	132.416	36.989	75.417
33.668	24.867	34.554	9.839
121.415	19.207	136.415	361.796
68.83	52.239	186.537	9.631
50.066	52.419	17.27	197.552
72.581	43.839	191.02	9.119
45.97	137.647	27.385	19.456
264.542	57.954	55.92	10.78
48.945	19.816	26.763	24.839
14.488	22.252	98.25	106.013
129.981	23.248	86.668	115.188
34.166	126.369	32.561	16.232
73.812	39.757	23.068	47.243
6.822	58.078	54.854	142.02
7.071	325.637	33.225	91.013
15.831	77.604	6.462	184.171
13.686	121.083	36.505	22.39
41.708	117.734	65.343	25.697
113.514	80.787	49.277	33.474
105.875	65.371	18.335	124.847
19.166	12.994	17.823	90.985
74.725	37.446	73.701	30.029
8.04	102.208	31.329	100.146
93.85	108.006	23.082	200.527
109.916	118.509	11.195	221.077
155.678	28.659	122.273	39.369
32.201	18.972	11.015	5.162
57.054	143.072	24.023	22.501
50.758	100.298	18.764	12.842
117.291	149.575	40.047	26.002
62.133	45.638	29.005	110.096
142.892	242.124	81.728	106.747
74.836	32.63	4.055	43.535
22.805	160.245	30.015	8.732
221.824	126.3	79.306	117.762
23.442	44.835	7.03	37.404
31.689	44.282	113.998	166.61
136.499	116.904	231.441	7.251
67.64	99.233	78.102	23.151
33.917	59.614	61.801	111.244
325.789	83.084	23.649	34.125
146.697	89.186	27.136	23.483
12.025	9.77	41.32	29.959
25.808	30.333	40.905	17.242
19.899	70.021	10.738	55.269
43.922	29.005	10.24	107.383
81.714	29.074	11.472	8.178
386.082	63.337	24.272	48.71
56.888	42.068	13.617	17.533
74.283	23.608	64.264	30.679
198.465	41.556	85.768	5.328
75.957	99.357	29.6	7.196
23.262	99.496	7.929	35.273
78.199	33.682	81.451	26.79
145.383	106.11	13.783	26.694
172.879	42.095	31.426	27.579
53.055	187.256	33.156	83.097
92.092	139.695	129.234	44.877
56.058	71.972	34.332	11.956
141.065	29.281	66.81	197.76
144.746	38.857	30.942	129.995
86.543	273.869	22.902	13.727
56.57	57.276	14.101	87.899
125.58	122.854	41.168	29.018
111.867	127.877	9.853	70.09
30.153	102.277	99.842	87.83
22.847	39.646	6.642	12.039
69.315	45.181	25.49	77.064
84.689	17.796	6.656	134.755
22.971	84.703	39.092	76.109
66.34	165.572	31.592	215.375
369.213	27.441	15.291	228.093
20.619	48.226	23.746	53.692
103.135	45.666	65.412	294.543
61.026	162.044	45.195	17.311
171.121	91.815	15.651	14.848
252.724	275.239	85.907	38.11
236.202	172.367	152.011	10.517
7.459	157.408	12.565	98.997
77.714	67.599	27.372	61.953
29.6	22.058	4.124	11.375
84.357	37.321	8.247	70.104
38.677	72.138	44.642	34.678
13.589	45.126	32.09	249.251
58.314	149.091	16.357	37.377
279.21	83.665	15.319	61.579
217.825	98.568	90.044	120.502
62.437	58.549	24.798	61.773
249.113	164.894	29.558	81.036
27.51	82.793	9.659	125.553
27.524	141.245	48.959	90.625
30.541	55.103	63.115	103.301
31.772	151.942	73.079	113.846
28.313	129.925	11.721	45.818
30.444	84.011	18.723	21.753
20.079	125.553	75.016	37.46
80.205	154.848	24.258	142.31
119.436	155.747	12.44	255.27
80.87	40.878	25.711	11.762
65.302	82.945	14.35	116.461
37.031	134.893	12.371	113.098
31.717	54.162	35.218	212.193
75.777	44.628	67.433	158.307
66.865	136.097	9.977	35.674
97.766	75.833	39.715	82.364
431.581	74.393	17.062	42.663
111.977	16.246	87.069	191.27
33.336	269.15	255.616	52.848
78.655	185.264	64.458	106.498
51.505	80.067	16.772	4.816
8.081	121.581	132.901	54.882
176.989	72.248	152.232	13.575
9.977	202.921	63.129	16.744
84.827	164.839	32.727	72.345
255.478	70.283	74.518	7.791
80.247	87.387	34.318	11.278
140.525	33.848	123.477	11.901
68.997	83.955	166.347	51.976
24.756	91.968	32.464	93.504
47.298	116.738	256.502	55.255
	59.144	51.727	71.169
	213.756	51.962	14.226
	48.461	30.665	11.901
	33.087	13.797	64.347
	184.198	144.123	189
	168.105	134.824	167.731
	46.371	3.819	29.669
	22.777	63.655	33.253
	22.681	251.659	8.151
	31.828	6.822	91.871
	55.435	198.119	49.554
	177.404	93.545	60.749
	139.321	22.598	8.289
	93.573	34.152	32.478
	380.436	101.322	12.15
	60.431	66.824	37.183
	155.927	118.758	184.24
	289.575	14.433	53.055
	43.77	17.671	101.447
	59.933	43.036	44.337
	83.416	19.595	23.248
	83.277	19.29	31.855
	10.489	11.14	195.393
	102.277	35.591	33.709
	28.838	20.812	155.886
	24.327	120.017	84.094
	145.825	6.379	17.837
	42.344	145.825	15.568
	162.21	16.924	167.523
		71.418	38.041
		15.789	39.688
		165.462	161.974
		122.231	176.795
		44.24	12.33
		57.511	121.041
		15.014	13.617
		101.295	4.068
		57.635	16.924
		225.906	124.349
		56.653	21.449
		25.753	305.046
		2.878	44.047
		9.548	163.953
		108.227	154.004
		76.58	5.466
		43.922	15.194
		20.895	45.347
		13.741	55.103
		17.104	9.742
		87.941	100.838
		85.851	12.8
		19.083	58.535
		5.258	6.891
		206.851	33.751
		45.14	29.959
		4.913	59.725
		21.74	21.504
		28.783	89.754
		35.315	19.055
		17.976	13.755
		39.729	167.897
		65.385	28.34
		68.18	144.455
		85.408	32.865
		7.348	16.647
		11.292	30.845
		79.5	123.034
		41.002	17.685
		14.018	27.718
		51.879	15.291
		128.348	15.706
		15.872	59.019
		20.674	126.812
		25.933	9.258
		55.643	43.521
		50.592	138.851
		9.784	18.308
		14.295	3.501
		46.966
		41.224
		7.611
		75.487
		100.257
		203.405
		312.38
		77.106
		81.534
		8.649
		21.601
		34.609
		29.918
		81.741
		117.388
		83.084
		64.79
		38.027
		39.148
		6.822
		49.568
		13.063
		24.092
		7.445
		11.887
		20.397
		59.296

## Sheet: Fig 3
Fig 3A - immunoblotting of CTSB during cvpB::Tn infection
		Cathepsin B						Actin					Cathepsin B					Actin
	Replicate 1		Replicate 2				Replicate 1		Replicate 2				Replicate 3					Replicate 3
Fig 3B - densitometry of 3A
		CTSB			Actin
Replicate A	Sample	Adj. Volume (Int)	% relative to UI		Adj. Volume (Int)	% relative to UI		Ratio (against actin)
	UI	486200	100		165033345	100		1
	WT	66846	13.7487		155597988	94.2828		0.145824
	cvpB::Tn	307795	63.3063		138021411	83.6324		0.756958
	comp	29820	6.13328		99307470	60.1742		0.101925
Replicate B	Sample	Adj. Volume (Int)	% relative to UI		Adj. Volume (Int)	% relative to UI		Ratio (against actin)
	UI	636700	100		154647745	100		1
	WT	12914	2.02827		143825976	93.0023		0.0218088
	cvpB::Tn	306998	48.2171		163242711	105.558		0.456784
	comp	45456	7.13931		136084500	87.9964		0.0811318
Replicate C	Sample	Adj. Volume (Int)	% relative to UI		Adj. Volume (Int)	% relative to UI		Ratio (against actin)
	UI	555085	100		349215	100		1
	WT	9957	1.79378		288708	82.6734		0.0216972
	cvpB::Tn	304392	54.837		378450	108.372		0.506009
	comp	10750	1.93664		410130	117.443		0.01649
Fig 3D - quantification of CTSB signal by immunofluoresnce microscopy
Replicate 1							Replicate 2
UI (WT)	WT	UI (Tn)	Tn	UI (Comp)	Comp		UI (WT)	WT	UI (Tn)	Tn	UI (Comp)	Comp
139005262	178850409	3.35941e+08	5.82022e+07	2.46038e+07	1.6457e+07		2.87039e+07	7.10003e+06	241614276	181991503	2.3343e+07	2.17629e+07
7.87897e+07	44647884	1.01936e+08	65389680	9.49856e+07	30209882		8.30684e+07	3.7949e+06	203513007	178846304	42217951	14962762
9.50635e+07	6.67942e+07	3.46078e+08	6.27627e+07	179511142	1.34593e+07		4.59468e+07	1.765e+07	417561	188240119	166034216	1.49007e+07
9.50779e+07	19131159	9.22841e+07	6.24416e+07	209494300	4.84745e+07		7.72692e+07	2.51517e+07	305116817	7.74683e+07	1.69577e+07	2.3859e+07
5.42083e+07	2.10168e+07	2.1238e+08	8.83484e+07	2.6602e+07	1.11732e+07		273797140	39405614	3.56697e+07	4.4457e+07	3.05133e+07	2.94858e+07
111876044	1.19154e+07	7.82791e+07	2.29271e+07	2.69069e+07	1.44869e+07		3.33844e+07	1.95218e+07	9.37264e+06	4.73961e+07	3.74129e+07	3.96754e+07
6.94582e+07	2.04165e+07	1.63022e+07	9.77651e+07	1.59017e+07	1.999e+07		78187016	2.0499e+07	105542483	4.52249e+07	3.03679e+07	2.39574e+07
165665078	2.27381e+07	6.16958e+07	8.27729e+07	4.0436e+07	2.04099e+07		11261554	2.46295e+07	200842382	2.10636e+07	2.97934e+07	25532750
8.78742e+07	6.39108e+07	4.49549e+08	8.10044e+07	3.24781e+07	1.08668e+07		5.30632e+07	7.07791e+06	149387196	5.8425e+07	1.98523e+07	1.48222e+07
129755301	1.74256e+07	1.35471e+08	6.94566e+07	2.84975e+07	2.78472e+07		3.89707e+07	3.34484e+07	219090045	1.20869e+07	1.73559e+07	3.05325e+07
120318517	30282010	1.35602e+08	6.07155e+07	1.80587e+07	1.50282e+07		1.2305e+07	2.34783e+07	9.73528e+07	5.16229e+07	2.54653e+07
164196866	1.07025e+07	2.6942e+08	4.9182e+07	6.30648e+07	1.67281e+07		71995881		115437669	43537374	3.61388e+07
9.0116e+07	1.66571e+07	412514423	7.42211e+07	2.59076e+07	1.52508e+07		3.19663e+07		177401186	394510986	4.85358e+07
201051379	1.7137e+07			3.88326e+07	1.45275e+07		262065794		5.92065e+07	7.78294e+07	8.26716e+07
173810090				3.59012e+07	1.68234e+07		5.00353e+07		190347438	1.90595e+07	1.42695e+07
200832962				1.26121e+06	2.12631e+07		4.58823e+07			142896016	6.35001e+07
1.48419e+07				7.89256e+07	3.31709e+07		4.78433e+07			127180891	3.14279e+07
3.0385e+07				121949866			7.86339e+06			149591983	2.26554e+07
1.9914e+07				3.92019e+07			5.1819e+07			6.01211e+07	106359554
6.66746e+07				4.43812e+07			7.54225e+06				5.79464e+07
4.72286e+07				5.56673e+07			5.30814e+07				144732477
318336812				5.11852e+07			1.5307e+07				8.73617e+07
562315319				3.94309e+07							2.91128e+07
7.77028e+06				7.75049e+07
3.03449e+07				2.39054e+07
7.2633e+07				1.89835e+07
				1.48693e+07
				2.24948e+07
				237216382
				4.36855e+07
				2.90141e+07
				135681610
				7.69526e+07
				8.67316e+07
				100293512
				3.99419e+07
				8.45606e+07
				5.43645e+07
				102487611
Fig 3E - MaxLFQ intensity (CTSB)
WT			cvpB::Tn			cvpB::Tn (pFLAG-cvpB)
31.7762	31.8204	31.866	32.9108	33.1773	32.9258	31.9202	31.7823	31.9817
Fig 3F - BMV109 on cvpB infected cells
		BMV109						Cathepsin B							Actin
	Rep 1		Rep 2		Rep 3			Rep 1		Rep 2		Rep 3			Rep 1		Rep 2		Rep 3
Fig 3H - growth curves +/- Ca074Me
Raw numbers
	WT DMSO			CvpB DMSO			comp DMSO			WT Ca074Me			CvpB Ca074Me			comp Ca074Me
D0	1100000	1020000	830000	1320000	2950000	1460000	1260000	5620000	1470000	784000	2050000	2580000	2390000	2200000	3300000	1660000	7210000	2400000
D1	3860000	6180000	5280000	1540000	1410000	1950000	1920000	2050000	2610000	5410000	8480000	4670000	1220000	1280000	2180000	1750000	1070000	1340000
D3	151000000	168000000	436000000	10100000	11000000	14100000	56100000	43900000	118000000	406000000	215000000	442000000	6420000	8670000	10600000	77200000	82400000	111000000
D5	563000000	307000000	835000000	36100000	94100000	68700000	208000000	425000000	622000000	398000000	704000000	549000000	59000000	69200000	84900000	358000000	272000000	356000000
Fold change against D0
	WT DMSO			CvpB DMSO			comp DMSO			WT Ca074Me			CvpB Ca074Me			comp Ca074Me
D0	1	1	1	1	1	1	1	1	1	1	1	1	1	1	1	1	1	1
D1	3.5	6.06	6.35	1.16	0.477	1.33	1.52	0.365	1.77	6.9	4.14	1.81	0.51	0.582	0.659	1.06	0.148	0.559
D3	137	164	526	7.62	3.74	9.66	44.4	7.81	80.3	517	105	171	2.69	3.94	3.22	46.5	11.4	46.3
D5	511.03	301	1005.3	27.23	31.91	46.91	164.65	75.63	422.09	507.67	343.82	212.34	24.68	31.42	25.72	216.06	37.8	148.36
Fig 3J - colocalisation - CTSB/CvpB
As measured by ImageJ
Distance	0	0.0706	0.1412	0.2117	0.2823	0.3529	0.4235	0.4941	0.5646	0.6352	0.7058	0.7764	0.847	0.9176	0.9881	1.0587	1.1293	1.1999	1.2705	1.341	1.4116	1.4822	1.5528	1.6234	1.6939	1.7645	1.8351	1.9057	1.9763	2.0469	2.1174	2.188	2.2586	2.3292	2.3998	2.4703	2.5409	2.6115	2.6821	2.7527	2.8232	2.8938	2.9644	3.035	3.1056	3.1762	3.2467	3.3173	3.3879
Red	1675.74	1652.63	1713.68	1757.73	1937.7	1808.24	1995.81	1918.39	1401.43	1401.38	1433.2	1591.6	1972.26	1873.88	2267.14	2168.95	2870.98	2810.59	2583.58	2727.22	2493.25	3040.19	2917.04	3681.22	3788.69	4088.52	5039.84	5313.18	5631.28	5437.65	4419.02	4074.27	4272.77	3479.2	3148.17	3820.16	4245.14	4275.28	4541.96	4286.18	4116.86	3990.62	4956.3	6821.16	8696.84	9452.49	10947.1	10067.2	8427.32
Green	1628.89	1725.97	1874.71	2097.81	2292.65	2423.63	2371.87	2178.98	2267.77	2136.66	2203.72	2239.22	2544.61	3108.18	3132.78	3003.98	3181.87	3559.93	4031.89	4213.08	4669.44	5029.95	5200.77	5520.23	6977.2	8108.23	8768.41	7752.93	5864.83	4928.11	4899.03	5322.44	5475.29	5826.28	6573.2	6956.94	7916.42	8929.76	9910.52	9815.05	9805.99	9700.46	10602.1	11911.5	11906.5	10052.4	8468.13	7852.44	7216.77
Fig 3K - CTSB intensity in transfected cells
Average of replicates
Total signal = integrated intensity of all vesicles in a single cell
	Flag	CvpB
Replicate 1	1.03919e+06	2.33078e+06
Replicate 2	562233	533241
Replicate 3	979679	1.79985e+06
[truncated: 163 more columns]

## Sheet: Fig 4
Fig 4A - CTSB/CTSD in media
		CTSB				CTSD				Actin
Lysate and media on same blot
		CTSB (media only), 3x UI, 3x WT				CTSD (media only), 3x UI, 3x WT				CTSD (lysate), 3x UI, 3x WT					Actin (lysate), 3x UI, 3x WT
Separate blots for lysate and media, n=3
Fig 4B - densitometry of A
			pCTSB (Sup)			Actin (WCL)
		Sample	Adj. Volume (Int)	% relative to UI		Adj. Volume (Int)	% relative to UI		Ratio (against actin)
		UI A	4294912	100		33706218	100		1
		UI B	3817800	100		34611297	100		1
		UI C	2148886	100		32762268	100		1
		WT A	52913661	1232.01		28655487	85.0154		14.4916
		WT B	44021407	1153.06		28705656	82.9372		13.9028
		WT C	33711216	1568.78		35250936	107.596		14.5802
			pCTSD (Sup)	% relative to UI		Actin	% relative to UI		Ratio (against actin)
		UI A	16390920	100		As above			1
		UI B	17352893	100					1
		UI C	10820788	100					1
		WT A	66210262	403.945					4.75143
		WT B	64802673	373.44					4.50268
		WT C	67630904	625.009					5.80884
			mCTSB (WCL)	% relative to UI		Actin	% relative to UI		Ratio (against actin)
		UI A	1447332	100		As above			1
		UI B	2189616	100					1
		UI C	1182388	100					1
		WT A	590556	40.8031					0.479949
		WT B	310590	14.1847					0.171029
		WT C	226548	19.1602					0.178075
			pCTSD (WCL)	% relative to UI		Actin	% relative to UI		Ratio (against actin)
		UI A	349920	100		As above			1
		UI B	311100	100					1
		UI C	341940	100					1
		WT A	46858440	13391.2					157.515
		WT B	37882200	12176.9					146.82
		WT C	38989830	11402.5					105.975

## Sheet: Fig 5a-e
Fig 5A - Secretion w/ cvpB::Tn
		CTSB	Samples not used in paper			CTSB	Samples not used			Actin		Samples not used
Replicate A
		Media				Lysate
		CTSB (media)
Replicate B
						CTSB (lysate)				Actin (lysate)
	CTSB (media)		Samples not used			CTSB (lysate)		Samples not used				Actin (lysate)		Samples not used
Replicate C
Fig 5B - densitometry of A
		CTSB			Actin
Replicate A	Sample	Adj. Volume (Int)	% relative to UI		Adj. Volume (Int)	% relative to UI		Ratio (against actin)
	UI	12166428	100		198470	100		1
	WT	108496550	891.77		260666	131.338		6.7899
	cvpB::Tn	102970764	846.352		212443	107.04		7.90685
Replicate B	Sample	Adj. Volume (Int)	% relative to UI		Adj. Volume (Int)	% relative to UI		Ratio (against actin)
	UI	17122105	100		209595	100		1
	WT	99502260	581.133		125132	59.7018		9.73393
	cvpB::Tn	113220030	661.251		176908	84.4047		7.83429
Replicate C	Sample	Adj. Volume (Int)	% relative to UI		Adj. Volume (Int)	% relative to UI		Ratio (against actin)
	UI	19616696	100		505253	100		1
	WT	100044880	509.999		446250	88.3221		5.7743
	cvpB::Tn	113826913	580.255		573750	113.557		5.10982
Fig 5D - secretion w/ icmL mutant (high MOIs)
		CTSB (media)						CTSB (lysate)				Actin (lysate)
Replicate A
		CTSB (media)					CTSB (lysate)					Actin (lysate)
Replicates B & C
Separated by ladder
Fig 5E - densitometry of 5D
		pCTSB (media)			Actin
Replicate A	Sample	Adj. Volume (Int)	% relative to UI		Adj. Volume (Int)	% relative to UI		Ratio (against actin)
	UI	97532	100		45485072	100		1
	WT	202242	207.36		69973388	153.838		1.34791
	WT 100	475302	487.329		58058460	127.643		3.81791
	icmL 10	212158	217.527		50699862	111.465		1.95153
	icmL 100	479594	491.73		57451332	126.308		3.8931
Replicate B	Sample	Adj. Volume (Int)	% relative to UI		Adj. Volume (Int)	% relative to UI		Ratio (against actin)
	UI	13715268	100		255969	100		1
	WT	34053915	248.292		239211	93.4531		2.65686
	WT 100	55748343	406.469		275310	107.556		3.77914
	icmL 10	31202904	227.505		349776	136.648		1.6649
	icmL 100	57066243	416.078		277137	108.27		3.84298
Replicate C	Sample	Adj. Volume (Int)	% relative to UI		Adj. Volume (Int)	% relative to UI		Ratio (against actin)
	UI	18097734	100		222332	100		1
	WT	37542210	207.441		214706	96.57		2.14809
	WT 100	76294542	421.57		156488	70.3848		5.98949
	icmL 10	43583367	240.822		261206	117.485		2.04982
	icmL 100	58970436	325.844		292516	131.567		2.47664

## Sheet: Fig 5f-j
Fig 5F - qPCR - BFA treatment
	Vehicle				+ BFA (1μM)
Genome equivalents	3970000000	4180000000	2540000000	3490000000	3370000000	3850000000	5390000000	4820000000
Fig 5G - BFA treatment
		CTSB					Actin
Replicate A
		WCL		Sup				WCL		Sup
Replicate B
Replicate C
Fig 5H - densitometry of 5G
			pCTSB (media)			Actin
	Replicate A	Sample	Adj. Volume (Int)	% relative to UI		Adj. Volume (Int)	% relative to UI		Ratio (against actin)
		UI DMSO	70310062	100		249157	100		1
		WT DMSO	115318724	164.015		187434	75.2273		2.18025
		UI BFA	376594	0.535619		174561	70.0606		0.00764508
		WT BFA	1137436	1.61774		139462	55.9735		0.0289019
	Replicate B	Sample	Adj. Volume (Int)	% relative to UI		Adj. Volume (Int)	% relative to UI		Ratio (against actin)
		UI DMSO	9861321	100		158814	100		1
		WT DMSO	21933740	222.422		130563	82.2113		2.70549
		UI BFA	55605	0.56387		118281	74.4777		0.00757099
		WT BFA	1074150	10.8926		136639	86.0371		0.126603
	Replicate C	Sample	Adj. Volume (Int)	% relative to UI		Adj. Volume (Int)	% relative to UI		Ratio (against actin)
		UI DMSO	5833992	100		346834	100		1
		WT DMSO	22166830	379.96		287292	82.8327		4.58708
		UI BFA	1043754	17.8909		296109	85.3748		0.209557
		WT BFA	423960	7.26707		334956	96.5753		0.0752477
Fig 5J - qPCR on secretome-treated, infected cells
Presented as genome equivalents
	Untreated, infected			Treated, infected
D0	298000000	106000000	136000000	207000000	169000000	152000000
D1	564000000	416000000	370000000	605000000	302000000	311000000
D3	3120000000	3030000000	2400000000	3900000000	3810000000	3060000000

## Sheet: Supplementary Fig 1
Fig 1F
Fig 1G - TFEB-GFP THP1s			CTSB						GFP					Actin
Replicates A & B
Separated by ladder
			CTSB						GFP					Actin
Replicate C
Fig 1H - densitometry of 1G
			CTSB			Actin
	Replicate A	Sample	Adj. Volume (Int)	% relative to UI		Adj. Volume (Int)	% relative to UI		Ratio (against actin)
		GFP UI	369514	100		754984	100		1
		GFP WT	3080	0.833527		813352	107.731		0.00773711
		TFEB-GFP UI	535716	144.979		868148	114.989		1.2608
		TFEB-GFP WT	3234	0.875204		437228	57.9122		0.0151126
	Replicate B	Sample	Adj. Volume (Int)	% relative to UI		Adj. Volume (Int)	% relative to UI		Ratio (against actin)
		GFP UI	407330	100		805752	100		1
		GFP WT	3696	0.907372		538260	66.8022		0.013583
		TFEB-GFP UI	438746	107.713		665304	82.5693		1.30451
		TFEB-GFP WT	3850	0.94518		895356	111.121		0.00850589
	Replicate C	Sample	Adj. Volume (Int)	% relative to UI		Adj. Volume (Int)	% relative to UI		Ratio (against actin)
		GFP UI	756560	100		739772	100		1
		GFP WT	648	0.0856508		685887	92.716		0.000923798
		TFEB-GFP UI	617300	81.593		552683	74.7099		1.09213
		TFEB-GFP WT	3078	0.406841		571298	77.2262		0.00526818

## Sheet: Supplementary Fig 3a-d
Fig 3A - qPCR HeLa (MOI 5)
		WT				cvpB::Tn				cvpB::Tn+pFLAG-cvpB
Genome equivalents	D0	327239	589946	590234	557463	220688	384958	436031	499760	284556	638015	722801	381217
	D1	736030	1350619	851430	337956	630008	638369	688760	165775	300525	667791	1922044	548216
	D3	1.33918e+07	11702187	924011	17913892	710408	1487551	2975456	1892690	18528187	21670272	13472402	18448592
	D5	6.57877e+07	37930443	56632993	130000000	9879742	7098693	11874921	12495561	102000000	115000000	110000000	171000000
Fig 3B - qPCR THP-1 (MOI 1)
		WT				cvpB::Tn				cvpB::Tn+pFLAG-cvpB
Genome equivalents	D0	2270000	3790000	12900000	9470000	1900000	2920000	15700000	19700000	1680000	4000000	10800000	17900000
	D1	62100000	51600000	52700000	54300000	21300000	28300000	14700000	16400000	46700000	47900000	45500000	77500000
	D3	18100000000	16700000000	12900000000	11600000000	1560000000	2630000000	1930000000	2660000000	16600000000	15700000000	10000000000	7920000000
	D5	13700000000	8340000000	17200000000	12500000000	12200000000	7120000000	8640000000	14100000000	22800000000	25700000000	24300000000	21700000000
Fig 3C - High MOI cvpB westerns
		CTSB					DotB					Actin
Replicate A
Replicate B
Replicate C
Fig 3D - densitometry from 3C
			CTSB			Actin
	Replicate A	Sample	Adj. Volume (Int)	% relative to UI		Adj. Volume (Int)	% relative to UI		Ratio (against actin)
		UI	481185	100		86950	100		1
		WT 25	27048	5.62112		51000	58.6544		0.0958346
		cvpB 25	375060	77.9451		59036	67.8965		1.148
		cvpB 250	189105	39.2999		43956	50.5532		0.777396
		cvpB 325	142800	29.6767		54796	63.0201		0.470909
		comp 25	14444	3.00176		68420	78.6889		0.0381471
			CTSB			Actin
	Replicate A	Sample	Adj. Volume (Int)	% relative to UI		Adj. Volume (Int)	% relative to UI		Ratio (against actin)
		UI	328982	100		430635	100		1
		WT 25	328	0.0997015		289971	67.3357		0.00148066
		cvpB 25	315454	95.8879		368814	85.6442		1.11961
		cvpB 250	162196	49.3024		333603	77.4677		0.636425
		cvpB 325	125685	38.2042		370440	86.0218		0.444122
		comp 25	8774	2.66702		458035	106.363		0.0250747
			CTSB			Actin
	Replicate C	Sample	Adj. Volume (Int)	% relative to UI		Adj. Volume (Int)	% relative to UI		Ratio (against actin)
		UI	342608	100		356004	100		1
		WT 25	69280	20.2214		362268	101.76		0.198717
		cvpB 25	337304	98.4519		333230	93.6029		1.0518
		cvpB 250	327691	95.646		334875	94.065		1.01681
		cvpB 325	238004	69.4683		356400	100.111		0.693911
		comp 25	38960	11.3716		410488	115.304		0.0986225

## Sheet: Supplementary Fig 3e-i
Fig 3E - aFLAG IP
		FLAG						CTSB (short exposure)					CTSB (long exposure)
Fig 3F - Vacuolin-1
		CTSB					LC3					Actin
Replicate A
Replicate B
Replicate C
Fig 3G - densitometry of 3F
			CTSB			Actin
	Replicate A	Sample	Adj. Volume (Int)	% relative to UI		Adj. Volume (Int)	% relative to UI		Ratio (against actin)
		UI -vac1	95696349	100		581793	100		1
		WT -vac1	375435	0.392319		659912	113.427		0.00345877
		cvpB -vac1	24283952	25.376		524216	90.1035		0.281632
		UI +vac1	105236546	109.969		558924	96.0692		1.14469
		WT +vac1	64638	0.0675449		485450	83.4403		0.000809499
		cvpB +vac1	13309065	13.9076		541400	93.0572		0.149452
			CTSB			Actin
	Replicate A	Sample	Adj. Volume (Int)	% relative to UI		Adj. Volume (Int)	% relative to UI		Ratio (against actin)
		UI -vac1	587860	100		753818	100		1
		WT -vac1	3293	0.560167		705470	93.5863		0.00598557
		cvpB -vac1	109382	18.6068		633528	84.0426		0.221397
		UI +vac1	337560	57.4218		523770	69.4823		0.826424
		WT +vac1	1716	0.291906		564882	74.9361		0.0038954
		cvpB +vac1	63597	10.8184		623690	82.7375		0.130756
			CTSB			Actin
	Replicate C	Sample	Adj. Volume (Int)	% relative to UI		Adj. Volume (Int)	% relative to UI		Ratio (against actin)
		UI -vac1	775760	100		771848	100		1
		WT -vac1	1520	0.195937		758989	98.334		0.00199257
		cvpB -vac1	269280	34.7118		598675	77.5638		0.447525
		UI +vac1	712160	91.8016		621005	80.4569		1.141
		WT +vac1	480	0.0618748		626318	81.1453		0.000762519
		cvpB +vac1	213600	27.5343		650650	84.2977		0.326632
Fig 3H - MG132 treatment
			CTSB					Ubiquitin					Actin
Rep A
Rep B
Rep C
Fig 3I - densitometry of 3H
			CTSB			Actin
	Replicate A	Sample	Adj. Volume (Int)	% relative to UI		Adj. Volume (Int)	% relative to UI		Ratio (against actin)
		UI DMSO	363517	100		419672	100		1
		WT DMSO	738	0.203017		347244	82.7418		0.00245362
		cvpB DMSO	139062	38.2546		519268	123.732		0.309173
		comp DMSO	933	0.256659		587600	140.014		0.0018331
		UI MG132	367752	101.165		428488	102.101		0.990836
		WT MG132	1386	0.381275		585900	139.609		0.00273102
		cvpB MG132	289597	79.6653		589580	140.486		0.56707
		comp MG132	4543	1.24974		562954	134.141		0.00931655
			CTSB			Actin
	Replicate B	Sample	Adj. Volume (Int)	% relative to UI		Adj. Volume (Int)	% relative to UI		Ratio (against actin)
		UI DMSO	672672	100		472320	100		1
		WT DMSO	1014	0.150742		461518	97.713		0.0015427
		cvpB DMSO	293364	43.6117		472857	100.114		0.435622
		comp DMSO	780	0.115955		529165	112.035		0.00103499
		UI MG132	639132	95.0139		474900	100.546		0.944977
		WT MG132	2028	0.301484		540645	114.466		0.00263384
		cvpB MG132	585814	87.0876		471120	99.7459		0.873094
		comp MG132	31278	4.64981		523404	110.816		0.0419599
			CTSB			Actin
	Replicate C	Sample	Adj. Volume (Int)	% relative to UI		Adj. Volume (Int)	% relative to UI		Ratio (against actin)
		UI DMSO	602602	100		76740372	100		1
		WT DMSO	3927	0.651674		69563320	90.6476		0.00718909
		cvpB DMSO	191634	31.8011		94196799	122.747		0.259078
		comp DMSO	4851	0.805009		93444384	121.767		0.00661106
		UI MG132	450426	74.7468		84458160	110.057		0.679165
		WT MG132	2156	0.357782		81779457	106.566		0.00335736
		cvpB MG132	196042	32.5326		95109894	123.937		0.262492
		comp MG132	8778	1.45668		87911560	114.557		0.0127158

## Sheet: Supplementary Fig 4
Fig 4B - truncated complementations of cvpB
			CTSB					FLAG					Actin
Replicate A
Replicate B
Replicate C
Fig 4C - densitometry of 4B
			CTSB			Actin
	Replicate A	Sample	Adj. Volume (Int)	% relative to UI		Adj. Volume (Int)	% relative to UI		Ratio (against actin)
		UI	854861	100		60451079	100		1
		WT	14661	1.71502		57594420	95.2744		0.0180008
		cvpB	758370	88.7127		61602814	101.905		0.870541
		comp (FL)	9306	1.0886		63397152	104.873		0.0103801
		comp 306-809	321988	37.6655		69850892	115.549		0.325969
		comp 416-809	342342	40.0465		66913900	110.691		0.361787
		comp 603-809	492466	57.6077		60690395	100.396		0.573806
			CTSB			Actin
	Replicate B	Sample	Adj. Volume (Int)	% relative to UI		Adj. Volume (Int)	% relative to UI		Ratio (against actin)
		UI	339910	100		448260	100		1
		WT	43760	12.874		384200	85.7092		0.150206
		cvpB	439920	129.422		422346	94.219		1.37364
		comp (FL)	35680	10.4969		466284	104.021		0.100911
		comp 306-809	378882	111.465		555776	123.985		0.899022
		comp 416-809	408025	120.039		480998	107.303		1.11869
		comp 603-809	440895	129.709		543078	121.152		1.07063
			CTSB			Actin
	Replicate C	Sample	Adj. Volume (Int)	% relative to UI		Adj. Volume (Int)	% relative to UI		Ratio (against actin)
		UI	475002	100		792246	100		1
		WT	20240	4.26103		682177	86.1067		0.0494855
		cvpB	578637	121.818		714170	90.145		1.35135
		comp (FL)	11920	2.50946		713920	90.1134		0.0278478
		comp 306-809	471801	99.3261		649895	82.032		1.21082
		comp 416-809	595980	125.469		561292	70.8482		1.77095
		comp 603-809	649617	136.761		681829	86.0628		1.58908
Fig 4D - quantification of CCV number
	Raw counts
	CCVs per cell	WT	cvpB::Tn	comp	trunc 306	trunc 416	trunc 603
	1	53	16	33	13	10	7
	2	10	10	12	8	11	13
	3	2	9	2	7	8	7
	4+	0	3	0	14	14	23
	% of total
	CCVs per cell	WT	cvpB::Tn	comp (FL)	comp (306-end)	comp (416-end)	comp (613-end)
	1	81.54	42.11	70.21	30.95	23.26	14
	2	15.38	26.32	25.53	19.05	25.58	26
	3	3.08	23.68	4.26	16.67	18.6	14
	4+	0	7.89	0	33.33	32.56	46
